# Supplementary material for: Human fecal transplantation from stunted children promotes metabolic dysfunction in mice fed with a high-fat and high-fructose corn syrup diet
Source: Gut Microbes. 2026 Apr 2;18(1):2651984. doi: 10.1080/19490976.2026.2651984 (PMC13051615; doi:10.1080/19490976.2026.2651984)
Supplement: Supplementary_file_1_ASVs_from_donors_in_FMT_recipients.xlsx [file KGMI_A_2651984_SM8042.xlsx]

## Sheet: WEEK 5
Supplementary file 1. ASVs from fecal inocula detected in FMT-recipient mice
ASVs from fecal inocula detected in FMT-recipient mice in week 5. The ASVs are shown with "best hit" for taxonomic annotation, obtained by format_to_best_hit() function from microbiome R library.
Shared (I-Healthy & H-CT & H_HFFr)	Shared (I-Healthy & H-CT)	Shared (I-Healthy & H-HFFr)	Shared(I-Stunting & S-CT & S-HFFr)	Shared (I-Stunting & S-CT)	Shared (I-Stunting & S-HFFr)
dce0dbd92987e28741b6b6bc1fd7d89c:Mucispirillum schaedleri ASF457	dce0dbd92987e28741b6b6bc1fd7d89c:Mucispirillum schaedleri ASF457	dce0dbd92987e28741b6b6bc1fd7d89c:Mucispirillum schaedleri ASF457	30694a6b23af315259c019dedeae970f:g__Bacteroides	30694a6b23af315259c019dedeae970f:g__Bacteroides	30694a6b23af315259c019dedeae970f:g__Bacteroides
7c9f5ce6f7b9014ce9e4f9b6e6fe08bb:g__Bacteroides	707ae2b846b20cee0d0a548bdd37c391:g__Lactococcus	7df62576f981148d2dcef2dfedeba0ed:gut metagenome	627acf8f8d0cd9a381a979782184b55f:g__Bacteroides	6cf0a6984d3fd62dd7722ec2b2768484:g__Escherichia-Shigella	7df62576f981148d2dcef2dfedeba0ed:gut metagenome
fc9e16dfc06cf5512cc45d4e11ab5820:g__Bacteroides	6cf0a6984d3fd62dd7722ec2b2768484:g__Escherichia-Shigella	7c9f5ce6f7b9014ce9e4f9b6e6fe08bb:g__Bacteroides	6b7d0dc4bc1c2130ffe61d1f700b3006:g__Escherichia-Shigella	e08ffdc0c6c0bb9ae396d1aec5cb6dfa:o__Bacteroidales	7c9f5ce6f7b9014ce9e4f9b6e6fe08bb:g__Bacteroides
fd7742614780bae16c56c74f1c80aab9:g__Bacteroides	e08ffdc0c6c0bb9ae396d1aec5cb6dfa:o__Bacteroidales	fc9e16dfc06cf5512cc45d4e11ab5820:g__Bacteroides	fc9e16dfc06cf5512cc45d4e11ab5820:g__Bacteroides	627acf8f8d0cd9a381a979782184b55f:g__Bacteroides	627acf8f8d0cd9a381a979782184b55f:g__Bacteroides
7764465e48bd5fb12801d7ce00ad05fa:g__Bacteroides	7c9f5ce6f7b9014ce9e4f9b6e6fe08bb:g__Bacteroides	5b7382c040588c9f4f57d8ff5f22e7d2:g__[Clostridium] innocuum group	e2968aecbe60f589adddccb7fdd21c28:g__Parabacteroides	6b7d0dc4bc1c2130ffe61d1f700b3006:g__Escherichia-Shigella	6b7d0dc4bc1c2130ffe61d1f700b3006:g__Escherichia-Shigella
292c7219e955975641918ac71508b3f5:g__Bacteroides	6b7d0dc4bc1c2130ffe61d1f700b3006:g__Escherichia-Shigella	fd7742614780bae16c56c74f1c80aab9:g__Bacteroides	9b57cdc4871ca8ced7494f89c7046a61:g__Parabacteroides	fc9e16dfc06cf5512cc45d4e11ab5820:g__Bacteroides	fc9e16dfc06cf5512cc45d4e11ab5820:g__Bacteroides
43bf6d6df5ea1cdb8372f905e349daef:g__Parabacteroides	7aa608291858b6fbf9e6eed8ae40ff53:g__Enterococcus	7764465e48bd5fb12801d7ce00ad05fa:g__Bacteroides	337a06973195b9457131a43e16a6e477:Bacteroides massiliensis B84634 = Timone 84634 = DSM 17679 = JCM 13223	b3e6ba639d5c4ff7023d053396bdaad5:f__Lachnospiraceae	e2968aecbe60f589adddccb7fdd21c28:g__Parabacteroides
13671a9165d24b4f170665017ef7181f:g__Bacteroides	fc9e16dfc06cf5512cc45d4e11ab5820:g__Bacteroides	694d43ff6bd87a97655f6862ee4a8cac:g__Anaerostipes	084407d14ed9e66c0cbde74f4195b0d3:f__Peptostreptococcaceae	e2968aecbe60f589adddccb7fdd21c28:g__Parabacteroides	5aa4be017aafd1d7eb6273df7b5d0ba9:Anaeromassilibacillus senegalensis
da9326e915a9018899d7eaefec655d7a:Lactobacillus johnsonii	929a13d59c699c9cb45f0cbdd41c9f91:o__Bacteroidales	0ef4d9a551caa85b7dbbf213e040c0c3:Alistipes indistinctus YIT 12060	5b7382c040588c9f4f57d8ff5f22e7d2:g__[Clostridium] innocuum group	9b57cdc4871ca8ced7494f89c7046a61:g__Parabacteroides	c21464b2060876ce6cc6565017d4d5c2:f__Muribaculaceae
aae3aa1bdd432c47cb1bb20ae4836290:g__Lactococcus	a047ad5830a4c987668a0ae2f9b9e347:g__Bacteroides	292c7219e955975641918ac71508b3f5:g__Bacteroides	c0b100945dac7a923b413223ffe70220:uncultured bacterium	337a06973195b9457131a43e16a6e477:Bacteroides massiliensis B84634 = Timone 84634 = DSM 17679 = JCM 13223	421eb22699e77a50171d9e873f9d0569:g__Alistipes
292566fe7149b7f75fa6ed334101db17:f__Lachnospiraceae	084407d14ed9e66c0cbde74f4195b0d3:f__Peptostreptococcaceae	43bf6d6df5ea1cdb8372f905e349daef:g__Parabacteroides	fd7742614780bae16c56c74f1c80aab9:g__Bacteroides	084407d14ed9e66c0cbde74f4195b0d3:f__Peptostreptococcaceae	98fb4f973885ce1ec2d7baa7e9b3310b:g__Bacteroides
6329998910f4103eb97f4211dedc05d0:g__Clostridium sensu stricto 1	547dc628f35294dc5c331cfc36550339:Alistipes sp. AL-1	13671a9165d24b4f170665017ef7181f:g__Bacteroides	9beaa35e5dfd52aa6ada6764622fcbbc:g__Bacteroides	5b7382c040588c9f4f57d8ff5f22e7d2:g__[Clostridium] innocuum group	9b57cdc4871ca8ced7494f89c7046a61:g__Parabacteroides
686af8f1e8df187f6a3e8b022f8adb5d:g__Parabacteroides	fd7742614780bae16c56c74f1c80aab9:g__Bacteroides	9c98f604fc67b5ed5132d17abf425059:g__Faecalibacterium	c60b58133874745cd319d95995cdc597:f__Lachnospiraceae	c0b100945dac7a923b413223ffe70220:uncultured bacterium	337a06973195b9457131a43e16a6e477:Bacteroides massiliensis B84634 = Timone 84634 = DSM 17679 = JCM 13223
f24898da81e42d0304b5b2bbfc2ad406:g__Bacteroides	7764465e48bd5fb12801d7ce00ad05fa:g__Bacteroides	b1bd1df77d691366e259fd49a40ef65b:g__Enterococcus	46f1f6306bb07221df49aeeae9324baa:f__Lachnospiraceae	fd7742614780bae16c56c74f1c80aab9:g__Bacteroides	084407d14ed9e66c0cbde74f4195b0d3:f__Peptostreptococcaceae
640318688265b15bffe2d2c1369553af:g__Clostridium sensu stricto 1	297dc6dc4853dffa0043d31d01a80c37:Alistipes finegoldii	da9326e915a9018899d7eaefec655d7a:Lactobacillus johnsonii	d3124a4724a11acc9c5d60da32850ba4:g__Ruminiclostridium 9	9beaa35e5dfd52aa6ada6764622fcbbc:g__Bacteroides	5b7382c040588c9f4f57d8ff5f22e7d2:g__[Clostridium] innocuum group
9baade5ff325d188bebaa2439c8ae72c:g__Akkermansia	292c7219e955975641918ac71508b3f5:g__Bacteroides	aae3aa1bdd432c47cb1bb20ae4836290:g__Lactococcus	aae3aa1bdd432c47cb1bb20ae4836290:g__Lactococcus	89bc1df047bfd40c7102dfb94d0ede79:g__Ruminococcus 1	c0b100945dac7a923b413223ffe70220:uncultured bacterium
fa27e64b13ca3e8dfc929a9838347f3b:g__Bacteroides	43bf6d6df5ea1cdb8372f905e349daef:g__Parabacteroides	292566fe7149b7f75fa6ed334101db17:f__Lachnospiraceae	4c6beb67927bf6ca79398e6f96868019:g__Escherichia-Shigella	c60b58133874745cd319d95995cdc597:f__Lachnospiraceae	fd7742614780bae16c56c74f1c80aab9:g__Bacteroides
3272a7e57b5119303bcd03a97b80378e:g__Clostridium sensu stricto 1	c60b58133874745cd319d95995cdc597:f__Lachnospiraceae	6329998910f4103eb97f4211dedc05d0:g__Clostridium sensu stricto 1	3d39d51a799a36d96ac317b63a7d1625:g__Bacteroides	46f1f6306bb07221df49aeeae9324baa:f__Lachnospiraceae	98a75ca5fa54d9039a232fea75fd20cc:g__Bacteroides
7c18592e9476c1153369af68f29a1165:g__Lactobacillus	46f1f6306bb07221df49aeeae9324baa:f__Lachnospiraceae	686af8f1e8df187f6a3e8b022f8adb5d:g__Parabacteroides	cce0cad6bb51cacffbc329e97575759a:g__Parabacteroides	d3124a4724a11acc9c5d60da32850ba4:g__Ruminiclostridium 9	e799d2c49a8acfcc6f48479b241ea251:g__Bacteroides
15beba64311a497f27923f394701f2cc:g__Parabacteroides	13671a9165d24b4f170665017ef7181f:g__Bacteroides	f24898da81e42d0304b5b2bbfc2ad406:g__Bacteroides	1a58a92f00d6a1c7a658faf847fece4f:g__Phascolarctobacterium	dee93be285d5efbf15e5c135fb5ba597:g__Alistipes	b594923ff518c1b405f8b1a2fd1f00a8:g__Bacteroides
b1e76226f69cb62d848e7361bc110f3f:g__Parabacteroides	da9326e915a9018899d7eaefec655d7a:Lactobacillus johnsonii	1a58a92f00d6a1c7a658faf847fece4f:g__Phascolarctobacterium	47ca7a40c295960b52e77003d5fa02a0:f__Peptostreptococcaceae	aae3aa1bdd432c47cb1bb20ae4836290:g__Lactococcus	9beaa35e5dfd52aa6ada6764622fcbbc:g__Bacteroides
e7f6ae0a9d6b524b91cac184fba290fc:g__Lactobacillus	aae3aa1bdd432c47cb1bb20ae4836290:g__Lactococcus	0e62bbe49879b6bede7719cea0f88aa2:g__Bacteroides	9baade5ff325d188bebaa2439c8ae72c:g__Akkermansia	4c6beb67927bf6ca79398e6f96868019:g__Escherichia-Shigella	eec41dcb8f1c357c3e8c0ca5baa02f7d:g__Ruminiclostridium 5
66d9c1fa7137bcd0be5cf3c9ff4c2c70:g__Bacteroides	292566fe7149b7f75fa6ed334101db17:f__Lachnospiraceae	640318688265b15bffe2d2c1369553af:g__Clostridium sensu stricto 1	2db2df1868d63d5a511b6566bfbdf5d2:g__Akkermansia	253ed0ac869e4812512faa775a933e4b:g__Alistipes	3f5c08a6c41bc5218020d594a537237f:f__Lachnospiraceae
e6a3fce063dd9134dbc806403f5419f2:f__Peptostreptococcaceae	6329998910f4103eb97f4211dedc05d0:g__Clostridium sensu stricto 1	9baade5ff325d188bebaa2439c8ae72c:g__Akkermansia	4348490109d2373693f3b10a3226e9ad:g__Akkermansia	3d39d51a799a36d96ac317b63a7d1625:g__Bacteroides	f75546c579c6bcbfbf60950b073dbdf7:g__Blautia
cdf14984f2463250776e7384ec6769cd:g__Bacteroides	f469103f1b98068f918d08f75dcd88fb:o__Bacteroidales	e67c250b6c40e7faffc4f670cb1bad82:f__Ruminococcaceae	9a8e10b23d9aba55b88aef7beaef32f3:g__Akkermansia	cce0cad6bb51cacffbc329e97575759a:g__Parabacteroides	125c09488fa83149c2aa0d6517fb07d9:g__Bacteroides
f51ce3dc8627b9e30cb54313a0d0075a:f__Peptostreptococcaceae	4c6beb67927bf6ca79398e6f96868019:g__Escherichia-Shigella	fa27e64b13ca3e8dfc929a9838347f3b:g__Bacteroides	15beba64311a497f27923f394701f2cc:g__Parabacteroides	1a58a92f00d6a1c7a658faf847fece4f:g__Phascolarctobacterium	90c65f4685fd838e869da5ba393eafec:Parabacteroides johnsonii CL02T12C29
55bf81aae03cf088a9768b555cf4a5c2:f__Muribaculaceae	6eb7476e0326806c9ac1ff4c4f27902b:f__Lachnospiraceae	f9ee3b1248bba1fd732f6a1e29048e56:g__Dubosiella	b1e76226f69cb62d848e7361bc110f3f:g__Parabacteroides	47ca7a40c295960b52e77003d5fa02a0:f__Peptostreptococcaceae	c60b58133874745cd319d95995cdc597:f__Lachnospiraceae
f7f51aae2b04c5df3567d8952be3f833:g__Bacteroides	686af8f1e8df187f6a3e8b022f8adb5d:g__Parabacteroides	3272a7e57b5119303bcd03a97b80378e:g__Clostridium sensu stricto 1	4542a2721751fc5f66fa64d1454b7319:g__Lactococcus	9baade5ff325d188bebaa2439c8ae72c:g__Akkermansia	46f1f6306bb07221df49aeeae9324baa:f__Lachnospiraceae
699aecbc76ec4522b4c0d532ea084c5f:f__Lachnospiraceae	f24898da81e42d0304b5b2bbfc2ad406:g__Bacteroides	7c18592e9476c1153369af68f29a1165:g__Lactobacillus	66d9c1fa7137bcd0be5cf3c9ff4c2c70:g__Bacteroides	2db2df1868d63d5a511b6566bfbdf5d2:g__Akkermansia	d3124a4724a11acc9c5d60da32850ba4:g__Ruminiclostridium 9
3b3a033506c417adc40e6b05c5d908cd:uncultured organism	ad4c09ccdb7a05bbb0b51666ee1c9944:o__Bacteroidales	15beba64311a497f27923f394701f2cc:g__Parabacteroides	e6a3fce063dd9134dbc806403f5419f2:f__Peptostreptococcaceae	4348490109d2373693f3b10a3226e9ad:g__Akkermansia	be4b3472112e9f41636ddd7b0e6c340a:Ruminococcus sp. N15.MGS-57
3ab76869fb2f55369292102d2b60c91a:uncultured bacterium	b048c990de688511141cee86719bee43:g__Alistipes	888c73ea3e2c1ac5c29e50e6e050ea5d:g__Faecalibacterium	cdf14984f2463250776e7384ec6769cd:g__Bacteroides	3272a7e57b5119303bcd03a97b80378e:g__Clostridium sensu stricto 1	5f2e4a79ac8afdd9fb60f5a103a1bc96:g__Blautia
cd71023259e8f805c879b1dd320a96ae:Bacteroides massiliensis dnLKV3	95c9f4597f12a396769651ad8f2739f7:g__Flavonifractor	b1e76226f69cb62d848e7361bc110f3f:g__Parabacteroides	552ec170df32ec79d459eeb66cb3a040:f__Lachnospiraceae	9a8e10b23d9aba55b88aef7beaef32f3:g__Akkermansia	9e165c97a6fb6f5382c17be68a178558:g__Bacteroides
0da429b009ab22c4092b7e95e31227be:g__Lactobacillus	0b7fef998f52b8438ea1cef91f132bec:g__Escherichia-Shigella	e7f6ae0a9d6b524b91cac184fba290fc:g__Lactobacillus	f51ce3dc8627b9e30cb54313a0d0075a:f__Peptostreptococcaceae	a02c2adc1afee50ee02957a09bcf129c:uncultured organism	b1bd1df77d691366e259fd49a40ef65b:g__Enterococcus
ad449b9498425bf226c74ae1273c4e75:g__Clostridium sensu stricto 1	47ca7a40c295960b52e77003d5fa02a0:f__Peptostreptococcaceae	66d9c1fa7137bcd0be5cf3c9ff4c2c70:g__Bacteroides	1e340a660bbf163abdfbd170b4824465:g__UBA1819	15beba64311a497f27923f394701f2cc:g__Parabacteroides	aae3aa1bdd432c47cb1bb20ae4836290:g__Lactococcus
4dbb7fe2ac5b21edfef2c62be28c204b:g__Bacteroides	640318688265b15bffe2d2c1369553af:g__Clostridium sensu stricto 1	edd481ff84be57bcdc932d35b739f37b:g__Enterococcus	699aecbc76ec4522b4c0d532ea084c5f:f__Lachnospiraceae	b1e76226f69cb62d848e7361bc110f3f:g__Parabacteroides	292566fe7149b7f75fa6ed334101db17:f__Lachnospiraceae
94c268ae9819b0953c082e217a948aaa:g__Bacteroides	9baade5ff325d188bebaa2439c8ae72c:g__Akkermansia	e6a3fce063dd9134dbc806403f5419f2:f__Peptostreptococcaceae	3b3a033506c417adc40e6b05c5d908cd:uncultured organism	4542a2721751fc5f66fa64d1454b7319:g__Lactococcus	6329998910f4103eb97f4211dedc05d0:g__Clostridium sensu stricto 1
4c396cf73715a2f610fdd2b0a6c52531:g__Butyricimonas	fa27e64b13ca3e8dfc929a9838347f3b:g__Bacteroides	cdf14984f2463250776e7384ec6769cd:g__Bacteroides	1bc9529b8af69f3f943907636a4d1bac:f__Lachnospiraceae	66d9c1fa7137bcd0be5cf3c9ff4c2c70:g__Bacteroides	4c6beb67927bf6ca79398e6f96868019:g__Escherichia-Shigella
be3aacb83fc46389f1ca8d53ff43f7f2:g__Akkermansia	3272a7e57b5119303bcd03a97b80378e:g__Clostridium sensu stricto 1	552ec170df32ec79d459eeb66cb3a040:f__Lachnospiraceae	76ba2937cbdcc4d716416722d0bfac63:g__Bacteroides	e6a3fce063dd9134dbc806403f5419f2:f__Peptostreptococcaceae	3d39d51a799a36d96ac317b63a7d1625:g__Bacteroides
5229646e5aaf80be9fabe6481b731328:f__Prevotellaceae	7c18592e9476c1153369af68f29a1165:g__Lactobacillus	f51ce3dc8627b9e30cb54313a0d0075a:f__Peptostreptococcaceae	4b143d548fee7d991eb87657ac278a60:g__Bacteroides	cdf14984f2463250776e7384ec6769cd:g__Bacteroides	f24898da81e42d0304b5b2bbfc2ad406:g__Bacteroides
461e1e73ad82115613ab454814d593db:g__Bacteroides	15beba64311a497f27923f394701f2cc:g__Parabacteroides	55bf81aae03cf088a9768b555cf4a5c2:f__Muribaculaceae	4dbb7fe2ac5b21edfef2c62be28c204b:g__Bacteroides	c0d675299e60c8deb2e694a1d1a8e24a:f__Lachnospiraceae	80f0d485b29ba5c288235a685082f9eb:g__Blautia
5bffb3f905b153143feb6e0f2dfa036b:g__Parabacteroides	b1e76226f69cb62d848e7361bc110f3f:g__Parabacteroides	b7d51edf5070aabb06c6b2a6e804c7fb:g__Enterococcus	bfe15993413c8ad816d965e9049893d2:f__Lachnospiraceae	5716ea7739f38eea1c3866bedff421a8:g__Ruminococcaceae UCG-014	cce0cad6bb51cacffbc329e97575759a:g__Parabacteroides
789e765eb9108ccf3ea993efeef43124:g__Escherichia-Shigella	e7f6ae0a9d6b524b91cac184fba290fc:g__Lactobacillus	f7f51aae2b04c5df3567d8952be3f833:g__Bacteroides	1f4eed5b7557dde5df965726979ed888:f__Lachnospiraceae	552ec170df32ec79d459eeb66cb3a040:f__Lachnospiraceae	1a58a92f00d6a1c7a658faf847fece4f:g__Phascolarctobacterium
e7ef8fae1964c32e96188a932a7bd30c:g__Bacteroides	66d9c1fa7137bcd0be5cf3c9ff4c2c70:g__Bacteroides	699aecbc76ec4522b4c0d532ea084c5f:f__Lachnospiraceae	cf0fbf077425250ca29c54fc56dacb94:f__Lachnospiraceae	f51ce3dc8627b9e30cb54313a0d0075a:f__Peptostreptococcaceae	47ca7a40c295960b52e77003d5fa02a0:f__Peptostreptococcaceae
	e6a3fce063dd9134dbc806403f5419f2:f__Peptostreptococcaceae	3b3a033506c417adc40e6b05c5d908cd:uncultured organism	be3aacb83fc46389f1ca8d53ff43f7f2:g__Akkermansia	1e340a660bbf163abdfbd170b4824465:g__UBA1819	9baade5ff325d188bebaa2439c8ae72c:g__Akkermansia
	cdf14984f2463250776e7384ec6769cd:g__Bacteroides	3ab76869fb2f55369292102d2b60c91a:uncultured bacterium	461e1e73ad82115613ab454814d593db:g__Bacteroides	1e519b3c930152232611b19f3388cd0a:f__Lachnospiraceae	2db2df1868d63d5a511b6566bfbdf5d2:g__Akkermansia
	f51ce3dc8627b9e30cb54313a0d0075a:f__Peptostreptococcaceae	7094511bb4c3a4cb1c3bc937bf821485:g__Ruminococcaceae UCG-004	89a4c92110a6a9047389824196fe0a65:g__Parabacteroides	699aecbc76ec4522b4c0d532ea084c5f:f__Lachnospiraceae	4348490109d2373693f3b10a3226e9ad:g__Akkermansia
	55bf81aae03cf088a9768b555cf4a5c2:f__Muribaculaceae	cd71023259e8f805c879b1dd320a96ae:Bacteroides massiliensis dnLKV3	9ddd40cdf4ae17757ad52af75a75cf96:f__Ruminococcaceae	3b3a033506c417adc40e6b05c5d908cd:uncultured organism	2df2bbad024b50487f5d66a474fdca6a:Ruminococcus sp. N15.MGS-57
	f7f51aae2b04c5df3567d8952be3f833:g__Bacteroides	0da429b009ab22c4092b7e95e31227be:g__Lactobacillus	3933466428b928d694d1c0272d07e5a0:g__Parabacteroides	1bc9529b8af69f3f943907636a4d1bac:f__Lachnospiraceae	9a8e10b23d9aba55b88aef7beaef32f3:g__Akkermansia
	699aecbc76ec4522b4c0d532ea084c5f:f__Lachnospiraceae	580810b59728fa640f2495e092c56a6c:uncultured bacterium	2b0e95df06684a827ba5e781a2fc2bec:g__Bacteroides	49e23adb2eab290230405931d9c827a3:g__Faecalibacterium	15beba64311a497f27923f394701f2cc:g__Parabacteroides
	3b3a033506c417adc40e6b05c5d908cd:uncultured organism	778e05cabdb041583e0ab97f63a572ad:g__Blautia		76ba2937cbdcc4d716416722d0bfac63:g__Bacteroides	888c73ea3e2c1ac5c29e50e6e050ea5d:g__Faecalibacterium
	1bc9529b8af69f3f943907636a4d1bac:f__Lachnospiraceae	ad449b9498425bf226c74ae1273c4e75:g__Clostridium sensu stricto 1		4b143d548fee7d991eb87657ac278a60:g__Bacteroides	b1e76226f69cb62d848e7361bc110f3f:g__Parabacteroides
	3ab76869fb2f55369292102d2b60c91a:uncultured bacterium	4dbb7fe2ac5b21edfef2c62be28c204b:g__Bacteroides		4dbb7fe2ac5b21edfef2c62be28c204b:g__Bacteroides	a7b01a8dbd5ef6e0a3561a5033d62b4d:g__Blautia
	cd71023259e8f805c879b1dd320a96ae:Bacteroides massiliensis dnLKV3	94c268ae9819b0953c082e217a948aaa:g__Bacteroides		bfe15993413c8ad816d965e9049893d2:f__Lachnospiraceae	4542a2721751fc5f66fa64d1454b7319:g__Lactococcus
	42fedfd40d253197c67e515c125ff087:g__Bilophila	4c396cf73715a2f610fdd2b0a6c52531:g__Butyricimonas		1f4eed5b7557dde5df965726979ed888:f__Lachnospiraceae	beebc36decd005a34081c8ad4a1e7a5e:g__Blautia
	0da429b009ab22c4092b7e95e31227be:g__Lactobacillus	be3aacb83fc46389f1ca8d53ff43f7f2:g__Akkermansia		2ebfa502a8e562a8e313eb52433e9a68:uncultured bacterium	66d9c1fa7137bcd0be5cf3c9ff4c2c70:g__Bacteroides
	b9d3ff27947e61bbacfacdb1f6cc1ff0:g__Escherichia-Shigella	5229646e5aaf80be9fabe6481b731328:f__Prevotellaceae		cf0fbf077425250ca29c54fc56dacb94:f__Lachnospiraceae	b18674c35e903fd6d46640c43d7721c6:g__Phocea
	9d2ca4000adb371427851c7d9680bee3:f__Lachnospiraceae	461e1e73ad82115613ab454814d593db:g__Bacteroides		be3aacb83fc46389f1ca8d53ff43f7f2:g__Akkermansia	e6a3fce063dd9134dbc806403f5419f2:f__Peptostreptococcaceae
	ad449b9498425bf226c74ae1273c4e75:g__Clostridium sensu stricto 1	5bffb3f905b153143feb6e0f2dfa036b:g__Parabacteroides		461e1e73ad82115613ab454814d593db:g__Bacteroides	cdf14984f2463250776e7384ec6769cd:g__Bacteroides
	4dbb7fe2ac5b21edfef2c62be28c204b:g__Bacteroides	789e765eb9108ccf3ea993efeef43124:g__Escherichia-Shigella		89a4c92110a6a9047389824196fe0a65:g__Parabacteroides	552ec170df32ec79d459eeb66cb3a040:f__Lachnospiraceae
	bfe15993413c8ad816d965e9049893d2:f__Lachnospiraceae	e7ef8fae1964c32e96188a932a7bd30c:g__Bacteroides		9ddd40cdf4ae17757ad52af75a75cf96:f__Ruminococcaceae	f51ce3dc8627b9e30cb54313a0d0075a:f__Peptostreptococcaceae
	94c268ae9819b0953c082e217a948aaa:g__Bacteroides			9ec008ede65ae710d821941ebe6104a3:uncultured Alistipes sp.	77ada9d38d2ebf37d1d27ddbf27eba4e:Parabacteroides johnsonii CL02T12C29
	4c396cf73715a2f610fdd2b0a6c52531:g__Butyricimonas			3933466428b928d694d1c0272d07e5a0:g__Parabacteroides	1e340a660bbf163abdfbd170b4824465:g__UBA1819
	be3aacb83fc46389f1ca8d53ff43f7f2:g__Akkermansia			55e177b8e750b2014e1a17616c6a658a:Alistipes finegoldii	276ab48a3ba16521bae926e085c012eb:gut metagenome
	5229646e5aaf80be9fabe6481b731328:f__Prevotellaceae			a8615dab8c9e5589f53233f380e61fb9:f__Lachnospiraceae	f7f51aae2b04c5df3567d8952be3f833:g__Bacteroides
	70aa730478aefa155d79c86b700f8662:uncultured organism			2b0e95df06684a827ba5e781a2fc2bec:g__Bacteroides	699aecbc76ec4522b4c0d532ea084c5f:f__Lachnospiraceae
	461e1e73ad82115613ab454814d593db:g__Bacteroides				3b3a033506c417adc40e6b05c5d908cd:uncultured organism
	dbf56c41c1e97ab3e296b4568f9ee126:Alistipes sp. AL-1				1bc9529b8af69f3f943907636a4d1bac:f__Lachnospiraceae
	5bffb3f905b153143feb6e0f2dfa036b:g__Parabacteroides				76ba2937cbdcc4d716416722d0bfac63:g__Bacteroides
	789e765eb9108ccf3ea993efeef43124:g__Escherichia-Shigella				020445032fa6b245c18dac22a89b7946:g__Bacteroides
	e7ef8fae1964c32e96188a932a7bd30c:g__Bacteroides				99bb96dfa986240d8f5b8958c1dab9ff:g__[Clostridium] innocuum group
					35de88255741e123adf32594652a5c79:Azospirillum sp. 47_25
					46bfc32fe1e26b2944c9aab3fddbeafb:g__Bacteroides
					778e05cabdb041583e0ab97f63a572ad:g__Blautia
					fe27502f0c55056df4d8e39d09b3c517:g__Butyricimonas
					e332d83d37cccd83da8dd653a04abe9a:Parabacteroides johnsonii CL02T12C29
					4b143d548fee7d991eb87657ac278a60:g__Bacteroides
					4dbb7fe2ac5b21edfef2c62be28c204b:g__Bacteroides
					8f4f5bf2d39e43e27bbbb92885ac1603:g__Holdemania
					bfe15993413c8ad816d965e9049893d2:f__Lachnospiraceae
					1f4eed5b7557dde5df965726979ed888:f__Lachnospiraceae
					cf0fbf077425250ca29c54fc56dacb94:f__Lachnospiraceae
					be3aacb83fc46389f1ca8d53ff43f7f2:g__Akkermansia
					8f43f2076647d0c21472393c3c73bf6c:g__Akkermansia
					461e1e73ad82115613ab454814d593db:g__Bacteroides
					89a4c92110a6a9047389824196fe0a65:g__Parabacteroides
					9ddd40cdf4ae17757ad52af75a75cf96:f__Ruminococcaceae
					d552fbcb203fcd0de75512ba6b79d1ae:g__UBA1819
					3933466428b928d694d1c0272d07e5a0:g__Parabacteroides
					1e571e3d5da51d60904179ad0b0c0e18:g__Veillonella
					2b0e95df06684a827ba5e781a2fc2bec:g__Bacteroides

## Sheet: WEEK12
Supplementary file 1. ASVs from fecal inocula detected in FMT-recipient mice
ASVs from fecal inocula detected in FMT-recipient mice in week 12. The ASVs are shown with "best hit" for taxonomic annotation, obtained by format_to_best_hit() function from microbiome R library.
Shared (I-Healthy & H-CT & H_HFFr)	Shared (I-Healthy & H-CT)	Shared (I-Healthy & H-HFFr)	Shared(I-Stunting & S-CT & S-HFFr)	Shared (I-Stunting & S-CT)	Shared (I-Stunting & S-HFFr)
dce0dbd92987e28741b6b6bc1fd7d89c:Mucispirillum schaedleri ASF457	dce0dbd92987e28741b6b6bc1fd7d89c:Mucispirillum schaedleri ASF457	dce0dbd92987e28741b6b6bc1fd7d89c:Mucispirillum schaedleri ASF457	6cf0a6984d3fd62dd7722ec2b2768484:g__Escherichia-Shigella	6cf0a6984d3fd62dd7722ec2b2768484:g__Escherichia-Shigella	7df62576f981148d2dcef2dfedeba0ed:gut metagenome
707ae2b846b20cee0d0a548bdd37c391:g__Lactococcus	707ae2b846b20cee0d0a548bdd37c391:g__Lactococcus	707ae2b846b20cee0d0a548bdd37c391:g__Lactococcus	627acf8f8d0cd9a381a979782184b55f:g__Bacteroides	e08ffdc0c6c0bb9ae396d1aec5cb6dfa:o__Bacteroidales	6cf0a6984d3fd62dd7722ec2b2768484:g__Escherichia-Shigella
fc9e16dfc06cf5512cc45d4e11ab5820:g__Bacteroides	6cf0a6984d3fd62dd7722ec2b2768484:g__Escherichia-Shigella	7aa608291858b6fbf9e6eed8ae40ff53:g__Enterococcus	6b7d0dc4bc1c2130ffe61d1f700b3006:g__Escherichia-Shigella	627acf8f8d0cd9a381a979782184b55f:g__Bacteroides	7c9f5ce6f7b9014ce9e4f9b6e6fe08bb:g__Bacteroides
084407d14ed9e66c0cbde74f4195b0d3:f__Peptostreptococcaceae	7c9f5ce6f7b9014ce9e4f9b6e6fe08bb:g__Bacteroides	fc9e16dfc06cf5512cc45d4e11ab5820:g__Bacteroides	337a06973195b9457131a43e16a6e477:Bacteroides massiliensis B84634 = Timone 84634 = DSM 17679 = JCM 13223	6b7d0dc4bc1c2130ffe61d1f700b3006:g__Escherichia-Shigella	627acf8f8d0cd9a381a979782184b55f:g__Bacteroides
292c7219e955975641918ac71508b3f5:g__Bacteroides	6b7d0dc4bc1c2130ffe61d1f700b3006:g__Escherichia-Shigella	084407d14ed9e66c0cbde74f4195b0d3:f__Peptostreptococcaceae	084407d14ed9e66c0cbde74f4195b0d3:f__Peptostreptococcaceae	929a13d59c699c9cb45f0cbdd41c9f91:o__Bacteroidales	6b7d0dc4bc1c2130ffe61d1f700b3006:g__Escherichia-Shigella
46f1f6306bb07221df49aeeae9324baa:f__Lachnospiraceae	fc9e16dfc06cf5512cc45d4e11ab5820:g__Bacteroides	292c7219e955975641918ac71508b3f5:g__Bacteroides	c0b100945dac7a923b413223ffe70220:uncultured bacterium	98fb4f973885ce1ec2d7baa7e9b3310b:g__Bacteroides	7aa608291858b6fbf9e6eed8ae40ff53:g__Enterococcus
da9326e915a9018899d7eaefec655d7a:Lactobacillus johnsonii	084407d14ed9e66c0cbde74f4195b0d3:f__Peptostreptococcaceae	43bf6d6df5ea1cdb8372f905e349daef:g__Parabacteroides	fd7742614780bae16c56c74f1c80aab9:g__Bacteroides	9b57cdc4871ca8ced7494f89c7046a61:g__Parabacteroides	fc9e16dfc06cf5512cc45d4e11ab5820:g__Bacteroides
6329998910f4103eb97f4211dedc05d0:g__Clostridium sensu stricto 1	7764465e48bd5fb12801d7ce00ad05fa:g__Bacteroides	c60b58133874745cd319d95995cdc597:f__Lachnospiraceae	9beaa35e5dfd52aa6ada6764622fcbbc:g__Bacteroides	337a06973195b9457131a43e16a6e477:Bacteroides massiliensis B84634 = Timone 84634 = DSM 17679 = JCM 13223	e2968aecbe60f589adddccb7fdd21c28:g__Parabacteroides
4c6beb67927bf6ca79398e6f96868019:g__Escherichia-Shigella	161e59db4a94e84e7e7d044cd56a3d09:Alistipes sp. AL-1	46f1f6306bb07221df49aeeae9324baa:f__Lachnospiraceae	3f5c08a6c41bc5218020d594a537237f:f__Lachnospiraceae	084407d14ed9e66c0cbde74f4195b0d3:f__Peptostreptococcaceae	337a06973195b9457131a43e16a6e477:Bacteroides massiliensis B84634 = Timone 84634 = DSM 17679 = JCM 13223
b048c990de688511141cee86719bee43:g__Alistipes	297dc6dc4853dffa0043d31d01a80c37:Alistipes finegoldii	da9326e915a9018899d7eaefec655d7a:Lactobacillus johnsonii	1ba202b86357ac941ec9d16920ad5a37:g__Bacteroides	c0b100945dac7a923b413223ffe70220:uncultured bacterium	084407d14ed9e66c0cbde74f4195b0d3:f__Peptostreptococcaceae
47ca7a40c295960b52e77003d5fa02a0:f__Peptostreptococcaceae	729ed8fa3c03a91e37892e9590e5a56a:g__Ruminococcus 2	6329998910f4103eb97f4211dedc05d0:g__Clostridium sensu stricto 1	c60b58133874745cd319d95995cdc597:f__Lachnospiraceae	fd7742614780bae16c56c74f1c80aab9:g__Bacteroides	c0b100945dac7a923b413223ffe70220:uncultured bacterium
640318688265b15bffe2d2c1369553af:g__Clostridium sensu stricto 1	9dbd8d9589da19be2c76ae00a36e11e5:g__Faecalibacterium	4c6beb67927bf6ca79398e6f96868019:g__Escherichia-Shigella	46f1f6306bb07221df49aeeae9324baa:f__Lachnospiraceae	9beaa35e5dfd52aa6ada6764622fcbbc:g__Bacteroides	fd7742614780bae16c56c74f1c80aab9:g__Bacteroides
9baade5ff325d188bebaa2439c8ae72c:g__Akkermansia	292c7219e955975641918ac71508b3f5:g__Bacteroides	686af8f1e8df187f6a3e8b022f8adb5d:g__Parabacteroides	d3124a4724a11acc9c5d60da32850ba4:g__Ruminiclostridium 9	3f5c08a6c41bc5218020d594a537237f:f__Lachnospiraceae	98a75ca5fa54d9039a232fea75fd20cc:g__Bacteroides
f9ee3b1248bba1fd732f6a1e29048e56:g__Dubosiella	46f1f6306bb07221df49aeeae9324baa:f__Lachnospiraceae	b048c990de688511141cee86719bee43:g__Alistipes	aae3aa1bdd432c47cb1bb20ae4836290:g__Lactococcus	1ba202b86357ac941ec9d16920ad5a37:g__Bacteroides	9beaa35e5dfd52aa6ada6764622fcbbc:g__Bacteroides
7c18592e9476c1153369af68f29a1165:g__Lactobacillus	786c7a78cb9084526572d2732005e174:g__Escherichia-Shigella	47ca7a40c295960b52e77003d5fa02a0:f__Peptostreptococcaceae	292566fe7149b7f75fa6ed334101db17:f__Lachnospiraceae	c60b58133874745cd319d95995cdc597:f__Lachnospiraceae	3f5c08a6c41bc5218020d594a537237f:f__Lachnospiraceae
15beba64311a497f27923f394701f2cc:g__Parabacteroides	da9326e915a9018899d7eaefec655d7a:Lactobacillus johnsonii	640318688265b15bffe2d2c1369553af:g__Clostridium sensu stricto 1	9baade5ff325d188bebaa2439c8ae72c:g__Akkermansia	46f1f6306bb07221df49aeeae9324baa:f__Lachnospiraceae	1ba202b86357ac941ec9d16920ad5a37:g__Bacteroides
b1e76226f69cb62d848e7361bc110f3f:g__Parabacteroides	aae3aa1bdd432c47cb1bb20ae4836290:g__Lactococcus	9baade5ff325d188bebaa2439c8ae72c:g__Akkermansia	2db2df1868d63d5a511b6566bfbdf5d2:g__Akkermansia	d3124a4724a11acc9c5d60da32850ba4:g__Ruminiclostridium 9	c60b58133874745cd319d95995cdc597:f__Lachnospiraceae
e7f6ae0a9d6b524b91cac184fba290fc:g__Lactobacillus	6329998910f4103eb97f4211dedc05d0:g__Clostridium sensu stricto 1	f9ee3b1248bba1fd732f6a1e29048e56:g__Dubosiella	4348490109d2373693f3b10a3226e9ad:g__Akkermansia	aae3aa1bdd432c47cb1bb20ae4836290:g__Lactococcus	46f1f6306bb07221df49aeeae9324baa:f__Lachnospiraceae
e6a3fce063dd9134dbc806403f5419f2:f__Peptostreptococcaceae	f469103f1b98068f918d08f75dcd88fb:o__Bacteroidales	7c18592e9476c1153369af68f29a1165:g__Lactobacillus	9a8e10b23d9aba55b88aef7beaef32f3:g__Akkermansia	292566fe7149b7f75fa6ed334101db17:f__Lachnospiraceae	d3124a4724a11acc9c5d60da32850ba4:g__Ruminiclostridium 9
cdf14984f2463250776e7384ec6769cd:g__Bacteroides	4c6beb67927bf6ca79398e6f96868019:g__Escherichia-Shigella	15beba64311a497f27923f394701f2cc:g__Parabacteroides	4542a2721751fc5f66fa64d1454b7319:g__Lactococcus	f469103f1b98068f918d08f75dcd88fb:o__Bacteroidales	9e165c97a6fb6f5382c17be68a178558:g__Bacteroides
f51ce3dc8627b9e30cb54313a0d0075a:f__Peptostreptococcaceae	f24898da81e42d0304b5b2bbfc2ad406:g__Bacteroides	b1e76226f69cb62d848e7361bc110f3f:g__Parabacteroides	66d9c1fa7137bcd0be5cf3c9ff4c2c70:g__Bacteroides	253ed0ac869e4812512faa775a933e4b:g__Alistipes	b1bd1df77d691366e259fd49a40ef65b:g__Enterococcus
f7f51aae2b04c5df3567d8952be3f833:g__Bacteroides	b048c990de688511141cee86719bee43:g__Alistipes	e7f6ae0a9d6b524b91cac184fba290fc:g__Lactobacillus	e6a3fce063dd9134dbc806403f5419f2:f__Peptostreptococcaceae	3d39d51a799a36d96ac317b63a7d1625:g__Bacteroides	aae3aa1bdd432c47cb1bb20ae4836290:g__Lactococcus
3b3a033506c417adc40e6b05c5d908cd:uncultured organism	0b7fef998f52b8438ea1cef91f132bec:g__Escherichia-Shigella	66d9c1fa7137bcd0be5cf3c9ff4c2c70:g__Bacteroides	552ec170df32ec79d459eeb66cb3a040:f__Lachnospiraceae	47ca7a40c295960b52e77003d5fa02a0:f__Peptostreptococcaceae	292566fe7149b7f75fa6ed334101db17:f__Lachnospiraceae
1bc9529b8af69f3f943907636a4d1bac:f__Lachnospiraceae	47ca7a40c295960b52e77003d5fa02a0:f__Peptostreptococcaceae	edd481ff84be57bcdc932d35b739f37b:g__Enterococcus	f7f51aae2b04c5df3567d8952be3f833:g__Bacteroides	9baade5ff325d188bebaa2439c8ae72c:g__Akkermansia	4c6beb67927bf6ca79398e6f96868019:g__Escherichia-Shigella
3ab76869fb2f55369292102d2b60c91a:uncultured bacterium	640318688265b15bffe2d2c1369553af:g__Clostridium sensu stricto 1	e6a3fce063dd9134dbc806403f5419f2:f__Peptostreptococcaceae	699aecbc76ec4522b4c0d532ea084c5f:f__Lachnospiraceae	2db2df1868d63d5a511b6566bfbdf5d2:g__Akkermansia	6eb7476e0326806c9ac1ff4c4f27902b:f__Lachnospiraceae
0da429b009ab22c4092b7e95e31227be:g__Lactobacillus	9baade5ff325d188bebaa2439c8ae72c:g__Akkermansia	cdf14984f2463250776e7384ec6769cd:g__Bacteroides	3b3a033506c417adc40e6b05c5d908cd:uncultured organism	4348490109d2373693f3b10a3226e9ad:g__Akkermansia	640318688265b15bffe2d2c1369553af:g__Clostridium sensu stricto 1
ad449b9498425bf226c74ae1273c4e75:g__Clostridium sensu stricto 1	fa27e64b13ca3e8dfc929a9838347f3b:g__Bacteroides	552ec170df32ec79d459eeb66cb3a040:f__Lachnospiraceae	76ba2937cbdcc4d716416722d0bfac63:g__Bacteroides	9a8e10b23d9aba55b88aef7beaef32f3:g__Akkermansia	9baade5ff325d188bebaa2439c8ae72c:g__Akkermansia
4dbb7fe2ac5b21edfef2c62be28c204b:g__Bacteroides	bcb8dd3b591530ed1c7bf8ab1d0637fc:g__Barnesiella	cea65c8f3fc74d81c8cc5a91f76ad808:g__Lactobacillus	020445032fa6b245c18dac22a89b7946:g__Bacteroides	4542a2721751fc5f66fa64d1454b7319:g__Lactococcus	2db2df1868d63d5a511b6566bfbdf5d2:g__Akkermansia
be3aacb83fc46389f1ca8d53ff43f7f2:g__Akkermansia	f9ee3b1248bba1fd732f6a1e29048e56:g__Dubosiella	f51ce3dc8627b9e30cb54313a0d0075a:f__Peptostreptococcaceae	4b143d548fee7d991eb87657ac278a60:g__Bacteroides	66d9c1fa7137bcd0be5cf3c9ff4c2c70:g__Bacteroides	4348490109d2373693f3b10a3226e9ad:g__Akkermansia
461e1e73ad82115613ab454814d593db:g__Bacteroides	3272a7e57b5119303bcd03a97b80378e:g__Clostridium sensu stricto 1	55bf81aae03cf088a9768b555cf4a5c2:f__Muribaculaceae	1f4eed5b7557dde5df965726979ed888:f__Lachnospiraceae	e6a3fce063dd9134dbc806403f5419f2:f__Peptostreptococcaceae	fa27e64b13ca3e8dfc929a9838347f3b:g__Bacteroides
5bffb3f905b153143feb6e0f2dfa036b:g__Parabacteroides	7c18592e9476c1153369af68f29a1165:g__Lactobacillus	b7d51edf5070aabb06c6b2a6e804c7fb:g__Enterococcus	cf0fbf077425250ca29c54fc56dacb94:f__Lachnospiraceae	c0d675299e60c8deb2e694a1d1a8e24a:f__Lachnospiraceae	9a8e10b23d9aba55b88aef7beaef32f3:g__Akkermansia
e7ef8fae1964c32e96188a932a7bd30c:g__Bacteroides	15beba64311a497f27923f394701f2cc:g__Parabacteroides	f7f51aae2b04c5df3567d8952be3f833:g__Bacteroides	be3aacb83fc46389f1ca8d53ff43f7f2:g__Akkermansia	552ec170df32ec79d459eeb66cb3a040:f__Lachnospiraceae	b1e76226f69cb62d848e7361bc110f3f:g__Parabacteroides
	b1e76226f69cb62d848e7361bc110f3f:g__Parabacteroides	d8e02044df97da6ebbcf786f2e4909c9:gut metagenome	3933466428b928d694d1c0272d07e5a0:g__Parabacteroides	f51ce3dc8627b9e30cb54313a0d0075a:f__Peptostreptococcaceae	4542a2721751fc5f66fa64d1454b7319:g__Lactococcus
	e7f6ae0a9d6b524b91cac184fba290fc:g__Lactobacillus	3b3a033506c417adc40e6b05c5d908cd:uncultured organism	2b0e95df06684a827ba5e781a2fc2bec:g__Bacteroides	f7f51aae2b04c5df3567d8952be3f833:g__Bacteroides	66d9c1fa7137bcd0be5cf3c9ff4c2c70:g__Bacteroides
	e6a3fce063dd9134dbc806403f5419f2:f__Peptostreptococcaceae	1bc9529b8af69f3f943907636a4d1bac:f__Lachnospiraceae		699aecbc76ec4522b4c0d532ea084c5f:f__Lachnospiraceae	e6a3fce063dd9134dbc806403f5419f2:f__Peptostreptococcaceae
	cdf14984f2463250776e7384ec6769cd:g__Bacteroides	3ab76869fb2f55369292102d2b60c91a:uncultured bacterium		3b3a033506c417adc40e6b05c5d908cd:uncultured organism	cdf14984f2463250776e7384ec6769cd:g__Bacteroides
	f51ce3dc8627b9e30cb54313a0d0075a:f__Peptostreptococcaceae	0da429b009ab22c4092b7e95e31227be:g__Lactobacillus		1bc9529b8af69f3f943907636a4d1bac:f__Lachnospiraceae	552ec170df32ec79d459eeb66cb3a040:f__Lachnospiraceae
	f7f51aae2b04c5df3567d8952be3f833:g__Bacteroides	62cb71d32402d27db8c062aec93424ad:f__Lachnospiraceae		ef7d10104655434a116879821954b6b4:g__Alistipes	1e340a660bbf163abdfbd170b4824465:g__UBA1819
	3b3a033506c417adc40e6b05c5d908cd:uncultured organism	e98f07e736ee03b963135f3db97c3273:g__Ruminococcaceae UCG-014		76ba2937cbdcc4d716416722d0bfac63:g__Bacteroides	f7f51aae2b04c5df3567d8952be3f833:g__Bacteroides
	1bc9529b8af69f3f943907636a4d1bac:f__Lachnospiraceae	778e05cabdb041583e0ab97f63a572ad:g__Blautia		020445032fa6b245c18dac22a89b7946:g__Bacteroides	699aecbc76ec4522b4c0d532ea084c5f:f__Lachnospiraceae
	3ab76869fb2f55369292102d2b60c91a:uncultured bacterium	ad449b9498425bf226c74ae1273c4e75:g__Clostridium sensu stricto 1		99bb96dfa986240d8f5b8958c1dab9ff:g__[Clostridium] innocuum group	3b3a033506c417adc40e6b05c5d908cd:uncultured organism
	cd71023259e8f805c879b1dd320a96ae:Bacteroides massiliensis dnLKV3	4dbb7fe2ac5b21edfef2c62be28c204b:g__Bacteroides		8169009a391b26b9673b5211e69a95f6:g__Faecalibacterium	76ba2937cbdcc4d716416722d0bfac63:g__Bacteroides
	0da429b009ab22c4092b7e95e31227be:g__Lactobacillus	bfe15993413c8ad816d965e9049893d2:f__Lachnospiraceae		e332d83d37cccd83da8dd653a04abe9a:Parabacteroides johnsonii CL02T12C29	020445032fa6b245c18dac22a89b7946:g__Bacteroides
	b9d3ff27947e61bbacfacdb1f6cc1ff0:g__Escherichia-Shigella	e43e122e58026205d7b829aef9d58b18:Azospirillum sp. 47_25		4b143d548fee7d991eb87657ac278a60:g__Bacteroides	4b143d548fee7d991eb87657ac278a60:g__Bacteroides
	13be46ff21928f22f73dd726f829d8bf:uncultured organism	be3aacb83fc46389f1ca8d53ff43f7f2:g__Akkermansia		ba2fcce50416d57f12b49ab238e5f0e6:uncultured Alistipes sp.	4dbb7fe2ac5b21edfef2c62be28c204b:g__Bacteroides
	ad449b9498425bf226c74ae1273c4e75:g__Clostridium sensu stricto 1	5229646e5aaf80be9fabe6481b731328:f__Prevotellaceae		1f4eed5b7557dde5df965726979ed888:f__Lachnospiraceae	bfe15993413c8ad816d965e9049893d2:f__Lachnospiraceae
	4dbb7fe2ac5b21edfef2c62be28c204b:g__Bacteroides	461e1e73ad82115613ab454814d593db:g__Bacteroides		cf0fbf077425250ca29c54fc56dacb94:f__Lachnospiraceae	1f4eed5b7557dde5df965726979ed888:f__Lachnospiraceae
	94c268ae9819b0953c082e217a948aaa:g__Bacteroides	5bffb3f905b153143feb6e0f2dfa036b:g__Parabacteroides		be3aacb83fc46389f1ca8d53ff43f7f2:g__Akkermansia	cf0fbf077425250ca29c54fc56dacb94:f__Lachnospiraceae
	be3aacb83fc46389f1ca8d53ff43f7f2:g__Akkermansia	e7ef8fae1964c32e96188a932a7bd30c:g__Bacteroides		6770d031c11995121be1c9ae271f2c85:g__Ruminococcus 1	be3aacb83fc46389f1ca8d53ff43f7f2:g__Akkermansia
	70aa730478aefa155d79c86b700f8662:uncultured organism			3933466428b928d694d1c0272d07e5a0:g__Parabacteroides	8f43f2076647d0c21472393c3c73bf6c:g__Akkermansia
	461e1e73ad82115613ab454814d593db:g__Bacteroides			2b0e95df06684a827ba5e781a2fc2bec:g__Bacteroides	461e1e73ad82115613ab454814d593db:g__Bacteroides
	5bffb3f905b153143feb6e0f2dfa036b:g__Parabacteroides				3933466428b928d694d1c0272d07e5a0:g__Parabacteroides
	789e765eb9108ccf3ea993efeef43124:g__Escherichia-Shigella				2b0e95df06684a827ba5e781a2fc2bec:g__Bacteroides
	e7ef8fae1964c32e96188a932a7bd30c:g__Bacteroides
