# Supplementary material for: Human fecal transplantation from stunted children promotes metabolic dysfunction in mice fed with a high-fat and high-fructose corn syrup diet
Source: Gut Microbes. 2026 Apr 2;18(1):2651984. doi: 10.1080/19490976.2026.2651984 (PMC13051615; doi:10.1080/19490976.2026.2651984)
Supplement: Supplementary _file_2_Total_ASVs_and_ASVs_by_Diet.xlsx [file KGMI_A_2651984_SM8043.xlsx]

## Sheet: All ASVs 
Supplementary file 2. Total ASVs
The ASVs are shown with "best hit" for taxonomic annotation, obtained by format_to_best_hit() function from microbiome R library.
I_Healthy	I_Stunting	Baseline	PEG_only	PEG_resistant	H-CT week 5	H-HFFr week 5	S-CT week 5	S-HFFr week 5	H-CT week 12	H-HFFr week 12	S-CT week 12	S-HFFr week 12
2185d9e622b53ab1bda9b761121a7d1e:f__Prevotellaceae	3d9e8e64d2133374e39236e41d09bc3f:bacterium enrichment culture clone Ecwsrb026	9cd39f54fd337ab9255393f058a84ba6:uncultured bacterium	2e38da0f083aee6695f761136708f36a:f__Lachnospiraceae	8988d53e8c29b534c144c78b0c573570:uncultured bacterium	66b167f6ffb3ff604232592edd12f5e7:k__Bacteria	523c8b997b11d90942726d6ad88ea894:o__Clostridiales	c52cacec5cef0aea473e5585892da98c:f__Ruminococcaceae	9ce181fa392f899d9bd2f4650d6d04ae:Bacteroides acidifaciens	8988d53e8c29b534c144c78b0c573570:uncultured bacterium	2e38da0f083aee6695f761136708f36a:f__Lachnospiraceae	2e38da0f083aee6695f761136708f36a:f__Lachnospiraceae	bfc91d87bbc3b3881b3f7db2bd593cb5:Enterorhabdus mucosicola
0d9e58f4344eebd60f765d179b882091:g__Actinomyces	a04a333a0c4d029e8978292706d45f2b:Catabacter hongkongensis	1da8c1d26a25a3cbfd94d331aef5e48e:f__Muribaculaceae	8988d53e8c29b534c144c78b0c573570:uncultured bacterium	72bf5dd35b45b9115c345c465120cee5:f__Lachnospiraceae	8988d53e8c29b534c144c78b0c573570:uncultured bacterium	2e38da0f083aee6695f761136708f36a:f__Lachnospiraceae	1da8c1d26a25a3cbfd94d331aef5e48e:f__Muribaculaceae	2e38da0f083aee6695f761136708f36a:f__Lachnospiraceae	67b868346e3b8bfd069d4cc919a12080:uncultured bacterium	a123467e2ea4fbee6166c95d2f5fe669:f__Ruminococcaceae	8988d53e8c29b534c144c78b0c573570:uncultured bacterium	2e38da0f083aee6695f761136708f36a:f__Lachnospiraceae
453c2511ce740327424e76dbf3efe41c:uncultured organism	3846021391a1bc16fe2950375ffb8562:o__Clostridiales	8988d53e8c29b534c144c78b0c573570:uncultured bacterium	67b868346e3b8bfd069d4cc919a12080:uncultured bacterium	dce0dbd92987e28741b6b6bc1fd7d89c:Mucispirillum schaedleri ASF457	a123467e2ea4fbee6166c95d2f5fe669:f__Ruminococcaceae	a123467e2ea4fbee6166c95d2f5fe669:f__Ruminococcaceae	8988d53e8c29b534c144c78b0c573570:uncultured bacterium	4f34384d6eaa7a8cb27b07b8c177d4c9:g__Bacteroides	efeb075fbae932dc02f8c3dc3bd4ed4e:f__Lachnospiraceae	67b868346e3b8bfd069d4cc919a12080:uncultured bacterium	97c0d7c9e04cde0741831071c81ba311:Enterorhabdus mucosicola	8988d53e8c29b534c144c78b0c573570:uncultured bacterium
ed052ca7d63e5239b602a815eda81844:g__Phascolarctobacterium	38d6b6c73801cd3e4c12e3c360a4ccf8:uncultured Firmicutes bacterium	a123467e2ea4fbee6166c95d2f5fe669:f__Ruminococcaceae	77c444dabba2b71676cbc3e15f79aa81:f__uncultured	51aaee9b7cc6deefb3d954c9642a2afa:g__Dubosiella	30dee374fec8f167a84a35d1717bdea2:g__Anaerofilum	67b868346e3b8bfd069d4cc919a12080:uncultured bacterium	a123467e2ea4fbee6166c95d2f5fe669:f__Ruminococcaceae	8988d53e8c29b534c144c78b0c573570:uncultured bacterium	90c2f5d7fb0d883912a18e07a0969922:g__Enterococcus	efeb075fbae932dc02f8c3dc3bd4ed4e:f__Lachnospiraceae	7eb0b4eca2aa1a7b5e2f955c7aa3e2eb:c__Actinobacteria	4892a4472dd6f6fedb56ce6c596a56c0:g__Bacteroides
16b252f6d7de3c3cbbf9a65a8c10bd08:uncultured organism	453c2511ce740327424e76dbf3efe41c:uncultured organism	77c444dabba2b71676cbc3e15f79aa81:f__uncultured	72bf5dd35b45b9115c345c465120cee5:f__Lachnospiraceae	5f29f2ed3a9b5e224c76c6bab0bbfca2:Bacteroides acidifaciens	67b868346e3b8bfd069d4cc919a12080:uncultured bacterium	30694a6b23af315259c019dedeae970f:g__Bacteroides	df9e595b22cb5763a4ca4f6125e4bddc:g__Acinetobacter	a123467e2ea4fbee6166c95d2f5fe669:f__Ruminococcaceae	77e2a26ea10ddcaf34741d5c2074c014:f__Lachnospiraceae	0319a4c0db4e453eb2c4ebb64fe5b932:c__Firmicutes	72bf5dd35b45b9115c345c465120cee5:f__Lachnospiraceae	c3fb4712646ba4bc3baf5c10f8e1a7ef:f__Ruminococcaceae
dce0dbd92987e28741b6b6bc1fd7d89c:Mucispirillum schaedleri ASF457	30694a6b23af315259c019dedeae970f:g__Bacteroides	72bf5dd35b45b9115c345c465120cee5:f__Lachnospiraceae	06c735b5690816590d9984a4ccd9d943:g__Alistipes	3e75cf85066da2a296a0787dc0c578a3:uncultured organism	72bf5dd35b45b9115c345c465120cee5:f__Lachnospiraceae	72bf5dd35b45b9115c345c465120cee5:f__Lachnospiraceae	efeb075fbae932dc02f8c3dc3bd4ed4e:f__Lachnospiraceae	67b868346e3b8bfd069d4cc919a12080:uncultured bacterium	dce0dbd92987e28741b6b6bc1fd7d89c:Mucispirillum schaedleri ASF457	72bf5dd35b45b9115c345c465120cee5:f__Lachnospiraceae	06c735b5690816590d9984a4ccd9d943:g__Alistipes	6174b6de24cc04d5258a82df97d4d0d5:g__Staphylococcus
707ae2b846b20cee0d0a548bdd37c391:g__Lactococcus	8f741a6d040318f5b74053257c7f16af:metagenome	dd94464bbc3169dc67e90eae65975c39:uncultured bacterium	dce0dbd92987e28741b6b6bc1fd7d89c:Mucispirillum schaedleri ASF457	71e67b43d9e401ac0e94981faf5832df:g__Helicobacter	06c735b5690816590d9984a4ccd9d943:g__Alistipes	dce0dbd92987e28741b6b6bc1fd7d89c:Mucispirillum schaedleri ASF457	30694a6b23af315259c019dedeae970f:g__Bacteroides	77c444dabba2b71676cbc3e15f79aa81:f__uncultured	707ae2b846b20cee0d0a548bdd37c391:g__Lactococcus	9bfe4af7a451913143d37b8cc313be3a:g__Angelakisella	77e2a26ea10ddcaf34741d5c2074c014:f__Lachnospiraceae	72bf5dd35b45b9115c345c465120cee5:f__Lachnospiraceae
7df62576f981148d2dcef2dfedeba0ed:gut metagenome	371a86c9d701711a5d4da8a842a72898:uncultured organism	2efcd66aba80b948ec242aa1beb68a36:uncultured Clostridiales bacterium	707ae2b846b20cee0d0a548bdd37c391:g__Lactococcus	bad2dda312b5c53d4389de738c2db4fa:g__Lactobacillus	a56db94c49c26c8b019d84ca13dc2ea2:Anaeromassilibacillus senegalensis	7df62576f981148d2dcef2dfedeba0ed:gut metagenome	72bf5dd35b45b9115c345c465120cee5:f__Lachnospiraceae	efeb075fbae932dc02f8c3dc3bd4ed4e:f__Lachnospiraceae	b38a3a198a10bbd310cee3bfa6f51b2a:g__Faecalibaculum	dce0dbd92987e28741b6b6bc1fd7d89c:Mucispirillum schaedleri ASF457	dce0dbd92987e28741b6b6bc1fd7d89c:Mucispirillum schaedleri ASF457	7aacd14a7cba606e521e5ebf16955a7f:uncultured Bacteroidales bacterium
840f20280df1cf48de9719e079818b25:g__Family XIII AD3011 group	285f6e4a77b3a84810568f60a41ccc04:Duodenibacillus massiliensis	f19e6c1aac416789fa7cfb1ee6612841:g__Staphylococcus	7df62576f981148d2dcef2dfedeba0ed:gut metagenome	bd450f78e5f596141c10ba7a6dc5ab3b:g__Desulfovibrio	f19e6c1aac416789fa7cfb1ee6612841:g__Staphylococcus	b38a3a198a10bbd310cee3bfa6f51b2a:g__Faecalibaculum	06c735b5690816590d9984a4ccd9d943:g__Alistipes	4892a4472dd6f6fedb56ce6c596a56c0:g__Bacteroides	1e725f9b67c7725a22d5cd1404e6d734:f__Lachnospiraceae	707ae2b846b20cee0d0a548bdd37c391:g__Lactococcus	707ae2b846b20cee0d0a548bdd37c391:g__Lactococcus	9bfe4af7a451913143d37b8cc313be3a:g__Angelakisella
5e42eeaa5b1b3712f7756c0957c1b65a:uncultured organism	7df62576f981148d2dcef2dfedeba0ed:gut metagenome	77e2a26ea10ddcaf34741d5c2074c014:f__Lachnospiraceae	b38a3a198a10bbd310cee3bfa6f51b2a:g__Faecalibaculum	ab0a154ad80a51dd908e90d63c1d8710:f__Lachnospiraceae	77e2a26ea10ddcaf34741d5c2074c014:f__Lachnospiraceae	d5f8afe5f0fe46777b76c45a0894f98b:uncultured organism	77e2a26ea10ddcaf34741d5c2074c014:f__Lachnospiraceae	bc7cfa777cd37f902a9c058bfdd013e1:Azospirillum sp. 47_25	828a021bb27075afafe3d6dcac829e78:g__Parabacteroides	b38a3a198a10bbd310cee3bfa6f51b2a:g__Faecalibaculum	18b877a8ba8e2181cb79ec3c4520de38:uncultured bacterium	dce0dbd92987e28741b6b6bc1fd7d89c:Mucispirillum schaedleri ASF457
e8561ca33f1e31657bb0d9e08f42dadd:g__Streptococcus	11059643c98c8eedb3d615433c258682:uncultured rumen bacterium	dce0dbd92987e28741b6b6bc1fd7d89c:Mucispirillum schaedleri ASF457	669f34af1559eef929ca7e046ea55c91:f__Muribaculaceae	6a082fa4f8d06490c16b51d92e4b5ca1:f__Ruminococcaceae	5b9d2c7459f63ac0cc9fcc68673e86dd:gut metagenome	51aaee9b7cc6deefb3d954c9642a2afa:g__Dubosiella	9bfe4af7a451913143d37b8cc313be3a:g__Angelakisella	30694a6b23af315259c019dedeae970f:g__Bacteroides	93c7a92522a53c5254f8447c6d13ecdd:g__Desulfovibrio	5bc1fabfeba5737e4b4417aa0719cadf:f__Lachnospiraceae	f08ca3a3dd77e67b322a0bb16bf9cdf1:uncultured bacterium	707ae2b846b20cee0d0a548bdd37c391:g__Lactococcus
0a914be3cda6fbec920bb81cede62e5a:uncultured bacterium	840f20280df1cf48de9719e079818b25:g__Family XIII AD3011 group	e0bd1a7b2f222b9fcc18a76393b492ed:unidentified rumen bacterium JW32	6cf0a6984d3fd62dd7722ec2b2768484:g__Escherichia-Shigella	bc0879bcbcbc3c89ca145ec6e7f734e9:uncultured bacterium	dce0dbd92987e28741b6b6bc1fd7d89c:Mucispirillum schaedleri ASF457	d7e195090541c6c37c333c2d567e1dac:uncultured bacterium	bd72a9a07539c7a211fb73480aaeda8a:g__Rikenellaceae RC9 gut group	72bf5dd35b45b9115c345c465120cee5:f__Lachnospiraceae	6cf0a6984d3fd62dd7722ec2b2768484:g__Escherichia-Shigella	51aaee9b7cc6deefb3d954c9642a2afa:g__Dubosiella	6cf0a6984d3fd62dd7722ec2b2768484:g__Escherichia-Shigella	7df62576f981148d2dcef2dfedeba0ed:gut metagenome
02ab29c7c902320cabcf847acfaa751b:gut metagenome	5560bf0cb4e1a71d3c34ae01f8e8d276:g__Lachnoclostridium	a76749a6b734b38b1f9df7130ecea865:uncultured bacterium	51aaee9b7cc6deefb3d954c9642a2afa:g__Dubosiella	fc9e16dfc06cf5512cc45d4e11ab5820:g__Bacteroides	707ae2b846b20cee0d0a548bdd37c391:g__Lactococcus	5f29f2ed3a9b5e224c76c6bab0bbfca2:Bacteroides acidifaciens	dce0dbd92987e28741b6b6bc1fd7d89c:Mucispirillum schaedleri ASF457	90c2f5d7fb0d883912a18e07a0969922:g__Enterococcus	51aaee9b7cc6deefb3d954c9642a2afa:g__Dubosiella	5f29f2ed3a9b5e224c76c6bab0bbfca2:Bacteroides acidifaciens	51aaee9b7cc6deefb3d954c9642a2afa:g__Dubosiella	b38a3a198a10bbd310cee3bfa6f51b2a:g__Faecalibaculum
6cf0a6984d3fd62dd7722ec2b2768484:g__Escherichia-Shigella	2100cdac07b7240fa78523d9541fe347:uncultured bacterium	8147626a625c74ed6f5257352a116432:uncultured organism	d7e195090541c6c37c333c2d567e1dac:uncultured bacterium	36a4a72de68c1a77e6f4ef2584a8e899:uncultured organism	94275143d6c90279a91decdb8509e09c:uncultured Clostridiales bacterium	0172abfb4a525c015778ae76fc35de97:Bacteroides acidifaciens	707ae2b846b20cee0d0a548bdd37c391:g__Lactococcus	a56db94c49c26c8b019d84ca13dc2ea2:Anaeromassilibacillus senegalensis	b9a5a4c628926a5a0e8e36b6f22fabf2:uncultured bacterium	f90685591f95603870aa6f7b95d9d45f:Burkholderiales bacterium YL45	5f29f2ed3a9b5e224c76c6bab0bbfca2:Bacteroides acidifaciens	6cf0a6984d3fd62dd7722ec2b2768484:g__Escherichia-Shigella
f4634f1fe1a93243a43b85129c9f0156:Bacteroidaceae bacterium DJF_B220	61c4ff7368e5ce55f401fe0442cd01f7:f__Ruminococcaceae	b71330828e14244ffcc1c52ecaea9739:uncultured bacterium	5f29f2ed3a9b5e224c76c6bab0bbfca2:Bacteroides acidifaciens	d82ee0cabae1fb80697b18e8812d0025:Bacteroides acidifaciens	4a91ed737a58888a0b5e35c91c70fd00:g__Bacteroides	1a25ec85cafb05ecf5466ab9b6e264fa:g__GCA-900066225	02ad109005d6ae207c79c60ce13ea761:uncultured bacterium	9bfe4af7a451913143d37b8cc313be3a:g__Angelakisella	2a4a3d0969728fcdb728ac5c04da561d:f__Lachnospiraceae	0c362932ba061941e0d82922d9e38253:gut metagenome	e08ffdc0c6c0bb9ae396d1aec5cb6dfa:o__Bacteroidales	7b22f2a985df29500d8cac4ba13d9735:uncultured bacterium
57daf47d8765703b6414d641813df421:g__Ruminococcus 2	6cf0a6984d3fd62dd7722ec2b2768484:g__Escherichia-Shigella	5036390df204dc07f0ccb33a368e0d93:uncultured bacterium	55e47f145714380a3e8742242f5588db:Bacteroides stercorirosoris	191017169b5d24bb8d8a08b77a622b94:uncultured organism	b38a3a198a10bbd310cee3bfa6f51b2a:g__Faecalibaculum	3e75cf85066da2a296a0787dc0c578a3:uncultured organism	b38a3a198a10bbd310cee3bfa6f51b2a:g__Faecalibaculum	dce0dbd92987e28741b6b6bc1fd7d89c:Mucispirillum schaedleri ASF457	55e47f145714380a3e8742242f5588db:Bacteroides stercorirosoris	a09a636f8acd2bf36edd71ef09135d73:f__Ruminococcaceae	2a4a3d0969728fcdb728ac5c04da561d:f__Lachnospiraceae	51aaee9b7cc6deefb3d954c9642a2afa:g__Dubosiella
34036f11f7fc140fd2f1764d967cc9a8:g__Lachnospira	e5fd4f1005a0625fd6c77122f3dece04:f__Ruminococcaceae	93c7a92522a53c5254f8447c6d13ecdd:g__Desulfovibrio	0172abfb4a525c015778ae76fc35de97:Bacteroides acidifaciens	40b11e642f7960b818499bb6b8fe98d0:f__Ruminococcaceae	b71330828e14244ffcc1c52ecaea9739:uncultured bacterium	7c9f5ce6f7b9014ce9e4f9b6e6fe08bb:g__Bacteroides	b71330828e14244ffcc1c52ecaea9739:uncultured bacterium	707ae2b846b20cee0d0a548bdd37c391:g__Lactococcus	c220c4af58d937f70ec94fd56e40506d:f__Lachnospiraceae	ade2164ee7d442b9e37fa5ce602a5d35:uncultured organism	55e47f145714380a3e8742242f5588db:Bacteroides stercorirosoris	a89211274e810a95db5d07cfca5960ed:f__Muribaculaceae
07afc0e3bf5e45c12652a18aa3cdd17c:gut metagenome	e08ffdc0c6c0bb9ae396d1aec5cb6dfa:o__Bacteroidales	92d4b61f7bcbd00861c481601f43cf0f:g__Christensenellaceae R-7 group	3e75cf85066da2a296a0787dc0c578a3:uncultured organism	6a766e518339439187aa91a7077eb565:Lactobacillus johnsonii	669f34af1559eef929ca7e046ea55c91:f__Muribaculaceae	bad2dda312b5c53d4389de738c2db4fa:g__Lactobacillus	07d79a75ed28688b342dfde082d183ad:uncultured bacterium	7df62576f981148d2dcef2dfedeba0ed:gut metagenome	347946b30e5fc32456dccf8181d62382:f__Family XIII	3e75cf85066da2a296a0787dc0c578a3:uncultured organism	c220c4af58d937f70ec94fd56e40506d:f__Lachnospiraceae	5f29f2ed3a9b5e224c76c6bab0bbfca2:Bacteroides acidifaciens
e08ffdc0c6c0bb9ae396d1aec5cb6dfa:o__Bacteroidales	f30eeae0c83aeffeb86477ec46c46989:g__Peptoniphilus	51aaee9b7cc6deefb3d954c9642a2afa:g__Dubosiella	ef4036f7b3f42b37d4d64f23f53c23ce:o__Gastranaerophilales	7258fc4a86953811b3899a8de0bf729e:uncultured bacterium	6cf0a6984d3fd62dd7722ec2b2768484:g__Escherichia-Shigella	a7501e8a7fb5b2b3c2038b9547b4b945:g__Lactobacillus	6cf0a6984d3fd62dd7722ec2b2768484:g__Escherichia-Shigella	3b7c1b6ecd532d45701e02279d53fa24:uncultured Desulfovibrionaceae bacterium	ade2164ee7d442b9e37fa5ce602a5d35:uncultured organism	71e67b43d9e401ac0e94981faf5832df:g__Helicobacter	3e75cf85066da2a296a0787dc0c578a3:uncultured organism	01ab95e72d7a0a9dddf199758ffaefd8:g__Enterococcus
7bd4d9278f9262ccb750799602b0cc39:g__Prevotella 7	68e10a4edb29d03de78edbe9ba8cb60d:uncultured Clostridiales bacterium	a89211274e810a95db5d07cfca5960ed:f__Muribaculaceae	71e67b43d9e401ac0e94981faf5832df:g__Helicobacter	c0e489226a23bf076c8214227aaa470e:f__Lachnospiraceae	a89211274e810a95db5d07cfca5960ed:f__Muribaculaceae	80aa2968dc879e996bd75be14f5b8e82:uncultured bacterium	d5f8afe5f0fe46777b76c45a0894f98b:uncultured organism	b38a3a198a10bbd310cee3bfa6f51b2a:g__Faecalibaculum	3e75cf85066da2a296a0787dc0c578a3:uncultured organism	610d93e2dc4f3ee164f5cbe10795f01f:f__Lachnospiraceae	ef4036f7b3f42b37d4d64f23f53c23ce:o__Gastranaerophilales	0172abfb4a525c015778ae76fc35de97:Bacteroides acidifaciens
e71dcd6707ccce1fc11b34ef82ec6820:Bacteroidaceae bacterium DJF_B220	037bf90240cf3a14ca0321bee9f0aea9:Clostridiales bacterium feline oral taxon 148	61fb45c377ef1f42ad8f3f62d58c01f0:uncultured bacterium	610d93e2dc4f3ee164f5cbe10795f01f:f__Lachnospiraceae	0f3be7296e457e0c7344d6d1559bbcf0:f__Lachnospiraceae	ff575786c9cd46c3de968513ee9f24ef:Erysipelotrichaceae bacterium NYU-BL-F16	627acf8f8d0cd9a381a979782184b55f:g__Bacteroides	64da1f00a134dcfa7bc4843f828f38fa:g__Bacteroides	18b877a8ba8e2181cb79ec3c4520de38:uncultured bacterium	7c9f5ce6f7b9014ce9e4f9b6e6fe08bb:g__Bacteroides	8d3bb9e8556fe3b4c94d447b67faa53f:Erysipelotrichaceae bacterium NYU-BL-F16	71e67b43d9e401ac0e94981faf5832df:g__Helicobacter	347946b30e5fc32456dccf8181d62382:f__Family XIII
01ab95e72d7a0a9dddf199758ffaefd8:g__Enterococcus	0186865fa78a0bd9d50f1f352232f2fe:g__[Eubacterium] hallii group	e8df8b987df52238337f372dc65212b1:f__Lachnospiraceae	846a64e875f25aa228edc72e629ed6c4:uncultured bacterium	970d6cbf451c7b184e74c6a5961b64e7:uncultured bacterium	c5b76b92f9e77e5cddfde6bfe0373d0a:f__Moraxellaceae	5e5982bbff1438f2514f48fb349367db:f__Clostridiales vadinBB60 group	51aaee9b7cc6deefb3d954c9642a2afa:g__Dubosiella	ec27ba5b255426d2c367a13d4c1e92d8:f__Clostridiales vadinBB60 group	610d93e2dc4f3ee164f5cbe10795f01f:f__Lachnospiraceae	bad2dda312b5c53d4389de738c2db4fa:g__Lactobacillus	610d93e2dc4f3ee164f5cbe10795f01f:f__Lachnospiraceae	3e75cf85066da2a296a0787dc0c578a3:uncultured organism
c9bd1c09e051c762fb897353dee230d9:f__Lachnospiraceae	7c9f5ce6f7b9014ce9e4f9b6e6fe08bb:g__Bacteroides	5f29f2ed3a9b5e224c76c6bab0bbfca2:Bacteroides acidifaciens	bad2dda312b5c53d4389de738c2db4fa:g__Lactobacillus	ef42e1136dbc8a8c5e13785969a17155:f__Ruminococcaceae	e08ffdc0c6c0bb9ae396d1aec5cb6dfa:o__Bacteroidales	ab0a154ad80a51dd908e90d63c1d8710:f__Lachnospiraceae	174424e636c97034da924a464028e58b:uncultured bacterium	5de906e159d1f237461f61a685012c30:g__Ruminococcaceae UCG-010	bad2dda312b5c53d4389de738c2db4fa:g__Lactobacillus	72c39e9bb4dd0e40c5b13378c751076b:f__Lachnospiraceae	846a64e875f25aa228edc72e629ed6c4:uncultured bacterium	216f5f808277d19360ca9c2f8d1474f4:f__Muribaculaceae
b522db3c36d751e0c08f05fe2de885d1:gut metagenome	10631363ab0c31f8964a16ced979ec4a:f__Lachnospiraceae	86fdd50cce4e3fbc2458b857289393d2:gut metagenome	72c39e9bb4dd0e40c5b13378c751076b:f__Lachnospiraceae	2528e4a1bd04dfb28bbf895fefa91295:Burkholderiales bacterium YL45	d7b3952c1b7c84dfde7d3ad57b0123be:unidentified	6a082fa4f8d06490c16b51d92e4b5ca1:f__Ruminococcaceae	b9a5a4c628926a5a0e8e36b6f22fabf2:uncultured bacterium	78096251bfb23080430e5f340b064e7b:g__DTU089	72c39e9bb4dd0e40c5b13378c751076b:f__Lachnospiraceae	a7501e8a7fb5b2b3c2038b9547b4b945:g__Lactobacillus	bad2dda312b5c53d4389de738c2db4fa:g__Lactobacillus	7c9f5ce6f7b9014ce9e4f9b6e6fe08bb:g__Bacteroides
b8e989bb64a20cc08ca9cced87bee804:g__Ruminococcaceae UCG-013	a87008e251f8d129c91ef870ed9d48fb:f__Ruminococcaceae	891d689c228b4bf05f2105ed1e326d0f:f__Muribaculaceae	a7501e8a7fb5b2b3c2038b9547b4b945:g__Lactobacillus	ccc2fb1ebba583fc7de54ce8a042a57e:f__Lachnospiraceae	2a4a3d0969728fcdb728ac5c04da561d:f__Lachnospiraceae	bc0879bcbcbc3c89ca145ec6e7f734e9:uncultured bacterium	5f29f2ed3a9b5e224c76c6bab0bbfca2:Bacteroides acidifaciens	174424e636c97034da924a464028e58b:uncultured bacterium	753f6fd750d0bd8d614e6dce038f2433:f__Lachnospiraceae	753f6fd750d0bd8d614e6dce038f2433:f__Lachnospiraceae	a7501e8a7fb5b2b3c2038b9547b4b945:g__Lactobacillus	610d93e2dc4f3ee164f5cbe10795f01f:f__Lachnospiraceae
0186865fa78a0bd9d50f1f352232f2fe:g__[Eubacterium] hallii group	627acf8f8d0cd9a381a979782184b55f:g__Bacteroides	2a4a3d0969728fcdb728ac5c04da561d:f__Lachnospiraceae	753f6fd750d0bd8d614e6dce038f2433:f__Lachnospiraceae	d5ce0e15388e360fb02ab501d915665b:f__Lachnospiraceae	55e47f145714380a3e8742242f5588db:Bacteroides stercorirosoris	fc9e16dfc06cf5512cc45d4e11ab5820:g__Bacteroides	e08ffdc0c6c0bb9ae396d1aec5cb6dfa:o__Bacteroidales	d7e195090541c6c37c333c2d567e1dac:uncultured bacterium	4b4cc1021aca9a05dfbb5b81e6d13280:f__Lachnospiraceae	d1bedba0589ad9e3902abb4c4025a370:uncultured bacterium	753f6fd750d0bd8d614e6dce038f2433:f__Lachnospiraceae	292690e628a0fde43d8c38a738c03c9f:uncultured organism
7c9f5ce6f7b9014ce9e4f9b6e6fe08bb:g__Bacteroides	6b7d0dc4bc1c2130ffe61d1f700b3006:g__Escherichia-Shigella	0172abfb4a525c015778ae76fc35de97:Bacteroides acidifaciens	91141d3c36bf4aad39a730b7f8583b01:gut metagenome	ca07b7184aa805c77f1c860dbbe03e7d:f__Lachnospiraceae	d53fe114886c41f2b970d26b0beb3d47:uncultured bacterium	7a2fbf60ca3051a57cb241037e9732c9:g__uncultured	2a4a3d0969728fcdb728ac5c04da561d:f__Lachnospiraceae	b9a5a4c628926a5a0e8e36b6f22fabf2:uncultured bacterium	bd450f78e5f596141c10ba7a6dc5ab3b:g__Desulfovibrio	627acf8f8d0cd9a381a979782184b55f:g__Bacteroides	9f78e61a5809c56c3a9435f95f4d2315:uncultured organism	711e51c9135569e7cd62dea8ae49cabb:f__Ruminococcaceae
6fe6f4bc04b3aaf6ffd1b37e42fa8f4f:g__Megamonas	0e2e7d0b6726d873f9fa142d59501483:g__Butyricicoccus	0c362932ba061941e0d82922d9e38253:gut metagenome	bd450f78e5f596141c10ba7a6dc5ab3b:g__Desulfovibrio	9ecc6c10ecc4f15ba42d09ad28445c91:g__Tyzzerella	c220c4af58d937f70ec94fd56e40506d:f__Lachnospiraceae	c61291fecf766d84056d4fc2a475b597:uncultured bacterium	55e47f145714380a3e8742242f5588db:Bacteroides stercorirosoris	5f29f2ed3a9b5e224c76c6bab0bbfca2:Bacteroides acidifaciens	d1bedba0589ad9e3902abb4c4025a370:uncultured bacterium	ab0a154ad80a51dd908e90d63c1d8710:f__Lachnospiraceae	bd450f78e5f596141c10ba7a6dc5ab3b:g__Desulfovibrio	846a64e875f25aa228edc72e629ed6c4:uncultured bacterium
b19f090e36be1e88427f8ff475538bd0:g__uncultured	7aa608291858b6fbf9e6eed8ae40ff53:g__Enterococcus	80964d5f6c8df68d52f16a0d401501dd:uncultured bacterium	d1bedba0589ad9e3902abb4c4025a370:uncultured bacterium	299a8e3498c9d5e300d68c0ef6f72bb9:uncultured bacterium	0c362932ba061941e0d82922d9e38253:gut metagenome	36a4a72de68c1a77e6f4ef2584a8e899:uncultured organism	78580b0b6a66a32cb53b210b06865186:g__Enterococcus	55e47f145714380a3e8742242f5588db:Bacteroides stercorirosoris	8ec698949d30231233dcd6a81650468f:f__Lachnospiraceae	7aa608291858b6fbf9e6eed8ae40ff53:g__Enterococcus	d1bedba0589ad9e3902abb4c4025a370:uncultured bacterium	9b52d3509cdce0122f76b8c2fa95c646:Ruminiclostridium sp. KB18
fdd1db2df96907c45c7afab15be2a059:f__Lachnospiraceae	1f8aa2f06e36d07b7a4bd2dea5bc2405:g__Ruminococcus 1	78685407f5ee2183cac6530faed63182:uncultured bacterium	6420d8ecc4e4c57d0e365f7eb6d07f45:unidentified	85ad3e7f55c4505dbe48bda8f7ee6279:g__Bacteroides	a09a636f8acd2bf36edd71ef09135d73:f__Ruminococcaceae	2cc6c622b3b49ba85aed0b3b89bd8a96:f__Family XIII	c220c4af58d937f70ec94fd56e40506d:f__Lachnospiraceae	01ab95e72d7a0a9dddf199758ffaefd8:g__Enterococcus	827e088dd0eb08d1af438bdfd8dda536:f__Lachnospiraceae	6a082fa4f8d06490c16b51d92e4b5ca1:f__Ruminococcaceae	8ec698949d30231233dcd6a81650468f:f__Lachnospiraceae	10e622e9d97986bb65a93d273e06bbb6:o__Gastranaerophilales
0f50ade2753aef2e768d42d8ac0a48ec:g__[Eubacterium] coprostanoligenes group	fc9e16dfc06cf5512cc45d4e11ab5820:g__Bacteroides	deb348734007051e0b94224c9a320585:f__Lachnospiraceae	ab0a154ad80a51dd908e90d63c1d8710:f__Lachnospiraceae	bb5e883bbedf2e3b094bbff8e6cbae0f:uncultured bacterium	8a82f61881c6839725e0c79b7d3f7b8b:uncultured organism	d212380cc37d8392affcab302c0b1e42:f__Ruminococcaceae	0c362932ba061941e0d82922d9e38253:gut metagenome	0172abfb4a525c015778ae76fc35de97:Bacteroides acidifaciens	6b7d0dc4bc1c2130ffe61d1f700b3006:g__Escherichia-Shigella	bc0879bcbcbc3c89ca145ec6e7f734e9:uncultured bacterium	627acf8f8d0cd9a381a979782184b55f:g__Bacteroides	bad2dda312b5c53d4389de738c2db4fa:g__Lactobacillus
763cd45a038495b81c3f2a31128032d9:g__Sellimonas	a4599f695b4f5d5c61893bde5da5d8a9:g__Ruminococcaceae NK4A214 group	ade2164ee7d442b9e37fa5ce602a5d35:uncultured organism	2e228b92580ebe64391d34c07681a146:g__Parabacteroides	250cae97802c0ccbea8e5df009d64ee8:g__Helicobacter	3e75cf85066da2a296a0787dc0c578a3:uncultured organism	ffb1496d8205ab76299722db5a0b9ae8:uncultured bacterium	347946b30e5fc32456dccf8181d62382:f__Family XIII	0c362932ba061941e0d82922d9e38253:gut metagenome	f4b67e0d7b5ef5be86db7086c53a899d:g__ASF356	45490fc4f9bb51683b89509acb2540a3:f__Ruminococcaceae	6b7d0dc4bc1c2130ffe61d1f700b3006:g__Escherichia-Shigella	72c39e9bb4dd0e40c5b13378c751076b:f__Lachnospiraceae
10631363ab0c31f8964a16ced979ec4a:f__Lachnospiraceae	0f9c626c25071146c49d7ef5f9395247:uncultured bacterium	3e75cf85066da2a296a0787dc0c578a3:uncultured organism	6a082fa4f8d06490c16b51d92e4b5ca1:f__Ruminococcaceae	5a9e876dd7b58e40f046da04031b5f55:g__Helicobacter	ef4036f7b3f42b37d4d64f23f53c23ce:o__Gastranaerophilales	f4faba760cda87001d3caf0053e05cb1:Mucispirillum sp. 69	a09a636f8acd2bf36edd71ef09135d73:f__Ruminococcaceae	a09a636f8acd2bf36edd71ef09135d73:f__Ruminococcaceae	ab0a154ad80a51dd908e90d63c1d8710:f__Lachnospiraceae	fc9e16dfc06cf5512cc45d4e11ab5820:g__Bacteroides	ab0a154ad80a51dd908e90d63c1d8710:f__Lachnospiraceae	28e8f0ca1b2599a34ff0c7d534a4e648:g__Ruminiclostridium 5
fd5ac2c03f503cda750f83676fdfce3b:uncultured bacterium	dae43a779de24602e0507cc2f03e8296:Porphyromonas sp. 2007b	fdd15e64696ac4c2192bf04a521d8778:uncultured Clostridiaceae bacterium	bc0879bcbcbc3c89ca145ec6e7f734e9:uncultured bacterium	2f80f2768891db5f0bf4dd23dfc2980b:uncultured bacterium	0a5c2077f373ce0a4c08699cbd9af495:uncultured Desulfovibrionales bacterium	47a0ff49f963b5502f762513298e3005:o__Gastranaerophilales	3e75cf85066da2a296a0787dc0c578a3:uncultured organism	1a25ec85cafb05ecf5466ab9b6e264fa:g__GCA-900066225	6a082fa4f8d06490c16b51d92e4b5ca1:f__Ruminococcaceae	36a4a72de68c1a77e6f4ef2584a8e899:uncultured organism	2e228b92580ebe64391d34c07681a146:g__Parabacteroides	753f6fd750d0bd8d614e6dce038f2433:f__Lachnospiraceae
b3932a2437492a189b2241fc403c0aa0:gut metagenome	df8bfd2f400b9c729aec495b1089890e:uncultured bacterium	ef4036f7b3f42b37d4d64f23f53c23ce:o__Gastranaerophilales	fc9e16dfc06cf5512cc45d4e11ab5820:g__Bacteroides	9a957f78c765dd65026675a6eca350dd:f__Lachnospiraceae	34a3437423153dc21bbdd1c047d5422a:gut metagenome	abd43e53960c59b4704978c68c3ff308:uncultured bacterium	412d6fe4aa5c0fb5cbbd5ca613fc2831:g__Blautia	3e75cf85066da2a296a0787dc0c578a3:uncultured organism	bc0879bcbcbc3c89ca145ec6e7f734e9:uncultured bacterium	23145d24434ca317622d04598b11f49a:uncultured Clostridiales bacterium	6a082fa4f8d06490c16b51d92e4b5ca1:f__Ruminococcaceae	9f78e61a5809c56c3a9435f95f4d2315:uncultured organism
6b7d0dc4bc1c2130ffe61d1f700b3006:g__Escherichia-Shigella	95e618797f52aef904ab40aa0c1fe0e7:g__Bilophila	892fa98eb3dc36b80e99482cee718f99:uncultured bacterium	7a2fbf60ca3051a57cb241037e9732c9:g__uncultured	be3e2c48eb5246becc59adfb6880d773:g__Desulfovibrio	fbd126ae2136fb374e702957b33ad787:uncultured bacterium	8b67e259050b4bf3f5d1b9ab2ce82b19:uncultured organism	79aab2609d621dd6f289514b8f0013b2:Bacteroides massiliensis B84634 = Timone 84634 = DSM 17679 = JCM 13223	da93a975ee5513bb58ade1e12f8f6e3c:gut metagenome	e96bb74e7cbcb635857689171d2e5891:g__Roseburia	7e8b70ad8d50f1afc57056d193e4cf0d:Bacteroides eggerthii DSM 20697	bc0879bcbcbc3c89ca145ec6e7f734e9:uncultured bacterium	d1bedba0589ad9e3902abb4c4025a370:uncultured bacterium
0e2e7d0b6726d873f9fa142d59501483:g__Butyricicoccus	8db909d7ff8b1c79e0bcd9a248cc6ef3:g__Lachnospira	12f939158ced41fabc718518f06ba20d:Oscillibacter sp. 1-3	36a4a72de68c1a77e6f4ef2584a8e899:uncultured organism	c0b100945dac7a923b413223ffe70220:uncultured bacterium	d51b2370e5053e64b99549afcefd1acf:g__Helicobacter	d92f811f596dbcb7343a0f126f42c157:uncultured bacterium	0a5c2077f373ce0a4c08699cbd9af495:uncultured Desulfovibrionales bacterium	892fa98eb3dc36b80e99482cee718f99:uncultured bacterium	fc9e16dfc06cf5512cc45d4e11ab5820:g__Bacteroides	ffb1496d8205ab76299722db5a0b9ae8:uncultured bacterium	7a2fbf60ca3051a57cb241037e9732c9:g__uncultured	627acf8f8d0cd9a381a979782184b55f:g__Bacteroides
84b269e7435c66b0323d243046937edd:f__Ruminococcaceae	9aff85776c4c0fa976ad6b4e449ea034:f__Microbacteriaceae	017ec4a01cb017a314e165dc380ceb89:uncultured bacterium	2cc6c622b3b49ba85aed0b3b89bd8a96:f__Family XIII	2f8e6b58ed4ed56d711be7744773fe1f:g__Ruminiclostridium 5	7c9f5ce6f7b9014ce9e4f9b6e6fe08bb:g__Bacteroides	5bb624015d11b7a9ed72279f9276c774:f__Lachnospiraceae	292690e628a0fde43d8c38a738c03c9f:uncultured organism	7c9f5ce6f7b9014ce9e4f9b6e6fe08bb:g__Bacteroides	c61291fecf766d84056d4fc2a475b597:uncultured bacterium	7bee8be1ed0a6409ab2be350e1fb7713:f__Lachnospiraceae	36a4a72de68c1a77e6f4ef2584a8e899:uncultured organism	6b7d0dc4bc1c2130ffe61d1f700b3006:g__Escherichia-Shigella
7aa608291858b6fbf9e6eed8ae40ff53:g__Enterococcus	aa8163539208a4b2ed19dfcfdc934df8:uncultured organism	71e67b43d9e401ac0e94981faf5832df:g__Helicobacter	ffb1496d8205ab76299722db5a0b9ae8:uncultured bacterium	bfe10dc8b037c1f98f68061e992919f5:uncultured bacterium	128c34b2ff182fb76f2099c8d7bf4ba5:g__uncultured	aeae5bdce5b8901365ea859fba076d0f:uncultured bacterium	846a64e875f25aa228edc72e629ed6c4:uncultured bacterium	71e67b43d9e401ac0e94981faf5832df:g__Helicobacter	36a4a72de68c1a77e6f4ef2584a8e899:uncultured organism	7b1798e7413a0ecdee42a5f6aaf18ec5:Erysipelotrichaceae bacterium NYU-BL-F16	2cc6c622b3b49ba85aed0b3b89bd8a96:f__Family XIII	ab0a154ad80a51dd908e90d63c1d8710:f__Lachnospiraceae
fc9e16dfc06cf5512cc45d4e11ab5820:g__Bacteroides	a4bcc60abda3017ff2841129aa49b1bc:o__Mollicutes RF39	a93350316e1c06b7f7ce37f7e861c975:f__Ruminococcaceae	41b244a169bf05c4e2624013e930475a:g__Alistipes	c9dff36b5c6d6f83e7f59e69ad78b761:f__Ruminococcaceae	71e67b43d9e401ac0e94981faf5832df:g__Helicobacter	d82ee0cabae1fb80697b18e8812d0025:Bacteroides acidifaciens	9b52d3509cdce0122f76b8c2fa95c646:Ruminiclostridium sp. KB18	610d93e2dc4f3ee164f5cbe10795f01f:f__Lachnospiraceae	e56a3d7bb5a7ff2b178f6565e1d86324:k__Bacteria	a33571515efb9e2c7051b003bc7147b9:f__Ruminococcaceae	23145d24434ca317622d04598b11f49a:uncultured Clostridiales bacterium	7aa608291858b6fbf9e6eed8ae40ff53:g__Enterococcus
692a391e610190dde95aaa37ab74ff3b:g__Erysipelatoclostridium	bf2b392913710aeba4089e05d9e40a24:uncultured bacterium	846a64e875f25aa228edc72e629ed6c4:uncultured bacterium	7bee8be1ed0a6409ab2be350e1fb7713:f__Lachnospiraceae	4eeb5a2e6d6778be30ea5014d9feab38:g__Lachnospiraceae NK4A136 group	610d93e2dc4f3ee164f5cbe10795f01f:f__Lachnospiraceae	f0c69d57dce3064593bb59ad0718a5bf:uncultured bacterium	2f823a43a69187920a7e91267e301c10:Enterorhabdus caecimuris B7	0def2b7799d977a4737af30b26543168:g__Desulfovibrio	45bdc9d29ffc1dd82a4393a9012f19ac:uncultured bacterium	abd43e53960c59b4704978c68c3ff308:uncultured bacterium	5e427a117bb3c667e61dfa9cde49a119:g__Blautia	6a082fa4f8d06490c16b51d92e4b5ca1:f__Ruminococcaceae
536779f37d42af28bf2a7fb4097df347:uncultured bacterium	274570ed638c60abf1576e87a1cd727c:g__Ruminiclostridium 6	10e622e9d97986bb65a93d273e06bbb6:o__Gastranaerophilales	06090391f83abc4a2e556ebf44f4dd1d:f__Muribaculaceae	17c977572aec48863176937fed75e11f:f__Ruminococcaceae	11b14cd8f4cda6cf9c6f4df2336045fa:uncultured bacterium	2d69db5f0c9381cf10527d1e97b56e87:Bacteroides sp. HPS0048	bad2dda312b5c53d4389de738c2db4fa:g__Lactobacillus	846a64e875f25aa228edc72e629ed6c4:uncultured bacterium	06090391f83abc4a2e556ebf44f4dd1d:f__Muribaculaceae	5bb624015d11b7a9ed72279f9276c774:f__Lachnospiraceae	7bee8be1ed0a6409ab2be350e1fb7713:f__Lachnospiraceae	bc0879bcbcbc3c89ca145ec6e7f734e9:uncultured bacterium
62974ead338c9395e24f0e1cffae167e:uncultured bacterium	b3e6ba639d5c4ff7023d053396bdaad5:f__Lachnospiraceae	08b1d26dd56d4f0b76b0849f05e50d4a:o__Gastranaerophilales	a4b434288386336577fa6b7a23a01164:uncultured bacterium	2be4bb140ca9e1ded7aaf954f21b3090:uncultured bacterium	846a64e875f25aa228edc72e629ed6c4:uncultured bacterium	fbf548ba9d19b8ef81a661480321b136:g__Desulfovibrio	28e8f0ca1b2599a34ff0c7d534a4e648:g__Ruminiclostridium 5	9b52d3509cdce0122f76b8c2fa95c646:Ruminiclostridium sp. KB18	a4b434288386336577fa6b7a23a01164:uncultured bacterium	a75bce337cd573ac8f233ae2cd40f518:uncultured bacterium	a33571515efb9e2c7051b003bc7147b9:f__Ruminococcaceae	fc9e16dfc06cf5512cc45d4e11ab5820:g__Bacteroides
8f7e60c92a9efe38e819bbb1db8bb4f8:g__Ruminococcaceae UCG-014	929a13d59c699c9cb45f0cbdd41c9f91:o__Bacteroidales	bad2dda312b5c53d4389de738c2db4fa:g__Lactobacillus	1d5614c8063e16944cb19fc9250aa802:f__Lachnospiraceae	c91f31e32a6f20141cfe6c368ef1d52d:f__Desulfovibrionaceae	10e622e9d97986bb65a93d273e06bbb6:o__Gastranaerophilales	6ad41dcfe16b801245530a564fff0ca8:g__Angelakisella	753f6fd750d0bd8d614e6dce038f2433:f__Lachnospiraceae	bad2dda312b5c53d4389de738c2db4fa:g__Lactobacillus	12410763a4330c8058875f3151e1b2b7:uncultured organism	6ad41dcfe16b801245530a564fff0ca8:g__Angelakisella	5bb624015d11b7a9ed72279f9276c774:f__Lachnospiraceae	36a4a72de68c1a77e6f4ef2584a8e899:uncultured organism
30e464ee325288282f5660550c98a252:Dialister succinatiphilus YIT 11850	2d94716069f76040ed47b3220145aff8:bacterium YE57	ce166a54933242491078430e99f07a1f:f__Ruminococcaceae	8db15791564b341e03352727660f6dfb:g__Ruminococcaceae UCG-010	83a2352f81aeba9f292099d33794f458:g__Alistipes	bad2dda312b5c53d4389de738c2db4fa:g__Lactobacillus	191017169b5d24bb8d8a08b77a622b94:uncultured organism	91141d3c36bf4aad39a730b7f8583b01:gut metagenome	72c39e9bb4dd0e40c5b13378c751076b:f__Lachnospiraceae	1d5614c8063e16944cb19fc9250aa802:f__Lachnospiraceae	2723b0803eedf534524de8c11e5df4bb:f__Lachnospiraceae	6332fa4b035403f310c6c581e8c288ff:f__Eggerthellaceae	2cc6c622b3b49ba85aed0b3b89bd8a96:f__Family XIII
8db909d7ff8b1c79e0bcd9a248cc6ef3:g__Lachnospira	6c219065d0bbf25b07b6453032d06848:g__Ruminococcus 1	91141d3c36bf4aad39a730b7f8583b01:gut metagenome	d82ee0cabae1fb80697b18e8812d0025:Bacteroides acidifaciens	16e673d3e76921fa8cc832741d261fe9:uncultured bacterium	b47f1824b1ad4e503cbddbdbd510fb6d:g__Anaerovorax	bebfe8af0ad53cbb29d785cfb968f827:g__uncultured	b3fc09fbb8b4ad68cf0303f8e6f9f625:gut metagenome	28e8f0ca1b2599a34ff0c7d534a4e648:g__Ruminiclostridium 5	6fbef1a9f7c03643a9b32722ae4767cb:mouse gut metagenome	191017169b5d24bb8d8a08b77a622b94:uncultured organism	cd3e76dcee1d403d28f212675b69d4dc:f__Lachnospiraceae	fcb4ea4f21e4ef25549385fb6303ce6e:uncultured bacterium
833dba67a1c6d0f5f77003291cef508f:uncultured bacterium	ab90d926eabdc63756dbd5a04d056383:g__Butyricicoccus	7302b611a1611bb1a90c7798920bd76a:Clostridiales bacterium CIEAF 012	46fa28448ade3b4d2bd6d36d88ea9d32:Bacteroides stercorirosoris	bd4b95f0e85d0b528245c729700d78a0:uncultured bacterium	aafd536f46993e2b3c02d9cc7b3c66ad:f__Lachnospiraceae	6a766e518339439187aa91a7077eb565:Lactobacillus johnsonii	87797214b7a34465246b65b3a67ba7f7:g__[Clostridium] innocuum group	a7501e8a7fb5b2b3c2038b9547b4b945:g__Lactobacillus	46fa28448ade3b4d2bd6d36d88ea9d32:Bacteroides stercorirosoris	649d4ab3ef2c26d6c312152876bb502b:g__Lactobacillus	6fbef1a9f7c03643a9b32722ae4767cb:mouse gut metagenome	ffb1496d8205ab76299722db5a0b9ae8:uncultured bacterium
6d0c463ef5f18a8b0e0b0e54cb35e9c4:g__Ruminiclostridium 5	48b5a684f904b3efd60f2f46c25afd18:g__Ruminococcus 1	0d6a127ae76cc9e21f5ce53afb67fba0:uncultured bacterium	6fced247d3eeacd054c1f88b2b0545b4:g__Parabacteroides	7ef4d002723263c7c25824a1bf67bb47:g__Ruminiclostridium 9	d2a1cc1224e4f6ba517603c8f73bb0cd:g__Bacteroides	e2968aecbe60f589adddccb7fdd21c28:g__Parabacteroides	9f78e61a5809c56c3a9435f95f4d2315:uncultured organism	753f6fd750d0bd8d614e6dce038f2433:f__Lachnospiraceae	0bf3fc4cfbeef2c34337d20dbf67a748:f__Lachnospiraceae	242e3fde48868aca8932ca598530fc40:g__Desulfovibrio	d82ee0cabae1fb80697b18e8812d0025:Bacteroides acidifaciens	41b244a169bf05c4e2624013e930475a:g__Alistipes
db94cf17a0a22320590071112787a074:f__Lachnospiraceae	d9c405029e06dfe32d1b3f40206206bc:Clostridiales bacterium VE202-01	bd450f78e5f596141c10ba7a6dc5ab3b:g__Desulfovibrio	fbf548ba9d19b8ef81a661480321b136:g__Desulfovibrio	b95d9a3669173beae0093e3345c9266d:g__Streptococcus	e74d4fbf4326646c577e7cd22d74cc44:uncultured bacterium	62f968af9e1039a41975d7321039946f:unidentified	281679dd263070c37ae75540c8c69fed:g__Ruminococcaceae UCG-010	87797214b7a34465246b65b3a67ba7f7:g__[Clostridium] innocuum group	6ad41dcfe16b801245530a564fff0ca8:g__Angelakisella	6a766e518339439187aa91a7077eb565:Lactobacillus johnsonii	46fa28448ade3b4d2bd6d36d88ea9d32:Bacteroides stercorirosoris	7bee8be1ed0a6409ab2be350e1fb7713:f__Lachnospiraceae
11ecbd225694ec2bd7222a8b063d7914:g__Holdemanella	b49794002a2b07805735c43fa1b91a79:g__Dorea	6420d8ecc4e4c57d0e365f7eb6d07f45:unidentified	ff1c49c92564d159591d52b9eb7cf15e:f__Lachnospiraceae	366a99daff169ad69c06faa045b35a03:uncultured Clostridiales bacterium	c57c0851f36699e0627b1e5375b017b2:k__Bacteria	f324f57f6d8cbae1423604598182f3cc:g__[Eubacterium] coprostanoligenes group	bd450f78e5f596141c10ba7a6dc5ab3b:g__Desulfovibrio	03fa9b37a2a3e25e1711b153ff02850f:f__Ruminococcaceae	2723b0803eedf534524de8c11e5df4bb:f__Lachnospiraceae	e2968aecbe60f589adddccb7fdd21c28:g__Parabacteroides	2b50c112b525195d36e7ae6998cfb81e:f__Lachnospiraceae	a33571515efb9e2c7051b003bc7147b9:f__Ruminococcaceae
b3e6ba639d5c4ff7023d053396bdaad5:f__Lachnospiraceae	51152d7f1d4e3a45a10bff7d3500ec83:g__Ruminococcaceae UCG-002	e1cea9301a76858f75a59dd709a871b8:f__Ruminococcaceae	6ad41dcfe16b801245530a564fff0ca8:g__Angelakisella	5ab5274e95cebbde37c289016fb79c74:uncultured organism	5122687e890e4b78af3ed514ca56181a:g__uncultured	487e5febffe99e685f14a0dd91eec487:Bacteroides massiliensis B84634 = Timone 84634 = DSM 17679 = JCM 13223	66e0e1705715866f0d557a2e416e26ae:Bacteroides massiliensis B84634 = Timone 84634 = DSM 17679 = JCM 13223	a01361cf749ec6677ad4d8d85d453c2b:g__Alistipes	191017169b5d24bb8d8a08b77a622b94:uncultured organism	567114fa173cc3997d9b3fe8e10b20da:f__Lachnospiraceae	0bf3fc4cfbeef2c34337d20dbf67a748:f__Lachnospiraceae	9d3d30b4cd161326041c579294d80378:g__Flavonifractor
929a13d59c699c9cb45f0cbdd41c9f91:o__Bacteroidales	e2968aecbe60f589adddccb7fdd21c28:g__Parabacteroides	f8ff10316d8deba97dbda01de0454e26:f__Lachnospiraceae	191017169b5d24bb8d8a08b77a622b94:uncultured organism	6f028a2b59480caa97415dbc3a537046:uncultured bacterium	4424014c73a0ff3c5bb04f7ccbc6aa54:o__Clostridiales	269675661b54bf0e4f9e24321440f68c:f__Lachnospiraceae	d1bedba0589ad9e3902abb4c4025a370:uncultured bacterium	44d857cf8619c5a6e51ebaa2eb9f192c:uncultured bacterium	40b11e642f7960b818499bb6b8fe98d0:f__Ruminococcaceae	487e5febffe99e685f14a0dd91eec487:Bacteroides massiliensis B84634 = Timone 84634 = DSM 17679 = JCM 13223	4285d3c6195d5c23a2e3fde0b6822e6a:c__Bacilli	a0c248012fb29667758ce4dc8ed43326:g__Lactobacillus
6c219065d0bbf25b07b6453032d06848:g__Ruminococcus 1	3145aab8a77382daba6966ba22d1e32c:unidentified	42ce2339df640adc7a2c32ce58860861:uncultured bacterium	649d4ab3ef2c26d6c312152876bb502b:g__Lactobacillus	2e77825aaea562804cf686a7966a61af:f__Lachnospiraceae	9f78e61a5809c56c3a9435f95f4d2315:uncultured organism	9820fb18f068c1f9a9afa09a505bcfd2:g__Odoribacter	8ec698949d30231233dcd6a81650468f:f__Lachnospiraceae	bd450f78e5f596141c10ba7a6dc5ab3b:g__Desulfovibrio	66c6dee4de800d23404d967528f48bd0:g__Lactococcus	269675661b54bf0e4f9e24321440f68c:f__Lachnospiraceae	929a13d59c699c9cb45f0cbdd41c9f91:o__Bacteroidales	d82ee0cabae1fb80697b18e8812d0025:Bacteroides acidifaciens
b392b4216be61e80aa9a8a1002b1baa9:uncultured bacterium	4ece9bbe45e540bb24d8a6f77a4363ab:g__Ruminococcaceae UCG-014	ab0a154ad80a51dd908e90d63c1d8710:f__Lachnospiraceae	40b11e642f7960b818499bb6b8fe98d0:f__Ruminococcaceae	88af800b43411d6980422b5577b6470c:f__Ruminococcaceae	34c9f5d164c8db49415e217a5a84429f:g__Parabacteroides	6c5eabecd566530fda23b6414fbcb9be:g__uncultured	627acf8f8d0cd9a381a979782184b55f:g__Bacteroides	d1bedba0589ad9e3902abb4c4025a370:uncultured bacterium	6a766e518339439187aa91a7077eb565:Lactobacillus johnsonii	b66ac110819b692b3741f5dd37589c7e:unidentified	6ad41dcfe16b801245530a564fff0ca8:g__Angelakisella	fbf548ba9d19b8ef81a661480321b136:g__Desulfovibrio
0dc057598a7de0302531899fef5b8f82:k__Unassigned	5aa4be017aafd1d7eb6273df7b5d0ba9:Anaeromassilibacillus senegalensis	d3531b1019d5357cca3d3776159f0494:g__Paraprevotella	6a766e518339439187aa91a7077eb565:Lactobacillus johnsonii	b9a2cb73ec5788d8f39e0dbb2584b76c:f__Lachnospiraceae	0d6a127ae76cc9e21f5ce53afb67fba0:uncultured bacterium	e0a5e74da326b119d2af9cae85f4628b:uncultured bacterium	6b7d0dc4bc1c2130ffe61d1f700b3006:g__Escherichia-Shigella	627acf8f8d0cd9a381a979782184b55f:g__Bacteroides	e2968aecbe60f589adddccb7fdd21c28:g__Parabacteroides	c0e489226a23bf076c8214227aaa470e:f__Lachnospiraceae	191017169b5d24bb8d8a08b77a622b94:uncultured organism	0bf3fc4cfbeef2c34337d20dbf67a748:f__Lachnospiraceae
db3151e57e6e898ad7be8c5c371518d1:uncultured bacterium	c21464b2060876ce6cc6565017d4d5c2:f__Muribaculaceae	2e228b92580ebe64391d34c07681a146:g__Parabacteroides	7258fc4a86953811b3899a8de0bf729e:uncultured bacterium	2bf98e7f7fc0057163377cde7e7b01fa:f__Lachnospiraceae	8da6553541d720d9afc6bd475309cfff:uncultured organism	c0e489226a23bf076c8214227aaa470e:f__Lachnospiraceae	ab0a154ad80a51dd908e90d63c1d8710:f__Lachnospiraceae	6b7d0dc4bc1c2130ffe61d1f700b3006:g__Escherichia-Shigella	7258fc4a86953811b3899a8de0bf729e:uncultured bacterium	0f3be7296e457e0c7344d6d1559bbcf0:f__Lachnospiraceae	6b8c99ec3dc462c0c616d07c1883e46f:f__Christensenellaceae	a75bce337cd573ac8f233ae2cd40f518:uncultured bacterium
abe085cf15c729f7ab451a20ffe799df:o__Clostridiales	e92b67f2ec6910f76dfead032a5d7852:k__Bacteria	6a082fa4f8d06490c16b51d92e4b5ca1:f__Ruminococcaceae	f324f57f6d8cbae1423604598182f3cc:g__[Eubacterium] coprostanoligenes group	c50c11b4dfa7b20221e92ffe2c1dfbf9:g__Ruminococcaceae UCG-005	069f37eba62ffd5b790d465e2cb093d3:f__Lachnospiraceae	0f3be7296e457e0c7344d6d1559bbcf0:f__Lachnospiraceae	9e28ec4b37b4a497968134340ab83ceb:f__Christensenellaceae	f4b67e0d7b5ef5be86db7086c53a899d:g__ASF356	824088212b7e5fe70ba56baf3006764d:k__Bacteria	970d6cbf451c7b184e74c6a5961b64e7:uncultured bacterium	c163336dcc1001855cf77483d335c0cd:g__Alistipes	2723b0803eedf534524de8c11e5df4bb:f__Lachnospiraceae
b49794002a2b07805735c43fa1b91a79:g__Dorea	2e220978003018b2b406a78044e4591b:gut metagenome	bc0879bcbcbc3c89ca145ec6e7f734e9:uncultured bacterium	c21464b2060876ce6cc6565017d4d5c2:f__Muribaculaceae	40ba8fa0c946f97986ad23928873f4ce:uncultured bacterium	bd450f78e5f596141c10ba7a6dc5ab3b:g__Desulfovibrio	3eb7cdfa48012237906bc13e115bcdbd:f__Ruminococcaceae	2e228b92580ebe64391d34c07681a146:g__Parabacteroides	ab0a154ad80a51dd908e90d63c1d8710:f__Lachnospiraceae	f324f57f6d8cbae1423604598182f3cc:g__[Eubacterium] coprostanoligenes group	29d8cc170c83d3f7978e0a591ca30352:Bacteroides eggerthii DSM 20697	40b11e642f7960b818499bb6b8fe98d0:f__Ruminococcaceae	191017169b5d24bb8d8a08b77a622b94:uncultured organism
51152d7f1d4e3a45a10bff7d3500ec83:g__Ruminococcaceae UCG-002	76366eb0b59fed2347ecc7f31aba2c9a:Alistipes sp. AL-1	5a72f56273804d6f401b129580e3c585:f__Lachnospiraceae	cd633c25f167e6320bb2180d097418db:uncultured bacterium	f3d47509055a02fad484c02502016282:uncultured bacterium	d1bedba0589ad9e3902abb4c4025a370:uncultured bacterium	970d6cbf451c7b184e74c6a5961b64e7:uncultured bacterium	6a082fa4f8d06490c16b51d92e4b5ca1:f__Ruminococcaceae	1884e55eebb9a5f87739a8ca06f74a84:g__Erysipelotrichaceae UCG-003	cd633c25f167e6320bb2180d097418db:uncultured bacterium	ef42e1136dbc8a8c5e13785969a17155:f__Ruminococcaceae	d38e8a1002ac578f82e065c0480e7220:f__Lachnospiraceae	025af9fbba5120e02e52fad69b55ca98:f__Ruminococcaceae
fc23b1d487a2e305bf41727fc64f2553:g__Butyricicoccus	14f049d24e0c2d8ab71eaad8b1931612:g__Christensenellaceae R-7 group	45490fc4f9bb51683b89509acb2540a3:f__Ruminococcaceae	269675661b54bf0e4f9e24321440f68c:f__Lachnospiraceae	2c0dd18bd9239cdb972123c94aa21e64:uncultured organism	8ec698949d30231233dcd6a81650468f:f__Lachnospiraceae	53aa0ca9ad81d6fcbf68a92bfdb3a059:g__Ruminiclostridium 9	bc0879bcbcbc3c89ca145ec6e7f734e9:uncultured bacterium	0deca7573c879c8234b0f5c5a046074a:g__Enterorhabdus	269675661b54bf0e4f9e24321440f68c:f__Lachnospiraceae	2528e4a1bd04dfb28bbf895fefa91295:Burkholderiales bacterium YL45	6a766e518339439187aa91a7077eb565:Lactobacillus johnsonii	63c0a5931077e26042eb73d6bdbd270b:o__Coriobacteriales
5f02573857cc218ead3133898fb64681:g__Prevotella 7	aff6829123125fa27f2c7a7b4345648d:g__Coprobacillus	fc9e16dfc06cf5512cc45d4e11ab5820:g__Bacteroides	bccd8dc8295e330b9cae409376b7f8ad:gut metagenome	41a3bc686b2d1af614921ee75361d29e:f__Lachnospiraceae	827e088dd0eb08d1af438bdfd8dda536:f__Lachnospiraceae	2528e4a1bd04dfb28bbf895fefa91295:Burkholderiales bacterium YL45	e96bb74e7cbcb635857689171d2e5891:g__Roseburia	6a082fa4f8d06490c16b51d92e4b5ca1:f__Ruminococcaceae	05b86a79efaa3a2791cc4609049626b0:uncultured bacterium	5f58f117a9c1b56355ed341863f2b24c:g__Ruminiclostridium 9	7258fc4a86953811b3899a8de0bf729e:uncultured bacterium	6a766e518339439187aa91a7077eb565:Lactobacillus johnsonii
0924a496e14546e6a7c20b1bef75e527:f__Ruminococcaceae	c78e31f1bb943d6fc6c2a0264dddbe54:gut metagenome	c61291fecf766d84056d4fc2a475b597:uncultured bacterium	23d483051b2618d9a55839c6a61d2c08:f__Ruminococcaceae	6c258505b4750fa831d8b92b0c9c523f:f__Lachnospiraceae	6b7d0dc4bc1c2130ffe61d1f700b3006:g__Escherichia-Shigella	648b2d0d58dd7bfdd30e3127eaa5ad97:uncultured bacterium	50958ab8cef029f98985796322b29085:Mucispirillum schaedleri	bc0879bcbcbc3c89ca145ec6e7f734e9:uncultured bacterium	72b50098017657ad0f60008031189abc:f__Lachnospiraceae	3ea01b4a9f15dbbbbf3dd63891d77f9c:o__Gastranaerophilales	0f8d0d71f91ea5189c3831acf72130a3:g__Butyricimonas	e2968aecbe60f589adddccb7fdd21c28:g__Parabacteroides
a4511857b8cf6a28a160b5617427ba53:unidentified	89df82d584ba3ef62ee4c7e447dc5cd6:g__Bacteroides	36a4a72de68c1a77e6f4ef2584a8e899:uncultured organism	c0e489226a23bf076c8214227aaa470e:f__Lachnospiraceae	2d33521c46ccc9d708ab1ba2c5ddcd85:g__Helicobacter	ab0a154ad80a51dd908e90d63c1d8710:f__Lachnospiraceae	75df90cf1ccefda86514f51d0467bd30:f__Lachnospiraceae	fc9e16dfc06cf5512cc45d4e11ab5820:g__Bacteroides	e96bb74e7cbcb635857689171d2e5891:g__Roseburia	52e869578b2efaf670832a05453cdc40:g__Ruminiclostridium 5	ccc2fb1ebba583fc7de54ce8a042a57e:f__Lachnospiraceae	f324f57f6d8cbae1423604598182f3cc:g__[Eubacterium] coprostanoligenes group	7258fc4a86953811b3899a8de0bf729e:uncultured bacterium
fc4028a1a1c6101441141dbb73c2307a:g__Ruminococcaceae UCG-005	2c4bc44adbf9b20e51766ceff1d991c4:g__Lachnospira	cb49f11bd51e73de758de88f1c506673:uncultured bacterium	0f3be7296e457e0c7344d6d1559bbcf0:f__Lachnospiraceae	4067919bd38b849ea959b373b3692fd6:uncultured bacterium	7aa608291858b6fbf9e6eed8ae40ff53:g__Enterococcus	042ac9cf3a4905422476584b506e5633:g__Ruminiclostridium 5	6b2a246f03cabc0ee0781cda51ea4ebf:uncultured bacterium	281fe6ae2518d950921fe27db8279a23:g__Ruminococcaceae UCG-010	b5daa16f615ccffb6bc08827adbac526:Faecalibacterium prausnitzii	333463c895b37500e756661a04d12cea:uncultured bacterium	567114fa173cc3997d9b3fe8e10b20da:f__Lachnospiraceae	487e5febffe99e685f14a0dd91eec487:Bacteroides massiliensis B84634 = Timone 84634 = DSM 17679 = JCM 13223
95ee03f0e36d6ea300684692c8674628:g__Gemella	fc4028a1a1c6101441141dbb73c2307a:g__Ruminococcaceae UCG-005	41b244a169bf05c4e2624013e930475a:g__Alistipes	3eb7cdfa48012237906bc13e115bcdbd:f__Ruminococcaceae	a52dcc969135542d013987eb2f903e65:f__Lachnospiraceae	0a8a8341af04e5b6902e56b70128c608:f__Lachnospiraceae	ccc2fb1ebba583fc7de54ce8a042a57e:f__Lachnospiraceae	36a4a72de68c1a77e6f4ef2584a8e899:uncultured organism	45490fc4f9bb51683b89509acb2540a3:f__Ruminococcaceae	970d6cbf451c7b184e74c6a5961b64e7:uncultured bacterium	e89430106b5f59eb098d29eaaab51a85:uncultured bacterium	487e5febffe99e685f14a0dd91eec487:Bacteroides massiliensis B84634 = Timone 84634 = DSM 17679 = JCM 13223	b9e7e3f55507a72ffc955b1dfdd6fe44:g__GCA-900066225
39d13836ca137bc148e186bada43775c:f__Lachnospiraceae	469e846d161c8910f1dd7182e4940704:human gut metagenome	1314477ff3e2d0a6ff5c412849eacf7e:o__Clostridiales	970d6cbf451c7b184e74c6a5961b64e7:uncultured bacterium	9c67de88b4ec889e9cc726889d636277:f__Ruminococcaceae	12af3e04cee2728bf0cbfc6e3816518a:g__Akkermansia	3c92df8692c30bba0d336dce99317eb9:gut metagenome	23145d24434ca317622d04598b11f49a:uncultured Clostridiales bacterium	fc9e16dfc06cf5512cc45d4e11ab5820:g__Bacteroides	a8fe8d8805a0281e2df06cdd36d047c8:g__Lactococcus	b49b55934f06db2ed3a17deefd0a6d0b:f__Family XIII	cd633c25f167e6320bb2180d097418db:uncultured bacterium	cd633c25f167e6320bb2180d097418db:uncultured bacterium
8a8bc73cf0916c3d01e3c7829ca18759:gut metagenome	2df805ecfc341e49063184fdec8d51e0:g__Haemophilus	45bdc9d29ffc1dd82a4393a9012f19ac:uncultured bacterium	a8fe8d8805a0281e2df06cdd36d047c8:g__Lactococcus	85227a5426bcb125ebd2613c911207fe:uncultured bacterium	6a082fa4f8d06490c16b51d92e4b5ca1:f__Ruminococcaceae	9b57cdc4871ca8ced7494f89c7046a61:g__Parabacteroides	d212380cc37d8392affcab302c0b1e42:f__Ruminococcaceae	7a2fbf60ca3051a57cb241037e9732c9:g__uncultured	98fb4f973885ce1ec2d7baa7e9b3310b:g__Bacteroides	d5ce0e15388e360fb02ab501d915665b:f__Lachnospiraceae	23d483051b2618d9a55839c6a61d2c08:f__Ruminococcaceae	21da06899d6548f7a04a3cfce3ed2f96:g__uncultured
eaf653e48a70f6fb48215c900fbe46ea:g__Prevotella 9	421eb22699e77a50171d9e873f9d0569:g__Alistipes	82f73fd5f56e97081456d0fa6d1092ec:uncultured bacterium	53aa0ca9ad81d6fcbf68a92bfdb3a059:g__Ruminiclostridium 9	a284d11665e444dc7d5d3968ef0e0c4f:f__Lachnospiraceae	bc0879bcbcbc3c89ca145ec6e7f734e9:uncultured bacterium	d5ce0e15388e360fb02ab501d915665b:f__Lachnospiraceae	ad82628103884cb504f7ca1170a69b1b:f__Ruminococcaceae	36a4a72de68c1a77e6f4ef2584a8e899:uncultured organism	75df90cf1ccefda86514f51d0467bd30:f__Lachnospiraceae	7ec131ad09adb79cfeb52a3d4a7485cc:g__Ruminiclostridium 5	52e869578b2efaf670832a05453cdc40:g__Ruminiclostridium 5	b8c337676603853dff9992784af2d3bc:Bacteroides acidifaciens
29ce9259c2d869801f162746c8498e69:g__Rikenellaceae RC9 gut group	39d13836ca137bc148e186bada43775c:f__Lachnospiraceae	ed927d51c2e48339a3e506c0e7ccb0a8:g__Helicobacter	ef42e1136dbc8a8c5e13785969a17155:f__Ruminococcaceae	c60b58133874745cd319d95995cdc597:f__Lachnospiraceae	e96bb74e7cbcb635857689171d2e5891:g__Roseburia	06d136ab1438f5705647a0444de6884a:g__Oscillibacter	ffb1496d8205ab76299722db5a0b9ae8:uncultured bacterium	2cc6c622b3b49ba85aed0b3b89bd8a96:f__Family XIII	4384a2a0e1264bd4a0d8b294cb3061e0:f__Lachnospiraceae	204da8fb02ae687572336934b64bdc7c:f__Atopobiaceae	d4e03646b871c638cdf06c0dc57ce01c:g__Parabacteroides	6c5eabecd566530fda23b6414fbcb9be:g__uncultured
70f3a6634d1d310b493e470fcffd713c:g__Bifidobacterium	8a8bc73cf0916c3d01e3c7829ca18759:gut metagenome	06090391f83abc4a2e556ebf44f4dd1d:f__Muribaculaceae	2528e4a1bd04dfb28bbf895fefa91295:Burkholderiales bacterium YL45	0b214e4dad2c2b51d08acf992194a1dd:g__Lachnospiraceae NK4A136 group	fc9e16dfc06cf5512cc45d4e11ab5820:g__Bacteroides	b45df83c7a514592146630f1a7277489:f__Prevotellaceae	41b244a169bf05c4e2624013e930475a:g__Alistipes	cb49f11bd51e73de758de88f1c506673:uncultured bacterium	ccc2fb1ebba583fc7de54ce8a042a57e:f__Lachnospiraceae	ca07b7184aa805c77f1c860dbbe03e7d:f__Lachnospiraceae	970d6cbf451c7b184e74c6a5961b64e7:uncultured bacterium	23d483051b2618d9a55839c6a61d2c08:f__Ruminococcaceae
9b8c0bbb7fb7f8cc5ff23067d297afe9:g__Christensenellaceae R-7 group	98fb4f973885ce1ec2d7baa7e9b3310b:g__Bacteroides	a4b434288386336577fa6b7a23a01164:uncultured bacterium	ccc2fb1ebba583fc7de54ce8a042a57e:f__Lachnospiraceae	f33f3fa529827a5720edd2c3b99d07dd:uncultured bacterium	7a2fbf60ca3051a57cb241037e9732c9:g__uncultured	f598428c9c7fd7054e893ad0a2ef4759:f__Lachnospiraceae	7bee8be1ed0a6409ab2be350e1fb7713:f__Lachnospiraceae	d212380cc37d8392affcab302c0b1e42:f__Ruminococcaceae	de0f0f7c6ab91b95b88ed437305dabea:f__Lachnospiraceae	b4e1fc5d3104a6798231a18a528bd66b:mouse gut metagenome	5fbb410436a2f0e24a95cdb667c4bb7f:g__Ruminiclostridium 5	c0e489226a23bf076c8214227aaa470e:f__Lachnospiraceae
a047ad5830a4c987668a0ae2f9b9e347:g__Bacteroides	5f7975450df93c051dad81149fcd5aaf:g__[Eubacterium] ruminantium group	12410763a4330c8058875f3151e1b2b7:uncultured organism	80aaf56d9d19a549809256d4e07a528f:f__Christensenellaceae	b6786af2605bb2673a4645c645a22ef3:uncultured bacterium	c61291fecf766d84056d4fc2a475b597:uncultured bacterium	204da8fb02ae687572336934b64bdc7c:f__Atopobiaceae	a4b434288386336577fa6b7a23a01164:uncultured bacterium	68200d0122122acf9213f7865a065296:gut metagenome	8cd20c304826e041ca6de212c4e35a08:f__Lachnospiraceae	4c11488e7d2c31f4609e3ee3108693d3:uncultured bacterium	a8fe8d8805a0281e2df06cdd36d047c8:g__Lactococcus	0f3be7296e457e0c7344d6d1559bbcf0:f__Lachnospiraceae
f0274f16de59a9de6bc7fe62ebf947e1:Bifidobacterium bifidum	9b57cdc4871ca8ced7494f89c7046a61:g__Parabacteroides	8b67e259050b4bf3f5d1b9ab2ce82b19:uncultured organism	333463c895b37500e756661a04d12cea:uncultured bacterium	46f1f6306bb07221df49aeeae9324baa:f__Lachnospiraceae	36a4a72de68c1a77e6f4ef2584a8e899:uncultured organism	6603c37896aaee77f2e754460eb9d7fe:uncultured bacterium	11d440e4bba2ecc23abc3f799f9a207f:f__Ruminococcaceae	ffb1496d8205ab76299722db5a0b9ae8:uncultured bacterium	d5ce0e15388e360fb02ab501d915665b:f__Lachnospiraceae	32262b3ea559d2afdc4ae025311921b7:uncultured bacterium	53aa0ca9ad81d6fcbf68a92bfdb3a059:g__Ruminiclostridium 9	970d6cbf451c7b184e74c6a5961b64e7:uncultured bacterium
621a5aaaab8af6840aa2e2c869b2e439:g__Ruminococcaceae NK4A214 group	e50a28cec8a8832a1cd1e3911a3f9670:uncultured bacterium	d92f811f596dbcb7343a0f126f42c157:uncultured bacterium	9c536cec93c9c5c29d894d531d9e9add:g__Ruminococcaceae UCG-005	33e9cde031b72d16362f6a88b5e99356:f__Lachnospiraceae	77d18239ae3ed64d284fcee2a18d9bae:uncultured Clostridiales bacterium	4c11488e7d2c31f4609e3ee3108693d3:uncultured bacterium	47a0ff49f963b5502f762513298e3005:o__Gastranaerophilales	41b244a169bf05c4e2624013e930475a:g__Alistipes	ca07b7184aa805c77f1c860dbbe03e7d:f__Lachnospiraceae	337a06973195b9457131a43e16a6e477:Bacteroides massiliensis B84634 = Timone 84634 = DSM 17679 = JCM 13223	ef42e1136dbc8a8c5e13785969a17155:f__Ruminococcaceae	437288941cb50662d859c01ce45a8c55:f__Ruminococcaceae
541dbf962dac617d1d29399e0156b868:gut metagenome	4faae146096456b3b82d920da3dd82be:f__Ruminococcaceae	b3c034ddf828d01a0486e07546835fe6:uncultured bacterium	43c746f712b9d9d985eb384ebacb2f48:f__Ruminococcaceae	f99da85e25c28ef07d20c87be7a87db6:g__Ruminiclostridium 9	23145d24434ca317622d04598b11f49a:uncultured Clostridiales bacterium	337a06973195b9457131a43e16a6e477:Bacteroides massiliensis B84634 = Timone 84634 = DSM 17679 = JCM 13223	12410763a4330c8058875f3151e1b2b7:uncultured organism	1a347107a25e5e2a14553da653c9cdf5:g__Ruminococcaceae NK4A214 group	70bbbbc73a34c77b5759041194556d02:f__Lachnospiraceae	084407d14ed9e66c0cbde74f4195b0d3:f__Peptostreptococcaceae	98fb4f973885ce1ec2d7baa7e9b3310b:g__Bacteroides	a8fe8d8805a0281e2df06cdd36d047c8:g__Lactococcus
8077bdcee27b3ac5983dcae4f93bd21a:g__Christensenellaceae R-7 group	4026ce34ff92f69547fa7123fd6545fe:g__Blautia	9d3d30b4cd161326041c579294d80378:g__Flavonifractor	b49b55934f06db2ed3a17deefd0a6d0b:f__Family XIII	d3124a4724a11acc9c5d60da32850ba4:g__Ruminiclostridium 9	a41402b0bcf735d08c38b0804b691004:g__uncultured	faef4059254878bc9865157cd7e7c730:f__Ruminococcaceae	a33571515efb9e2c7051b003bc7147b9:f__Ruminococcaceae	7bee8be1ed0a6409ab2be350e1fb7713:f__Lachnospiraceae	32262b3ea559d2afdc4ae025311921b7:uncultured bacterium	a97410cf1e3f33a2ddf57a4cada5fedd:Erysipelotrichaceae bacterium NYU-BL-F16	648b2d0d58dd7bfdd30e3127eaa5ad97:uncultured bacterium	ef42e1136dbc8a8c5e13785969a17155:f__Ruminococcaceae
99bca3d3e14a7017f2636c5a1fb5ecc3:g__Prevotella 9	4ae83fac323a1df3a4611fd5f928e6e7:gut metagenome	5e768c86c5f70b2465af3141ba6712b8:uncultured bacterium	d5ce0e15388e360fb02ab501d915665b:f__Lachnospiraceae	00864005cdfc8b73c12231a1b2ecaf8d:uncultured bacterium	b2d0fd661b76a4ec41a8b436c2e250d0:o__Gastranaerophilales	f59323f59daad81198eeb50ac3e57514:f__Lachnospiraceae	176cbee6554582eba37c213f6ce7e274:g__Enterorhabdus	47a0ff49f963b5502f762513298e3005:o__Gastranaerophilales	084407d14ed9e66c0cbde74f4195b0d3:f__Peptostreptococcaceae	54e60943b09b24137067297235b2a04e:f__Lachnospiraceae	75df90cf1ccefda86514f51d0467bd30:f__Lachnospiraceae	75df90cf1ccefda86514f51d0467bd30:f__Lachnospiraceae
61aca836dddf2aa663faf557d6f1f528:Enorma massiliensis phI	d48d0f58e7de6ee934c2b6bfbc700f8d:uncultured bacterium	4501cca642a17261ae67273b9eb69528:f__Lachnospiraceae	7ec131ad09adb79cfeb52a3d4a7485cc:g__Ruminiclostridium 5	a546a9dfb1469b2b207ae8a3c30bd047:uncultured bacterium	a5375407bd09bffd291fb528cfd7d235:f__Ruminococcaceae	2fe452a2add52a22260e7969bf561bd4:f__Lachnospiraceae	1d5614c8063e16944cb19fc9250aa802:f__Lachnospiraceae	12410763a4330c8058875f3151e1b2b7:uncultured organism	00736bda694b00d0fc882b0df9be39f4:g__Anaerotruncus	9ecc6c10ecc4f15ba42d09ad28445c91:g__Tyzzerella	4384a2a0e1264bd4a0d8b294cb3061e0:f__Lachnospiraceae	5f58f117a9c1b56355ed341863f2b24c:g__Ruminiclostridium 9
be52ee75029f2c7202222c1f565859bb:g__Lachnoclostridium	e91b4029881253b35721101d7c21adef:g__Turicibacter	6fbef1a9f7c03643a9b32722ae4767cb:mouse gut metagenome	204da8fb02ae687572336934b64bdc7c:f__Atopobiaceae	c09a4c897e30b6a8286052deb894ea02:f__Lachnospiraceae	ffb1496d8205ab76299722db5a0b9ae8:uncultured bacterium	5b7382c040588c9f4f57d8ff5f22e7d2:g__[Clostridium] innocuum group	f70175b913d5be5110ed30566f6f5bb3:g__Bacteroides	7b180aed54178dc0d341986904c58fa7:gut metagenome	4f900d92971be0803bc684451a63953a:uncultured bacterium	7e8a5ad23b41f322c0163546ee07747a:uncultured marine bacterium	ccc2fb1ebba583fc7de54ce8a042a57e:f__Lachnospiraceae	ccc2fb1ebba583fc7de54ce8a042a57e:f__Lachnospiraceae
84c16be5cfe4a1bc80cb0d384728d03a:k__Unassigned	337a06973195b9457131a43e16a6e477:Bacteroides massiliensis B84634 = Timone 84634 = DSM 17679 = JCM 13223	d82ee0cabae1fb80697b18e8812d0025:Bacteroides acidifaciens	ca07b7184aa805c77f1c860dbbe03e7d:f__Lachnospiraceae	2fc8ed03189ce6b9c30d7ca9f35adb29:g__Helicobacter	b7f64c7d7023cbc24627d6f4d1214cd4:g__Helicobacter	fc7e373126a961006ecff0fcb0f6e001:f__Ruminococcaceae	5bb624015d11b7a9ed72279f9276c774:f__Lachnospiraceae	a33571515efb9e2c7051b003bc7147b9:f__Ruminococcaceae	9ecc6c10ecc4f15ba42d09ad28445c91:g__Tyzzerella	299a8e3498c9d5e300d68c0ef6f72bb9:uncultured bacterium	333463c895b37500e756661a04d12cea:uncultured bacterium	80aaf56d9d19a549809256d4e07a528f:f__Christensenellaceae
e91b4029881253b35721101d7c21adef:g__Turicibacter	084407d14ed9e66c0cbde74f4195b0d3:f__Peptostreptococcaceae	fc6572e9727e72d40270db16aa4b7d88:uncultured bacterium	2fe452a2add52a22260e7969bf561bd4:f__Lachnospiraceae	f7986abf7f4f524352690d0b44be9a71:uncultured organism	41b244a169bf05c4e2624013e930475a:g__Alistipes	a97410cf1e3f33a2ddf57a4cada5fedd:Erysipelotrichaceae bacterium NYU-BL-F16	b3c034ddf828d01a0486e07546835fe6:uncultured bacterium	1d5614c8063e16944cb19fc9250aa802:f__Lachnospiraceae	6c9eec083721f8ab0d25781d92ae495a:Bittarella massiliensis	a3f1a1481e20ccd482be5e818db2ffe8:Rikenella microfusus DSM 15922	b80a076b527cfe73c8ff6839e588028e:g__Enterorhabdus	e89430106b5f59eb098d29eaaab51a85:uncultured bacterium
d40d50c6018fbefaeb9750e402b8a65d:o__Bacteroidales	5b7382c040588c9f4f57d8ff5f22e7d2:g__[Clostridium] innocuum group	3dfdbe2ca96f3784871ee7f38d5f4e4e:f__Ruminococcaceae	084407d14ed9e66c0cbde74f4195b0d3:f__Peptostreptococcaceae	909d1b81a0ed9ed5ef6a786a76f562b1:g__Ruminiclostridium 9	06090391f83abc4a2e556ebf44f4dd1d:f__Muribaculaceae	8e2856da5d49fb2d2dc82efb8944f7fb:g__Butyricimonas	6fbef1a9f7c03643a9b32722ae4767cb:mouse gut metagenome	8b67e259050b4bf3f5d1b9ab2ce82b19:uncultured organism	c53d33e4068cf1fdcea851f345eb9f3e:[Clostridium] cocleatum	4f91a7c314e812106d08b42b2add2d6f:f__Desulfovibrionaceae	43c746f712b9d9d985eb384ebacb2f48:f__Ruminococcaceae	43c746f712b9d9d985eb384ebacb2f48:f__Ruminococcaceae
084407d14ed9e66c0cbde74f4195b0d3:f__Peptostreptococcaceae	6540ca111858ff052ae5ae781054584b:f__Lachnospiraceae	e170c71d7a8b34224cd6de1f39932d83:f__Lachnospiraceae	00736bda694b00d0fc882b0df9be39f4:g__Anaerotruncus	23ffaaf3db41f0395811d1e1a039791a:f__Clostridiales vadinBB60 group	25cfa10585fdf299434be633e33d3052:uncultured Desulfovibrionaceae bacterium	6edbd64d65b5966718b1be5936034401:mouse gut metagenome	d82ee0cabae1fb80697b18e8812d0025:Bacteroides acidifaciens	5bb624015d11b7a9ed72279f9276c774:f__Lachnospiraceae	299a8e3498c9d5e300d68c0ef6f72bb9:uncultured bacterium	7958da1f4d0c4ad05fc11f416819b9ae:g__GCA-900066225	b49b55934f06db2ed3a17deefd0a6d0b:f__Family XIII	a047ad5830a4c987668a0ae2f9b9e347:g__Bacteroides
5b7382c040588c9f4f57d8ff5f22e7d2:g__[Clostridium] innocuum group	57061777d5cad21205da1bcfa6fa905d:g__[Eubacterium] hallii group	7da2a8c697be8ca013073a9324dabf8f:uncultured bacterium	a97410cf1e3f33a2ddf57a4cada5fedd:Erysipelotrichaceae bacterium NYU-BL-F16	f51441554b745bf240e961a7889e978d:f__Lachnospiraceae	47a0ff49f963b5502f762513298e3005:o__Gastranaerophilales	585061779684df6ff18fdae9dae61604:g__Butyricicoccus	fc6572e9727e72d40270db16aa4b7d88:uncultured bacterium	b3c034ddf828d01a0486e07546835fe6:uncultured bacterium	85ad3e7f55c4505dbe48bda8f7ee6279:g__Bacteroides	2f80f2768891db5f0bf4dd23dfc2980b:uncultured bacterium	0e1c1002f2095d0d578520bf96d9d4bc:f__Clostridiales vadinBB60 group	d5ce0e15388e360fb02ab501d915665b:f__Lachnospiraceae
43292498295ec85073ed11a63bd82172:g__Clostridium sensu stricto 1	996cd3e5a004880388c4ed599af579c0:uncultured bacterium	6fced247d3eeacd054c1f88b2b0545b4:g__Parabacteroides	7a1dc3f7e6df6a6bbe25cec3ed74c657:f__Lachnospiraceae	5ced943b3a24d5f235bee2d2c188eb32:g__Alistipes	5727cbe08c238bdd2d9ca712302ccd91:uncultured bacterium	c53d33e4068cf1fdcea851f345eb9f3e:[Clostridium] cocleatum	46fa28448ade3b4d2bd6d36d88ea9d32:Bacteroides stercorirosoris	9d3d30b4cd161326041c579294d80378:g__Flavonifractor	a3f1a1481e20ccd482be5e818db2ffe8:Rikenella microfusus DSM 15922	297ec366f188493ca4f8e6474ae3dd50:g__Butyricicoccus	9b57cdc4871ca8ced7494f89c7046a61:g__Parabacteroides	ca07b7184aa805c77f1c860dbbe03e7d:f__Lachnospiraceae
a5237e94601516f8f5cb6b0801d3282c:f__Lachnospiraceae	e92f17f67ad048aa882453fff59ccde4:f__Ruminococcaceae	20c78f4b0c6044291954be4e972595ef:uncultured bacterium	9ecc6c10ecc4f15ba42d09ad28445c91:g__Tyzzerella	e76936c1f1d6757a4a7c8f5b8adcf999:g__Helicobacter	1d5614c8063e16944cb19fc9250aa802:f__Lachnospiraceae	299a8e3498c9d5e300d68c0ef6f72bb9:uncultured bacterium	7f325f4f471d494dd58d3d50339a10c2:g__Ruminiclostridium 5	df6ae39fac50fcec445730238c0a2801:gut metagenome	6d78284ebda81847e759d810ce418558:f__Lachnospiraceae	ea43af28f68b43ab526a6d9716db8952:Bacteroides massiliensis B84634 = Timone 84634 = DSM 17679 = JCM 13223	d5ce0e15388e360fb02ab501d915665b:f__Lachnospiraceae	f5a5c97ef244170788fa9eaec8e3b57b:g__Victivallis
72afb5bf42e7e6ca3639890ad4ed39e1:g__Ruminococcaceae NK4A214 group	90da72920c392afd956d03e44320685f:Burkholderia sp. K4410.MGS-135	4157401a2605599e64297821476802cc:f__Lachnospiraceae	cba1614eba70e78466f9247a6b167d70:f__Christensenellaceae	da9326e915a9018899d7eaefec655d7a:Lactobacillus johnsonii	8b67e259050b4bf3f5d1b9ab2ce82b19:uncultured organism	2f138dbc3b2a1150484375c10accafd0:f__Lachnospiraceae	6fced247d3eeacd054c1f88b2b0545b4:g__Parabacteroides	6fbef1a9f7c03643a9b32722ae4767cb:mouse gut metagenome	fec635e019636bf2c2b8d6ea2ccc0651:f__Family XIII	91b94a889b9dbd5d66fd9b446e97217a:Bacteroides acidifaciens	ca07b7184aa805c77f1c860dbbe03e7d:f__Lachnospiraceae	90decb7390beba702aa01b30c93e4ef7:g__[Eubacterium] coprostanoligenes group
6540ca111858ff052ae5ae781054584b:f__Lachnospiraceae	020196ae9a5e559b805530b3fe376936:o__Gastranaerophilales	2723b0803eedf534524de8c11e5df4bb:f__Lachnospiraceae	c53d33e4068cf1fdcea851f345eb9f3e:[Clostridium] cocleatum	01e15bde6b17e9b3e9c7478c1555c174:uncultured bacterium	f6284cc2ec7007dffdeb5a1cd4e81bc2:g__uncultured	85ad3e7f55c4505dbe48bda8f7ee6279:g__Bacteroides	0bf3fc4cfbeef2c34337d20dbf67a748:f__Lachnospiraceae	d82ee0cabae1fb80697b18e8812d0025:Bacteroides acidifaciens	5a9e876dd7b58e40f046da04031b5f55:g__Helicobacter	c0b100945dac7a923b413223ffe70220:uncultured bacterium	b4e1fc5d3104a6798231a18a528bd66b:mouse gut metagenome	2f8fed5713221b476aa7bebab8fcfc4c:uncultured bacterium
54e848039c96f04d76fc3d5571f0a30f:g__Lactobacillus	2f0074bc35f7d00f2c5337448cf4bb0b:Phascolarctobacterium succinatutens	191017169b5d24bb8d8a08b77a622b94:uncultured organism	299a8e3498c9d5e300d68c0ef6f72bb9:uncultured bacterium	c593d7280c01239c0a207ace4396257b:f__Lachnospiraceae	11adfee2431af96b730bdeeb2415b0d0:f__Lachnospiraceae	bb5e883bbedf2e3b094bbff8e6cbae0f:uncultured bacterium	b3e6ba639d5c4ff7023d053396bdaad5:f__Lachnospiraceae	fc6572e9727e72d40270db16aa4b7d88:uncultured bacterium	2f80f2768891db5f0bf4dd23dfc2980b:uncultured bacterium	2f8e6b58ed4ed56d711be7744773fe1f:g__Ruminiclostridium 5	f88f105ad4017d500a8d88c8076533be:uncultured Clostridiales bacterium	96df6848f93e7cd9be3c3cf9cb92b012:f__Lachnospiraceae
547dc628f35294dc5c331cfc36550339:Alistipes sp. AL-1	bdf59d6490555039c819f5da7b4dccb2:uncultured organism	4d24607f9ac7f89980e2a3157c388a5b:f__Eggerthellaceae	85ad3e7f55c4505dbe48bda8f7ee6279:g__Bacteroides	8addf27278bd84f185e3f3026726361d:uncultured bacterium	d82ee0cabae1fb80697b18e8812d0025:Bacteroides acidifaciens	a3f1a1481e20ccd482be5e818db2ffe8:Rikenella microfusus DSM 15922	172a4eb9e4f863dab0c1f861f4432c82:g__Ruminiclostridium 9	04a9f8a1c6a04494d259f963504481c1:uncultured bacterium	27bcee9790595bc19f3f5d41d3fd338a:uncultured rumen bacterium	bfe10dc8b037c1f98f68061e992919f5:uncultured bacterium	337a06973195b9457131a43e16a6e477:Bacteroides massiliensis B84634 = Timone 84634 = DSM 17679 = JCM 13223	337a06973195b9457131a43e16a6e477:Bacteroides massiliensis B84634 = Timone 84634 = DSM 17679 = JCM 13223
f186a93829c37a9311958263056f79df:Duodenibacillus massiliensis	6f089389f193fefc3f04d481257110b5:f__Lachnospiraceae	7e8dba5eec1468564574c03ced83b4a0:uncultured bacterium	bb5e883bbedf2e3b094bbff8e6cbae0f:uncultured bacterium	5defbf3efa12ea6a0fa7f47bde256493:g__Alistipes	7da2a8c697be8ca013073a9324dabf8f:uncultured bacterium	68ac743af2f1a961b48ce94668cb804d:uncultured bacterium	a75bce337cd573ac8f233ae2cd40f518:uncultured bacterium	6fced247d3eeacd054c1f88b2b0545b4:g__Parabacteroides	4f94301f936a603b2a46df20f538b778:uncultured bacterium	99ae69ff1facb7d14323fe90395e2533:uncultured bacterium	084407d14ed9e66c0cbde74f4195b0d3:f__Peptostreptococcaceae	084407d14ed9e66c0cbde74f4195b0d3:f__Peptostreptococcaceae
57061777d5cad21205da1bcfa6fa905d:g__[Eubacterium] hallii group	c0b100945dac7a923b413223ffe70220:uncultured bacterium	40b11e642f7960b818499bb6b8fe98d0:f__Ruminococcaceae	a3f1a1481e20ccd482be5e818db2ffe8:Rikenella microfusus DSM 15922	b401cc47f3766e35da850922433b3495:g__Blautia	46fa28448ade3b4d2bd6d36d88ea9d32:Bacteroides stercorirosoris	8b27d009f9914a51514d7db46f17d1ec:f__Desulfovibrionaceae	6ad41dcfe16b801245530a564fff0ca8:g__Angelakisella	fbf548ba9d19b8ef81a661480321b136:g__Desulfovibrio	8600e0cd0d52df12b64b7173f8d2595a:uncultured organism	bcffd1f4da3f9cea735edfb5daffbec3:Bacteroides eggerthii DSM 20697	8f4e42edce38d6cc1adc4f1c1eb7fc68:g__Bacteroides	00736bda694b00d0fc882b0df9be39f4:g__Anaerotruncus
8f1612de56838bd449cb8d3dc976fde5:gut metagenome	fd7742614780bae16c56c74f1c80aab9:g__Bacteroides	c5f2b559edf66a9b7a2574b7fae96e91:g__Bacteroides	68ac743af2f1a961b48ce94668cb804d:uncultured bacterium	d3e93ec0aca25667f6463ec7aa022c99:uncultured bacterium	3112fccd1794143bcf08703367f3720d:g__Anaerotruncus	250cae97802c0ccbea8e5df009d64ee8:g__Helicobacter	2723b0803eedf534524de8c11e5df4bb:f__Lachnospiraceae	ef179e75fbe5d3da6ddd3e9de814a67c:Massilimaliae massiliensis	6a5d9990044dfecc34ce697ca26e625f:g__Bacteroides	bd1c6bf01ad92e4be15d4685692eca34:f__Ruminococcaceae	00736bda694b00d0fc882b0df9be39f4:g__Anaerotruncus	54e60943b09b24137067297235b2a04e:f__Lachnospiraceae
aa0651e2e53c75a20823215d5a2cbe3e:f__Lachnospiraceae	98a75ca5fa54d9039a232fea75fd20cc:g__Bacteroides	6a766e518339439187aa91a7077eb565:Lactobacillus johnsonii	cd0ccffadc579ed86ab4e52e89ce55bb:uncultured organism	7eba5682de9aae57c26bbf3cdc3e849b:g__Alloprevotella	2d69db5f0c9381cf10527d1e97b56e87:Bacteroides sp. HPS0048	4f91a7c314e812106d08b42b2add2d6f:f__Desulfovibrionaceae	191017169b5d24bb8d8a08b77a622b94:uncultured organism	22397f05df56342665e4377fce6bb6ae:f__Ruminococcaceae	dfc01f1ac48fdba4b0beaea21ca88577:uncultured bacterium	3ffc9dedb48fc09d2b94761aa0a3b3f1:f__Lachnospiraceae	54c35e8ee4bfc4e8f0cdcaa6cb356423:gut metagenome	ac5bcb01de1660aceb1ab5e84f83c6bb:f__Ruminococcaceae
39f431048767e5869f4b99764d91ee36:g__Parabacteroides	7764465e48bd5fb12801d7ce00ad05fa:g__Bacteroides	ba4759c1cc37e35505d37c36aa6deb63:uncultured bacterium	250cae97802c0ccbea8e5df009d64ee8:g__Helicobacter	26b1bdf2a664729a8407c9251ce9d59f:f__Muribaculaceae	e5caa9fe03578c63236b56ea6ece7976:uncultured bacterium	2f80f2768891db5f0bf4dd23dfc2980b:uncultured bacterium	4557ba517f4dfa262c623b1d10a884af:f__Ruminococcaceae	a75bce337cd573ac8f233ae2cd40f518:uncultured bacterium	486d8415e704be3c3f4fbbec98808b5d:g__Mucispirillum	0a6f822f912515c9ec951050bbdef813:f__Ruminococcaceae	a97410cf1e3f33a2ddf57a4cada5fedd:Erysipelotrichaceae bacterium NYU-BL-F16	8e2856da5d49fb2d2dc82efb8944f7fb:g__Butyricimonas
163c52a9bfdc1d01595b130df9461305:f__Lachnospiraceae	49b6626d3c1b7cae7d09c601cbcd735c:g__Ruminococcaceae UCG-005	7258fc4a86953811b3899a8de0bf729e:uncultured bacterium	4f91a7c314e812106d08b42b2add2d6f:f__Desulfovibrionaceae	57731e50e9d5d22d9be73e7636cb5b50:f__Lachnospiraceae	04a9f8a1c6a04494d259f963504481c1:uncultured bacterium	4f94301f936a603b2a46df20f538b778:uncultured bacterium	4f31147bb79438d5b1637315c55d1182:Butyricimonas sp. AT11	6ad41dcfe16b801245530a564fff0ca8:g__Angelakisella	9a957f78c765dd65026675a6eca350dd:f__Lachnospiraceae	8b9be314edcc86bba743d0b8b56df926:Erysipelotrichaceae bacterium NYU-BL-F16	7a1dc3f7e6df6a6bbe25cec3ed74c657:f__Lachnospiraceae	9ecc6c10ecc4f15ba42d09ad28445c91:g__Tyzzerella
dcd2dfb1d0c66e6035652939451eaab0:metagenome	118e1f24dd87a09627a9af4317f6e866:g__Ruminococcus 2	90ddece4a74ad7cbbcde7450d4eec813:Trichinella pseudospiralis	5a9e876dd7b58e40f046da04031b5f55:g__Helicobacter	231695e17dccfdd9f944625db6c2cc21:g__Angelakisella	ff1c49c92564d159591d52b9eb7cf15e:f__Lachnospiraceae	5d0b05e67f4af2eb135754ab9f96bd86:f__Lachnospiraceae	ec7972f209294a385017348a8d8d5ace:g__Blautia	2723b0803eedf534524de8c11e5df4bb:f__Lachnospiraceae	8938fd5a4adc659d8ccd8c4067725bb3:uncultured bacterium	4eeb5a2e6d6778be30ea5014d9feab38:g__Lachnospiraceae NK4A136 group	2dd3a009e9c82e4e121cae4bf11b4116:g__Ruminococcaceae UCG-014	fc046db711bf12734d2b614418337743:g__Lactobacillus
f2dd3b548202afd58c76214de7575a50:g__Solobacterium	893cbc3ce4a016d28bf1e47f25c2bc3f:g__Ruminococcus 1	5cce51ee48baf5e90b129d69e35c985d:f__Lachnospiraceae	2f80f2768891db5f0bf4dd23dfc2980b:uncultured bacterium	60bd8673f026d558ee1b2fa9ac804e9e:f__Lachnospiraceae	a9bdaf0bdab5660ac2f7acb8f0b91c6e:uncultured rumen bacterium	297ec366f188493ca4f8e6474ae3dd50:g__Butyricicoccus	c163336dcc1001855cf77483d335c0cd:g__Alistipes	191017169b5d24bb8d8a08b77a622b94:uncultured organism	c9dff36b5c6d6f83e7f59e69ad78b761:f__Ruminococcaceae	cdcb8f9a577983620ca64fa3a454f720:g__[Clostridium] innocuum group	54e60943b09b24137067297235b2a04e:f__Lachnospiraceae	c53d33e4068cf1fdcea851f345eb9f3e:[Clostridium] cocleatum
ca4015f64f4f5b455a914cc32e9bd9e5:Bacteroides coprocola DSM 17136	c6e8e814267bb2a53a76000878754e85:g__Ruminococcaceae UCG-014	036288a36018b1c209686eceae17721c:uncultured bacterium	9a957f78c765dd65026675a6eca350dd:f__Lachnospiraceae	fe4e0ae4758fe353d7d963880c91fde9:g__Lactobacillus	929a13d59c699c9cb45f0cbdd41c9f91:o__Bacteroidales	ea43af28f68b43ab526a6d9716db8952:Bacteroides massiliensis B84634 = Timone 84634 = DSM 17679 = JCM 13223	37d8bafe2e00f6d70f9d521b811b23c7:uncultured bacterium	4f31147bb79438d5b1637315c55d1182:Butyricimonas sp. AT11	0a6f822f912515c9ec951050bbdef813:f__Ruminococcaceae	17c977572aec48863176937fed75e11f:f__Ruminococcaceae	9a495ec570b592ee7ab766dae5cdca51:Clostridium sp. CAG:306	85ad3e7f55c4505dbe48bda8f7ee6279:g__Bacteroides
59a296faf61e50f6c37a215d3f86ac36:g__Blautia	fcd540bedaf591906bc4babd802fe8e9:g__Bacteroides	c21464b2060876ce6cc6565017d4d5c2:f__Muribaculaceae	feb824f7f5af97a4b3950138d523642d:uncultured bacterium	e93006d3f098bbc44fb7a98886b20828:uncultured bacterium	7bed79f561c63a8573ca95ce2d8c7d19:g__Blautia	3d1e45f6ef3b810412996fd95e3e27fe:f__Lachnospiraceae	40b11e642f7960b818499bb6b8fe98d0:f__Ruminococcaceae	025af9fbba5120e02e52fad69b55ca98:f__Ruminococcaceae	7764465e48bd5fb12801d7ce00ad05fa:g__Bacteroides	612c4017db947d25aaa51f7ce7525550:uncultured bacterium	9ecc6c10ecc4f15ba42d09ad28445c91:g__Tyzzerella	bb5e883bbedf2e3b094bbff8e6cbae0f:uncultured bacterium
8479bf12e864018b2ae8271eec59846d:f__Ruminococcaceae	e799d2c49a8acfcc6f48479b241ea251:g__Bacteroides	04ad28c27c8d396ce01ddba1fe609839:g__Caproiciproducens	be3e2c48eb5246becc59adfb6880d773:g__Desulfovibrio	a121f891a6f227e00f191e57f035c545:g__Lactobacillus	6ad41dcfe16b801245530a564fff0ca8:g__Angelakisella	be3e2c48eb5246becc59adfb6880d773:g__Desulfovibrio	c5f2b559edf66a9b7a2574b7fae96e91:g__Bacteroides	40b11e642f7960b818499bb6b8fe98d0:f__Ruminococcaceae	161e59db4a94e84e7e7d044cd56a3d09:Alistipes sp. AL-1	2be4bb140ca9e1ded7aaf954f21b3090:uncultured bacterium	c53d33e4068cf1fdcea851f345eb9f3e:[Clostridium] cocleatum	a3f1a1481e20ccd482be5e818db2ffe8:Rikenella microfusus DSM 15922
fd7742614780bae16c56c74f1c80aab9:g__Bacteroides	f8e93f019ff7765fc5d3cd9b766cea37:k__Bacteria	538c6ab43db9ccd000169ad5eaad9fb5:uncultured Erysipelotrichales bacterium	c0b100945dac7a923b413223ffe70220:uncultured bacterium	ec531b3d28cf65dcffa5b241535f35cd:g__Alloprevotella	2723b0803eedf534524de8c11e5df4bb:f__Lachnospiraceae	c0b100945dac7a923b413223ffe70220:uncultured bacterium	6a766e518339439187aa91a7077eb565:Lactobacillus johnsonii	6a766e518339439187aa91a7077eb565:Lactobacillus johnsonii	4eeb5a2e6d6778be30ea5014d9feab38:g__Lachnospiraceae NK4A136 group	08d3fc61a4f2110210a6156c028535f7:Turicibacter sp. LA61	85ad3e7f55c4505dbe48bda8f7ee6279:g__Bacteroides	cd0ccffadc579ed86ab4e52e89ce55bb:uncultured organism
a24722b8cca7c14c272c5884697df387:Prevotellamassilia timonensis	0ca9f367bf26e0cfa64b0cd8495cb77d:g__Ruminococcaceae UCG-014	531d6d4106c44d5def25a1f480029ce8:g__Ruminiclostridium 6	2f8e6b58ed4ed56d711be7744773fe1f:g__Ruminiclostridium 5	90e2f623b7454ef1b0903973e0e8af8f:f__Lachnospiraceae	191017169b5d24bb8d8a08b77a622b94:uncultured organism	2f8e6b58ed4ed56d711be7744773fe1f:g__Ruminiclostridium 5	e2968aecbe60f589adddccb7fdd21c28:g__Parabacteroides	e2968aecbe60f589adddccb7fdd21c28:g__Parabacteroides	b63ec2b6a5ffce9477fc67c00ffbb5f3:Butyricimonas sp. GD2	30f6fa756b0265b21ccd0ae0925ef359:uncultured bacterium	f869b092da6156a7fdfc8d0937a01f14:f__Ruminococcaceae	78a75cb5ee0c332da4cca29bcd38de80:f__Ruminococcaceae
d4051eaed9870f91a44386c3639247af:g__Prevotella 7	87febb89ac1929e5e1700730284aedc5:g__Ruminococcaceae NK4A214 group	bccd8dc8295e330b9cae409376b7f8ad:gut metagenome	bfe10dc8b037c1f98f68061e992919f5:uncultured bacterium	59b1f280b273d590d3913c6ced4533e3:f__Lachnospiraceae	14b8bcf3c5bc65236ddbe590fa2a8b1b:g__[Clostridium] innocuum group	bfe10dc8b037c1f98f68061e992919f5:uncultured bacterium	7258fc4a86953811b3899a8de0bf729e:uncultured bacterium	39bc2e913d475e94b7e5739fbd4fc5fc:Actinomyces graevenitzii F0530	17c977572aec48863176937fed75e11f:f__Ruminococcaceae	83a2352f81aeba9f292099d33794f458:g__Alistipes	cd0ccffadc579ed86ab4e52e89ce55bb:uncultured organism	2f80f2768891db5f0bf4dd23dfc2980b:uncultured bacterium
7764465e48bd5fb12801d7ce00ad05fa:g__Bacteroides	0a568748a04dd4a024b7e251975ba22b:metagenome	8b34d9207f4d758990f5c6758c9e4ee0:f__Ruminococcaceae	674a7a7bdaa9c272b00cdd2ec7a6db7a:g__Ruminococcaceae UCG-014	79307136c0e93f33984a3d9185730239:f__Lachnospiraceae	631e933299cb3edb05927e1c69a48a01:g__Lactobacillus	12d9ab078463c69fa89255d7545cd0c2:uncultured bacterium	0f8d0d71f91ea5189c3831acf72130a3:g__Butyricimonas	0f8d0d71f91ea5189c3831acf72130a3:g__Butyricimonas	2be4bb140ca9e1ded7aaf954f21b3090:uncultured bacterium	969f3b4cf395ee71a6033e7cb40b3f14:g__GCA-900066225	2f80f2768891db5f0bf4dd23dfc2980b:uncultured bacterium	89ceaf535e5f4a1823d598770e0b21e1:Bacteroides sp. HPS0048
e2f5c245eb49cfd0cc61205dd7b5d4ca:k__Unassigned	246902c198bcf69baed4cd1604542687:g__Paraprevotella	fc8da239c6429bd038ec6c26f900fa6f:uncultured bacterium	c9dff36b5c6d6f83e7f59e69ad78b761:f__Ruminococcaceae	a0321b449cbd63c83a310202cb1b35c6:uncultured bacterium	649d4ab3ef2c26d6c312152876bb502b:g__Lactobacillus	196a094120ac5e3ef2ebefa73491ec30:f__Ruminococcaceae	5f02573857cc218ead3133898fb64681:g__Prevotella 7	5aa4be017aafd1d7eb6273df7b5d0ba9:Anaeromassilibacillus senegalensis	c6e8e814267bb2a53a76000878754e85:g__Ruminococcaceae UCG-014	950b98782caea8e9b1341396a8bddf76:f__Ruminococcaceae	8600e0cd0d52df12b64b7173f8d2595a:uncultured organism	ea43af28f68b43ab526a6d9716db8952:Bacteroides massiliensis B84634 = Timone 84634 = DSM 17679 = JCM 13223
161e59db4a94e84e7e7d044cd56a3d09:Alistipes sp. AL-1	81dc0ab43a50e5e5d342abe9be538c2c:g__Dialister	6c5eabecd566530fda23b6414fbcb9be:g__uncultured	bd1c6bf01ad92e4be15d4685692eca34:f__Ruminococcaceae	b3bf04dc093a9b8014a543b886ce9f42:g__Angelakisella	40b11e642f7960b818499bb6b8fe98d0:f__Ruminococcaceae	f00552d18aad071c65137693bd8370a1:uncultured Clostridiales bacterium	487e5febffe99e685f14a0dd91eec487:Bacteroides massiliensis B84634 = Timone 84634 = DSM 17679 = JCM 13223	c21464b2060876ce6cc6565017d4d5c2:f__Muribaculaceae	8b118211f7aafed4240e7353720d1ed3:f__Lachnospiraceae	471d170c908db35cdb7eba857072fbe3:f__Lachnospiraceae	2d3334748905ab3cad103fc844c80de1:uncultured Coriobacteriales bacterium	2c043ee6da17170b0568384c4970fa92:g__uncultured
c137818dcfd42a7a17681df50b982dac:g__Bifidobacterium	b99ace72ade4d340810f92b3be8697e8:uncultured bacterium	64a5cd1282d2a3d706dc3eecb54ac4a0:Mycoplasma sualvi	3ffc9dedb48fc09d2b94761aa0a3b3f1:f__Lachnospiraceae	de2c95b3edb315d2a6c68f3107fcf979:g__Odoribacter	babc84e3d8cc296143608ef8866e6ff1:g__Ruminiclostridium 9	bcffd1f4da3f9cea735edfb5daffbec3:Bacteroides eggerthii DSM 20697	cd633c25f167e6320bb2180d097418db:uncultured bacterium	487e5febffe99e685f14a0dd91eec487:Bacteroides massiliensis B84634 = Timone 84634 = DSM 17679 = JCM 13223	483ecff7842d156d6f78c3810795ee43:f__Lachnospiraceae	4e5e702b1ceb2884a4f54079b4e8ae34:f__Ruminococcaceae	ea43af28f68b43ab526a6d9716db8952:Bacteroides massiliensis B84634 = Timone 84634 = DSM 17679 = JCM 13223	9a957f78c765dd65026675a6eca350dd:f__Lachnospiraceae
118e1f24dd87a09627a9af4317f6e866:g__Ruminococcus 2	080f8c2b1ee8e860dc911ca8c1875d8f:g__Anaerostipes	93549beda6ec97e81a04a71ac1b80449:unidentified	0346be66c556f3c877b7d06209fa82bb:f__Ruminococcaceae	e48f37fb31242fa16c999ff4ffb8c5e6:f__Ruminococcaceae	6a766e518339439187aa91a7077eb565:Lactobacillus johnsonii	c9dff36b5c6d6f83e7f59e69ad78b761:f__Ruminococcaceae	269675661b54bf0e4f9e24321440f68c:f__Lachnospiraceae	6d16ab97fb1633de5f6bd7ff733db988:g__Oscillospira	15ba9bb24f5b8beeaaa2b254e653b212:g__Bacteroides	f6bf5e144b4541bf3e9a8ef570b56d92:f__Ruminococcaceae	9a957f78c765dd65026675a6eca350dd:f__Lachnospiraceae	334300d6264e3dd9f940745e32032fda:uncultured bacterium
893cbc3ce4a016d28bf1e47f25c2bc3f:g__Ruminococcus 1	8265f3e16bb32c381cdd06f6610420f4:Bifidobacterium bifidum	f4dc4d8ad090c079a18ba6a043c427ee:g__Butyricicoccus	8f3f6d3533991f515e5f2a864889a35d:f__Lachnospiraceae	ef1bccbf2887642a38a73ea22fef7fce:g__Ruminiclostridium 9	e2968aecbe60f589adddccb7fdd21c28:g__Parabacteroides	ed5c03449d3ff9aae84c1063f8b0349d:f__Lachnospiraceae	bccd8dc8295e330b9cae409376b7f8ad:gut metagenome	cd633c25f167e6320bb2180d097418db:uncultured bacterium	30f6fa756b0265b21ccd0ae0925ef359:uncultured bacterium	d684c2e969edf9e74ee57848b63ea544:g__ASF356	8938fd5a4adc659d8ccd8c4067725bb3:uncultured bacterium	c0b100945dac7a923b413223ffe70220:uncultured bacterium
3cd1b81599e567264c093df7f34d0924:f__Lachnospiraceae	694d43ff6bd87a97655f6862ee4a8cac:g__Anaerostipes	c0e489226a23bf076c8214227aaa470e:f__Lachnospiraceae	fd7742614780bae16c56c74f1c80aab9:g__Bacteroides	534e569abf8c72ca781a14b465b16f2a:uncultured bacterium	7258fc4a86953811b3899a8de0bf729e:uncultured bacterium	fd7742614780bae16c56c74f1c80aab9:g__Bacteroides	b8c337676603853dff9992784af2d3bc:Bacteroides acidifaciens	7df2875c5b80d30768aed479131ee2f8:g__uncultured	c91f31e32a6f20141cfe6c368ef1d52d:f__Desulfovibrionaceae	cd34cfb10a0d71010136aec2171a4e84:f__Ruminococcaceae	c0b100945dac7a923b413223ffe70220:uncultured bacterium	bfe10dc8b037c1f98f68061e992919f5:uncultured bacterium
b1a9fef2b1b918bf9e51d08d78c239df:g__Lachnoclostridium	2cf181fa87db9d71bb72b3cd62020080:[Eubacterium] sulci	e55562a3aba303f160eeb3bca7251142:gut metagenome	8a7429df5c87ff0a65bc65bf47785c46:g__Streptococcus	608c13e5ef24af6a808f41cdc2cda03e:uncultured bacterium	567114fa173cc3997d9b3fe8e10b20da:f__Lachnospiraceae	7764465e48bd5fb12801d7ce00ad05fa:g__Bacteroides	23d483051b2618d9a55839c6a61d2c08:f__Ruminococcaceae	98a84c004ad32797f0a8fc785274d8bc:f__Lachnospiraceae	83a2352f81aeba9f292099d33794f458:g__Alistipes	bd4b95f0e85d0b528245c729700d78a0:uncultured bacterium	bfe10dc8b037c1f98f68061e992919f5:uncultured bacterium	dcea73a1191502632545081b87eaa44b:f__Prevotellaceae
cff27474977e070dc376fdf898b7eb5b:wallaby gut metagenome	0e0f63aac6af447bb5630a2582a5e92b:gut metagenome	c569ce7bdce68bc3f08d7186c31e21f9:f__Lachnospiraceae	bcc235349340071f158efedbfcfbbf60:f__Ruminococcaceae	0411d09caa911ba2cc1e77dd2ee47df3:g__Lactobacillus	72c9f7bb0f386819f870e2ac4b96f7bf:g__uncultured	cd43f26b4334baf57f00bfbdfd0c74b6:g__Streptococcus	4302632cfbe3c0554919d1d51b1f071f:Bacteroides massiliensis B84634 = Timone 84634 = DSM 17679 = JCM 13223	269675661b54bf0e4f9e24321440f68c:f__Lachnospiraceae	8dad621c5f62f4b0711cdc63bb69913f:f__Ruminococcaceae	a1bb4a310ba866f2b2017f080da1cdee:Faecalibaculum rodentium	c300d5c3f230aae333c60c027a780328:g__Streptococcus	c9dff36b5c6d6f83e7f59e69ad78b761:f__Ruminococcaceae
5c1578cc9fde16de560880c71909ddda:uncultured bacterium	9ee359298af9751fa93e73902c994a5e:uncultured bacterium	8c223eae9a057703d720a287cca9791f:uncultured bacterium	f01a9e52d8573d7041493c3b502a30fa:g__[Eubacterium] nodatum group	93042235f3aea3c97980d421f59da8d2:g__Helicobacter	c21464b2060876ce6cc6565017d4d5c2:f__Muribaculaceae	4eeb5a2e6d6778be30ea5014d9feab38:g__Lachnospiraceae NK4A136 group	52e869578b2efaf670832a05453cdc40:g__Ruminiclostridium 5	21da06899d6548f7a04a3cfce3ed2f96:g__uncultured	9438e880820f2f18a7007e42ae59e8d3:Bacteroides eggerthii DSM 20697	3bb2ea023d0b0544006a2713df314f72:uncultured bacterium	f00552d18aad071c65137693bd8370a1:uncultured Clostridiales bacterium	bd1c6bf01ad92e4be15d4685692eca34:f__Ruminococcaceae
080f8c2b1ee8e860dc911ca8c1875d8f:g__Anaerostipes	b594923ff518c1b405f8b1a2fd1f00a8:g__Bacteroides	0f3be7296e457e0c7344d6d1559bbcf0:f__Lachnospiraceae	4eeb5a2e6d6778be30ea5014d9feab38:g__Lachnospiraceae NK4A136 group	cdbc16df06597402f255011865b726b6:g__Alloprevotella	b4cee6164e1f98e031986e096de04139:g__[Clostridium] innocuum group	7299222d42dc87f8f64c9596710b26d3:f__Lachnospiraceae	e55562a3aba303f160eeb3bca7251142:gut metagenome	bccd8dc8295e330b9cae409376b7f8ad:gut metagenome	16e673d3e76921fa8cc832741d261fe9:uncultured bacterium	1448e7131f3590a61fa9a0efa52e984a:uncultured bacterium	c9dff36b5c6d6f83e7f59e69ad78b761:f__Ruminococcaceae	83840b56bb7ade500190befb55da4fde:f__Ruminococcaceae
8265f3e16bb32c381cdd06f6610420f4:Bifidobacterium bifidum	aad0a24aa4c68f139a83efa2ec31f98b:f__Lachnospiraceae	970d6cbf451c7b184e74c6a5961b64e7:uncultured bacterium	17c977572aec48863176937fed75e11f:f__Ruminococcaceae	a77c25eddced9a147d1ce276081217a7:uncultured bacterium	be00703910df930d870c201a5226b844:g__Blautia	cdcb8f9a577983620ca64fa3a454f720:g__[Clostridium] innocuum group	0f3be7296e457e0c7344d6d1559bbcf0:f__Lachnospiraceae	b8c337676603853dff9992784af2d3bc:Bacteroides acidifaciens	d0c48280f460dd06c66dfc618249f002:uncultured bacterium	4e3eb2581ae47acae58eaad05ded5d2d:f__Lachnospiraceae	bd1c6bf01ad92e4be15d4685692eca34:f__Ruminococcaceae	0346be66c556f3c877b7d06209fa82bb:f__Ruminococcaceae
694d43ff6bd87a97655f6862ee4a8cac:g__Anaerostipes	e2ee4a47f82c9501c5ce62871ead62da:g__Prevotella 9	060c89e95573ad21d44e13a069717905:f__Lachnospiraceae	2be4bb140ca9e1ded7aaf954f21b3090:uncultured bacterium	d07b0a494bea7c08bff716ade359f01e:g__Bacteroides	cd633c25f167e6320bb2180d097418db:uncultured bacterium	b63ec2b6a5ffce9477fc67c00ffbb5f3:Butyricimonas sp. GD2	a8692e2f944c28f5eb571ed83764647d:g__Ruminococcaceae UCG-014	6c5eabecd566530fda23b6414fbcb9be:g__uncultured	997a20ce175a2d4a367cfc02b0a6f347:g__uncultured	78af227717fc5e0ef2a17421e1fc4f20:uncultured bacterium	70b43762d8f0cc3f2faf6598b58985f4:f__Lachnospiraceae	70b43762d8f0cc3f2faf6598b58985f4:f__Lachnospiraceae
0e0f63aac6af447bb5630a2582a5e92b:gut metagenome	0b092e7e2da4e0ef225f16ebbfafdf3b:g__Lachnospira	6432b16223b815d2f64544de998333f1:uncultured bacterium	483ecff7842d156d6f78c3810795ee43:f__Lachnospiraceae	32c008fc37aca989d35ff42c9796b644:g__Ruminiclostridium 9	269675661b54bf0e4f9e24321440f68c:f__Lachnospiraceae	2be4bb140ca9e1ded7aaf954f21b3090:uncultured bacterium	3eb7cdfa48012237906bc13e115bcdbd:f__Ruminococcaceae	23d483051b2618d9a55839c6a61d2c08:f__Ruminococcaceae	297dc6dc4853dffa0043d31d01a80c37:Alistipes finegoldii	d643d7bf56a973b2b404db57421aff98:uncultured bacterium	fd7742614780bae16c56c74f1c80aab9:g__Bacteroides	05d94b9ee0f52abcf5a66a480e866784:f__Christensenellaceae
297dc6dc4853dffa0043d31d01a80c37:Alistipes finegoldii	80043a9f8c12cfaa8d1594762bfebc85:Firmicutes bacterium CAG:345	ef42e1136dbc8a8c5e13785969a17155:f__Ruminococcaceae	30f6fa756b0265b21ccd0ae0925ef359:uncultured bacterium	fdfbb7777d408a623cad2a80676fd057:uncultured bacterium	6c5eabecd566530fda23b6414fbcb9be:g__uncultured	30f6fa756b0265b21ccd0ae0925ef359:uncultured bacterium	970d6cbf451c7b184e74c6a5961b64e7:uncultured bacterium	93549beda6ec97e81a04a71ac1b80449:unidentified	37d80e7366c1b6664da02f73401ce16e:f__Lachnospiraceae	82005f1c68c312ddb417961a3817ed52:f__Prevotellaceae	0a6f822f912515c9ec951050bbdef813:f__Ruminococcaceae	fd7742614780bae16c56c74f1c80aab9:g__Bacteroides
54c228fd81d3113b70db97fd73143e81:unidentified	657adeb8e982ca82ff3d748e77bb2af9:g__Peptoniphilus	2528e4a1bd04dfb28bbf895fefa91295:Burkholderiales bacterium YL45	c91f31e32a6f20141cfe6c368ef1d52d:f__Desulfovibrionaceae	9baade5ff325d188bebaa2439c8ae72c:g__Akkermansia	23d483051b2618d9a55839c6a61d2c08:f__Ruminococcaceae	83a2352f81aeba9f292099d33794f458:g__Alistipes	060c89e95573ad21d44e13a069717905:f__Lachnospiraceae	e0a5e74da326b119d2af9cae85f4628b:uncultured bacterium	bd4b95f0e85d0b528245c729700d78a0:uncultured bacterium	9beaa35e5dfd52aa6ada6764622fcbbc:g__Bacteroides	8a7429df5c87ff0a65bc65bf47785c46:g__Streptococcus	62c004862dc692a05073a798679bf1cc:f__Ruminococcaceae
9ee359298af9751fa93e73902c994a5e:uncultured bacterium	72a1a4acdab7a1421f0e2b0c4f179a97:f__Ruminococcaceae	e741de3c4dc8aac0936dbe3ae78f0acb:g__[Eubacterium] oxidoreducens group	83a2352f81aeba9f292099d33794f458:g__Alistipes	ec4e839a9f93d3553aa96ea0c00d5c97:f__Atopobiaceae	f38f4cec63b5ae346372862b029ac4fe:g__Ruminiclostridium 9	c2a490e65f707fb1af70952017f150bc:f__Clostridiaceae 1	437288941cb50662d859c01ce45a8c55:f__Ruminococcaceae	c0e489226a23bf076c8214227aaa470e:f__Lachnospiraceae	7ef4d002723263c7c25824a1bf67bb47:g__Ruminiclostridium 9	a3f858c73677b6d6e40b6b2695658a2a:g__Alistipes	bcc235349340071f158efedbfcfbbf60:f__Ruminococcaceae	98a75ca5fa54d9039a232fea75fd20cc:g__Bacteroides
a6cdf283fe34d25901a2a1da8dfabddf:g__Ruminococcus 2	a2f0b3c7eee02ab6eb3291df2c53655e:g__Phocea	648b2d0d58dd7bfdd30e3127eaa5ad97:uncultured bacterium	7325b1359e85ac5a4ae381c23f6ad2c6:uncultured bacterium	dea30d2918147f17505c5320610d22e7:uncultured bacterium	b66ac110819b692b3741f5dd37589c7e:unidentified	bbdaa2256aa96fd06a4c0d6be40a3099:o__Clostridiales	a8fe8d8805a0281e2df06cdd36d047c8:g__Lactococcus	52e869578b2efaf670832a05453cdc40:g__Ruminiclostridium 5	159391e34041dcce134e1ef7d88759e1:f__Ruminococcaceae	fe723757ec9c9f53b92639c3fc446bf3:Faecalibacterium prausnitzii	4eeb5a2e6d6778be30ea5014d9feab38:g__Lachnospiraceae NK4A136 group	4eeb5a2e6d6778be30ea5014d9feab38:g__Lachnospiraceae NK4A136 group
0ab36f1fbab7c57a93d62745119a8e9f:metagenome	72888a54f80e168ce54f4ab712d3278b:g__Butyricicoccus	75df90cf1ccefda86514f51d0467bd30:f__Lachnospiraceae	1ebd5e238781b22428f675560bc125f9:uncultured bacterium	e95fbc1bfb43bb6016ef7406d42fb04c:f__Muribaculaceae	e0a5e74da326b119d2af9cae85f4628b:uncultured bacterium	7edfce81a69a6e3afdc7513f2c5a26d8:g__Rothia	bcdf3597db04175c04c112a6960989ce:f__Ruminococcaceae	709a07c5282226d1c18922178385e162:g__Helicobacter	4d48ff8d9506361ab1ae308cfd74e0b9:uncultured bacterium	62694df9b3ee96ede4f8740c7226d7f8:uncultured bacterium	492595c67f0e3078cd9316e048107eca:uncultured bacterium	3cb2a539ed6742d43623cf749e550685:f__Ruminococcaceae
2678d1db37f52c2f6e3a39c12274c9bc:g__Ruminococcaceae UCG-002	9beaa35e5dfd52aa6ada6764622fcbbc:g__Bacteroides	174ddec250afb42ca471597dec567af6:f__Muribaculaceae	16e673d3e76921fa8cc832741d261fe9:uncultured bacterium	2db2df1868d63d5a511b6566bfbdf5d2:g__Akkermansia	0f3be7296e457e0c7344d6d1559bbcf0:f__Lachnospiraceae	16e673d3e76921fa8cc832741d261fe9:uncultured bacterium	2cacd685dc519ecd5bdefd91869a7a88:g__Butyricimonas	e55562a3aba303f160eeb3bca7251142:gut metagenome	cf11e268ae0974138f16a53322b9234b:f__Lachnospiraceae	6a1db93b32628522b10d26f1a72d682d:uncultured bacterium	c0ed6b84507b2bb9262304b485ecee29:f__Lachnospiraceae	566b61d26084466e7bc27b964c82aa50:c__Actinobacteria
e2ee4a47f82c9501c5ce62871ead62da:g__Prevotella 9	1c0b26f2ddcab5babc877bad3a8bd437:g__Ruminococcus 2	ccc2fb1ebba583fc7de54ce8a042a57e:f__Lachnospiraceae	37d80e7366c1b6664da02f73401ce16e:f__Lachnospiraceae	4348490109d2373693f3b10a3226e9ad:g__Akkermansia	3eb7cdfa48012237906bc13e115bcdbd:f__Ruminococcaceae	694d43ff6bd87a97655f6862ee4a8cac:g__Anaerostipes	ef42e1136dbc8a8c5e13785969a17155:f__Ruminococcaceae	99d249b2379396f153aa54a2c5e37501:f__Lachnospiraceae	6695f77005e1b152d5ab719a08de9a49:g__Anaerotruncus	0e520a59df4dbdd552621d8356495de8:f__Clostridiales vadinBB60 group	17c977572aec48863176937fed75e11f:f__Ruminococcaceae	c0ed6b84507b2bb9262304b485ecee29:f__Lachnospiraceae
c987664db9ab4815b3cec7a6c0e02c42:g__Ruminococcaceae UCG-010	eec41dcb8f1c357c3e8c0ca5baa02f7d:g__Ruminiclostridium 5	43c746f712b9d9d985eb384ebacb2f48:f__Ruminococcaceae	bd4b95f0e85d0b528245c729700d78a0:uncultured bacterium	0cb34757924a7b7a3b51cbeafb2f4ae6:uncultured bacterium	970d6cbf451c7b184e74c6a5961b64e7:uncultured bacterium	bd4b95f0e85d0b528245c729700d78a0:uncultured bacterium	2528e4a1bd04dfb28bbf895fefa91295:Burkholderiales bacterium YL45	c569ce7bdce68bc3f08d7186c31e21f9:f__Lachnospiraceae	a81e9879a98ae541569c4ab52fca65a5:o__Clostridiales	4ed35798e3f92197052b11dc67c530cc:f__Lachnospiraceae	80219a5eee116daae994a9689266aa2e:k__Bacteria	17c977572aec48863176937fed75e11f:f__Ruminococcaceae
0b092e7e2da4e0ef225f16ebbfafdf3b:g__Lachnospira	789b746a4d1b77655f19c2285b893854:g__Ruminococcaceae UCG-010	3c92df8692c30bba0d336dce99317eb9:gut metagenome	7ef4d002723263c7c25824a1bf67bb47:g__Ruminiclostridium 9	11c30246172f25b4240b05c97da2407f:uncultured bacterium	96739f94bbc504f29908be5c01f13e47:uncultured bacterium	7ef4d002723263c7c25824a1bf67bb47:g__Ruminiclostridium 9	d18dfd422925f03f29f6b592e8e35a88:f__Ruminococcaceae	421eb22699e77a50171d9e873f9d0569:g__Alistipes	fe723757ec9c9f53b92639c3fc446bf3:Faecalibacterium prausnitzii	358447fbe677972df77ceb8f669d585f:uncultured bacterium	2be4bb140ca9e1ded7aaf954f21b3090:uncultured bacterium	3fcd49cc3dabfa1cbb24c7e1bd6dd0ac:f__Lachnospiraceae
3b12fbbc44b3b683b0f7074fc48853eb:g__Barnesiella	62114ba578d25632583624c4c528c3bf:g__Bifidobacterium	67fc85915bedbd22b1b0eaba45d18ca9:f__Clostridiales vadinBB60 group	3a5299819fcbda3b511c39770041ebcd:g__Ruminiclostridium 5	19db5f54271645884910e6efc4c3c55b:uncultured bacterium	a8fe8d8805a0281e2df06cdd36d047c8:g__Lactococcus	1448e7131f3590a61fa9a0efa52e984a:uncultured bacterium	648b2d0d58dd7bfdd30e3127eaa5ad97:uncultured bacterium	0f3be7296e457e0c7344d6d1559bbcf0:f__Lachnospiraceae	0b9cf395eb7257efa17c42aa492d2e31:k__Bacteria	ae0790a8a1f0ebf5806cd2bb20c85ca3:unidentified	30f6fa756b0265b21ccd0ae0925ef359:uncultured bacterium	2be4bb140ca9e1ded7aaf954f21b3090:uncultured bacterium
48b3ba04104dbd65592d1fdbc121b1d4:Alistipes sp. N15.MGS-157	c65388d8771f33b04c4da7cd9f879829:gut metagenome	de0f0f7c6ab91b95b88ed437305dabea:f__Lachnospiraceae	e9129612d63bf82105edeed237ce8336:uncultured bacterium	186b48a8e2664754f8f6811e0631bba9:gut metagenome	53aa0ca9ad81d6fcbf68a92bfdb3a059:g__Ruminiclostridium 9	4d48ff8d9506361ab1ae308cfd74e0b9:uncultured bacterium	75df90cf1ccefda86514f51d0467bd30:f__Lachnospiraceae	3eb7cdfa48012237906bc13e115bcdbd:f__Ruminococcaceae	be08272106af5388935ef4d3d750a9af:f__Muribaculaceae	95b6d31651eed61d5da5491f5ce87b57:g__Akkermansia	83a2352f81aeba9f292099d33794f458:g__Alistipes	27deb9ea6306f7e22356f6a04774201b:f__Lachnospiraceae
fb4f28ca8f1af6b3ec3f73a1bed5fd7f:f__Lachnospiraceae	3f5c08a6c41bc5218020d594a537237f:f__Lachnospiraceae	8c932bb1b78862ed8bfdf8dde1c953ef:uncultured bacterium	c080867ea2a0f5c9f2d23b547612f2a5:g__Helicobacter	4e906ee53fb1b361b706a991d588d40d:f__Lachnospiraceae	35c071f141f0e23ad1914ff7ef469c09:g__Ruminiclostridium 5	b6d26db4930dd11d77dd822983732272:uncultured bacterium	042ac9cf3a4905422476584b506e5633:g__Ruminiclostridium 5	970d6cbf451c7b184e74c6a5961b64e7:uncultured bacterium	0263636d9bf4976a92de4cbaa0d0c3de:g__Lactobacillus	ff79e42ae0552151df9437a9eab66bf1:f__Lachnospiraceae	950b98782caea8e9b1341396a8bddf76:f__Ruminococcaceae	2e4ae966975229033ce1be3bf6652976:uncultured bacterium
904534d0640442d14709ae3d665de62b:g__Megamonas	89bc1df047bfd40c7102dfb94d0ede79:g__Ruminococcus 1	62f483830358d9c8a0594b35415be994:f__Clostridiales vadinBB60 group	d643d7bf56a973b2b404db57421aff98:uncultured bacterium	d45303c406641a77913ef956967c0f8b:g__Lactobacillus	29d8cc170c83d3f7978e0a591ca30352:Bacteroides eggerthii DSM 20697	82005f1c68c312ddb417961a3817ed52:f__Prevotellaceae	4384a2a0e1264bd4a0d8b294cb3061e0:f__Lachnospiraceae	5fbb410436a2f0e24a95cdb667c4bb7f:g__Ruminiclostridium 5	2254b48988a7df6c5ea36790d3fb60ac:uncultured organism	3f5c08a6c41bc5218020d594a537237f:f__Lachnospiraceae	8dad621c5f62f4b0711cdc63bb69913f:f__Ruminococcaceae	de5ae2b64df8d3c10d07f87046acf8fb:f__Lachnospiraceae
53479cc72e02f26b1fb2f8606f477eb0:f__Peptostreptococcaceae	fb8a387eab50c14946c26c644efb2eb7:g__Faecalibacterium	d5ce0e15388e360fb02ab501d915665b:f__Lachnospiraceae	9d9c105a69e7a50ce403e67343340a02:f__Lachnospiraceae	7edca990649c382fc32dadbb4a394a97:g__Ruminiclostridium 9	b36211b64d511a2d508cb90d96559faf:o__Clostridiales	8976d99d12e0b80515d930eb85510d6b:f__Lachnospiraceae	ccc2fb1ebba583fc7de54ce8a042a57e:f__Lachnospiraceae	a8fe8d8805a0281e2df06cdd36d047c8:g__Lactococcus	920dd4789ec1b06808ea7b98e7816451:uncultured bacterium	ea2ffa4b00ac56bec1ac70c9e51cb447:g__Parabacteroides	7325b1359e85ac5a4ae381c23f6ad2c6:uncultured bacterium	c91f31e32a6f20141cfe6c368ef1d52d:f__Desulfovibrionaceae
62114ba578d25632583624c4c528c3bf:g__Bifidobacterium	09c1c25fd0b0b3d89926b6cd45ed8273:gut metagenome	b45df83c7a514592146630f1a7277489:f__Prevotellaceae	a8cfa68abc36541991720e227f8a1e4a:Burkholderiales bacterium YL45	ab1c8ab6b8760477b1bcdcb91990b06e:g__Ruminiclostridium 9	ef42e1136dbc8a8c5e13785969a17155:f__Ruminococcaceae	9beaa35e5dfd52aa6ada6764622fcbbc:g__Bacteroides	333463c895b37500e756661a04d12cea:uncultured bacterium	ef42e1136dbc8a8c5e13785969a17155:f__Ruminococcaceae	9d7ba7eb208fd339cfb0c9e59e56959b:k__Bacteria	0a46ff48ac005dec42e6ec60da41266a:f__Lachnospiraceae	c639ed1cbca57edaf84d842d78789bb2:uncultured bacterium	83a2352f81aeba9f292099d33794f458:g__Alistipes
cbdc95385fd4af5d3352d3795910bef6:o__Clostridiales	f75546c579c6bcbfbf60950b073dbdf7:g__Blautia	ca07b7184aa805c77f1c860dbbe03e7d:f__Lachnospiraceae	b95d9a3669173beae0093e3345c9266d:g__Streptococcus	f9ee3b1248bba1fd732f6a1e29048e56:g__Dubosiella	98fb4f973885ce1ec2d7baa7e9b3310b:g__Bacteroides	eec41dcb8f1c357c3e8c0ca5baa02f7d:g__Ruminiclostridium 5	9c536cec93c9c5c29d894d531d9e9add:g__Ruminococcaceae UCG-005	98fb4f973885ce1ec2d7baa7e9b3310b:g__Bacteroides	358447fbe677972df77ceb8f669d585f:uncultured bacterium	3a279e6ef47e7fcaf83d819d99bbb748:g__Tyzzerella	71c73a8e01f954510c7016b9e87d7db4:uncultured bacterium	969f3b4cf395ee71a6033e7cb40b3f14:g__GCA-900066225
13cea7aca40402d041d4c812b18ff384:g__Veillonella	0d560a1e2bd20c2ae06e074ec29d7173:g__DTU089	b4e1fc5d3104a6798231a18a528bd66b:mouse gut metagenome	5a6dfdba4dd19c73c21aadcf9d8b840f:uncultured bacterium	af01957bed64ff3f4efa0a4e5e1375df:uncultured bacterium	2528e4a1bd04dfb28bbf895fefa91295:Burkholderiales bacterium YL45	6a1db93b32628522b10d26f1a72d682d:uncultured bacterium	e89430106b5f59eb098d29eaaab51a85:uncultured bacterium	2528e4a1bd04dfb28bbf895fefa91295:Burkholderiales bacterium YL45	6f028a2b59480caa97415dbc3a537046:uncultured bacterium	b9a2cb73ec5788d8f39e0dbb2584b76c:f__Lachnospiraceae	297dc6dc4853dffa0043d31d01a80c37:Alistipes finegoldii	1df363b8e716bc799eb198fdc4d7a096:g__Mucispirillum
e2fc9ebfa5b51be80b0edc7e288304c1:uncultured bacterium	76d7a00620970d9f60f65e84438062ff:g__[Eubacterium] coprostanoligenes group	2ae3966883d6b1b8238b525319314ea0:g__Helicobacter	be08272106af5388935ef4d3d750a9af:f__Muribaculaceae	9dbe9d5173218c12633b4fdda3520a1a:g__Tyzzerella	958208140dde3897955a8decb8a3856c:Burkholderiales bacterium YL45	94542c03cc5b67e255f2061c7fdd7ae5:g__ASF356	6de723512d38554b95937900b663f1ce:g__Blautia	648b2d0d58dd7bfdd30e3127eaa5ad97:uncultured bacterium	2e77825aaea562804cf686a7966a61af:f__Lachnospiraceae	8800e85ecebc5d06e182207f33dd2532:g__Bifidobacterium	37d80e7366c1b6664da02f73401ce16e:f__Lachnospiraceae	7325b1359e85ac5a4ae381c23f6ad2c6:uncultured bacterium
fb8a387eab50c14946c26c644efb2eb7:g__Faecalibacterium	b026307e113795a37db4013743e56d86:uncultured organism	f4a04aa791d1e55e357b5e17ae0c617e:uncultured Bacteroidales bacterium	0263636d9bf4976a92de4cbaa0d0c3de:g__Lactobacillus	d9f85159d4672dcd7286de3467ad0d24:uncultured bacterium	7b4ffd631c8fa0af4cdf6d7d6edd0ff4:f__Lachnospiraceae	366a99daff169ad69c06faa045b35a03:uncultured Clostridiales bacterium	0714741a58c502e01cd686d5f0e5ef73:o__Coriobacteriales	75df90cf1ccefda86514f51d0467bd30:f__Lachnospiraceae	3a279e6ef47e7fcaf83d819d99bbb748:g__Tyzzerella	40ba8fa0c946f97986ad23928873f4ce:uncultured bacterium	bd4b95f0e85d0b528245c729700d78a0:uncultured bacterium	16e673d3e76921fa8cc832741d261fe9:uncultured bacterium
498d40120e797fe949eb4dc59d28effc:metagenome	9cefff7527c66a118c0610c60a48e3cc:o__Clostridiales	32262b3ea559d2afdc4ae025311921b7:uncultured bacterium	bbf8d4bafa3393407dd5a62f17eaa4e5:g__[Eubacterium] nodatum group	9a8e10b23d9aba55b88aef7beaef32f3:g__Akkermansia	75df90cf1ccefda86514f51d0467bd30:f__Lachnospiraceae	358447fbe677972df77ceb8f669d585f:uncultured bacterium	43c746f712b9d9d985eb384ebacb2f48:f__Ruminococcaceae	042ac9cf3a4905422476584b506e5633:g__Ruminiclostridium 5	b04360d74d6b9247adb6debbebf247b0:f__Ruminococcaceae	f3d47509055a02fad484c02502016282:uncultured bacterium	7ef4d002723263c7c25824a1bf67bb47:g__Ruminiclostridium 9	1828a21b7f10ab7807f7edf4aa5c329c:f__Lachnospiraceae
f75546c579c6bcbfbf60950b073dbdf7:g__Blautia	729ed8fa3c03a91e37892e9590e5a56a:g__Ruminococcus 2	337a06973195b9457131a43e16a6e477:Bacteroides massiliensis B84634 = Timone 84634 = DSM 17679 = JCM 13223	366a99daff169ad69c06faa045b35a03:uncultured Clostridiales bacterium	9945cbdf8a3872017f378a908b51faac:f__Ruminococcaceae	69253fe0bd379c725b95de848721c384:f__Ruminococcaceae	ae0790a8a1f0ebf5806cd2bb20c85ca3:unidentified	b49b55934f06db2ed3a17deefd0a6d0b:f__Family XIII	ccc2fb1ebba583fc7de54ce8a042a57e:f__Lachnospiraceae	3ffbc5764f4e27675ab279bb628ddef3:g__uncultured	de963aea11869a17c254559e88df549d:Erysipelotrichaceae bacterium NYU-BL-F16	1448e7131f3590a61fa9a0efa52e984a:uncultured bacterium	687a86bf8e70ae0c38fa8dd72dbb87af:f__Ruminococcaceae
ccdeb81f87634fb777cc8035af9aeb98:g__Prevotella 9	4581d24373a62dda96636af376419521:f__Lachnospiraceae	dbc65dad63c2357110ec5dc0e7c557c4:g__Ruminiclostridium 5	358447fbe677972df77ceb8f669d585f:uncultured bacterium	67404ac0b41b092db7e5297c77feae4f:uncultured bacterium	a994931ce5780f986c166c63624ca8f2:uncultured bacterium	5ab5274e95cebbde37c289016fb79c74:uncultured organism	de0f0f7c6ab91b95b88ed437305dabea:f__Lachnospiraceae	80aaf56d9d19a549809256d4e07a528f:f__Christensenellaceae	3b8766d75a2682718aeb758f0f156333:f__Lachnospiraceae	917756a6e0097f11732487650fcd8478:uncultured bacterium	3a5299819fcbda3b511c39770041ebcd:g__Ruminiclostridium 5	5bc463ab9da2fa9ace818c8b151d965b:gut metagenome
b9d75b3623ae10db315849ab1e7247da:g__Bifidobacterium	d56cb3ae64443061d7329fa89ebe7a32:g__Bacteroides	faef4059254878bc9865157cd7e7c730:f__Ruminococcaceae	73d9d47c398cc920ab44ac887f382d51:g__Enterorhabdus	7c18592e9476c1153369af68f29a1165:g__Lactobacillus	4384a2a0e1264bd4a0d8b294cb3061e0:f__Lachnospiraceae	a984140d6f60664cc68c38393de0d43d:g__Bacteroides	9b57cdc4871ca8ced7494f89c7046a61:g__Parabacteroides	e89430106b5f59eb098d29eaaab51a85:uncultured bacterium	eca45dc2bfe2a149159ea8204dd7ad30:g__Alistipes	2c0dd18bd9239cdb972123c94aa21e64:uncultured organism	6695f77005e1b152d5ab719a08de9a49:g__Anaerotruncus	cd34cfb10a0d71010136aec2171a4e84:f__Ruminococcaceae
2c1025e24bbce1e4f361efee284fb210:g__Ruminococcus 1	9dbd8d9589da19be2c76ae00a36e11e5:g__Faecalibacterium	f59323f59daad81198eeb50ac3e57514:f__Lachnospiraceae	5ab5274e95cebbde37c289016fb79c74:uncultured organism	4b4c2b421a35b56e67ff662a67d7a843:uncultured bacterium	ccc2fb1ebba583fc7de54ce8a042a57e:f__Lachnospiraceae	3e6ac4a13224e2f8ce7f6e322fa69359:o__Gastranaerophilales	90600cb5c973026822a5368668fb2519:uncultured bacterium	3c92df8692c30bba0d336dce99317eb9:gut metagenome	8800e85ecebc5d06e182207f33dd2532:g__Bifidobacterium	b214d402577d4ef7f3d55880cba26e7f:gut metagenome	b51a767d67d3be84315093a9dca3f6e3:uncultured bacterium	bab1a3f4c33b16b3502ee81ea15109ab:uncultured bacterium
bdccaabe014f16fc4be7015e816dfc9f:g__Alloprevotella	a322590936faa539c54a42ad78f17837:f__Lachnospiraceae	fca3d7e3a7f1c95ae081169c94e72a92:g__uncultured	6f028a2b59480caa97415dbc3a537046:uncultured bacterium	7a6d24dc3e3a79ca8170e042be6d1285:uncultured bacterium	333463c895b37500e756661a04d12cea:uncultured bacterium	ea2ffa4b00ac56bec1ac70c9e51cb447:g__Parabacteroides	9a827084787679099b4de58726193a6e:f__Ruminococcaceae	b49b55934f06db2ed3a17deefd0a6d0b:f__Family XIII	c50c11b4dfa7b20221e92ffe2c1dfbf9:g__Ruminococcaceae UCG-005	41a3bc686b2d1af614921ee75361d29e:f__Lachnospiraceae	b6d26db4930dd11d77dd822983732272:uncultured bacterium	7ef4d002723263c7c25824a1bf67bb47:g__Ruminiclostridium 9
f9eb2d644a4535815e7e79f85572723c:g__Bacteroides	1ba202b86357ac941ec9d16920ad5a37:g__Bacteroides	8a682d6b243ce148d89f633d492f2271:g__Ruminiclostridium 5	2e77825aaea562804cf686a7966a61af:f__Lachnospiraceae	e1e30b97b9a4f32c089828a1ddc9f778:gut metagenome	a047ad5830a4c987668a0ae2f9b9e347:g__Bacteroides	c49f6cd9aa87ed714e96684fd31b7eb3:f__Christensenellaceae	f598428c9c7fd7054e893ad0a2ef4759:f__Lachnospiraceae	de0f0f7c6ab91b95b88ed437305dabea:f__Lachnospiraceae	40ba8fa0c946f97986ad23928873f4ce:uncultured bacterium	6c258505b4750fa831d8b92b0c9c523f:f__Lachnospiraceae	82005f1c68c312ddb417961a3817ed52:f__Prevotellaceae	9b39cdff5abeb25dd2e47da25eaf8325:uncultured Clostridiales bacterium
0ef4d9a551caa85b7dbbf213e040c0c3:Alistipes indistinctus YIT 12060	09615a21d98b733342bd10c04c0295bf:g__Bacteroides	2fe452a2add52a22260e7969bf561bd4:f__Lachnospiraceae	88af800b43411d6980422b5577b6470c:f__Ruminococcaceae	2764840fc92535bac55a41b519b12a36:uncultured bacterium	bad417c56939fbcda2bf4155af210f9f:k__Bacteria	c29daf87575cc914f6f3b1adfdf5ae5c:o__Gastranaerophilales	ca07b7184aa805c77f1c860dbbe03e7d:f__Lachnospiraceae	c32b46c6f2e18127d14b8179608293e8:g__Chryseobacterium	5bcb3b3e1443c1fde65564606d0d8ff0:o__Gastranaerophilales	63294b275c5af3987b9c1122d05c379c:f__Ruminococcaceae	3e3262edef95280469d6b2a9b2e5f509:f__Lachnospiraceae	3a5299819fcbda3b511c39770041ebcd:g__Ruminiclostridium 5
6752b6650609dd15ae6115ef28504b10:uncultured bacterium	cf01b3a3597fbd4478896e2113910abf:f__Ruminococcaceae	2e1e0517567c2fee9d8ed79eafb43b48:uncultured bacterium	cb548573d39e78fe0e3dd0850cc858a5:f__Ruminococcaceae	f500fc7d92635a1fde1ba91a39a0ec20:uncultured bacterium	84d3d5ef8cd488255026c337f44ef1d1:g__Odoribacter	b9a2cb73ec5788d8f39e0dbb2584b76c:f__Lachnospiraceae	b4e1fc5d3104a6798231a18a528bd66b:mouse gut metagenome	9b57cdc4871ca8ced7494f89c7046a61:g__Parabacteroides	f3d47509055a02fad484c02502016282:uncultured bacterium	a7fe0052bb17efce6f2169586d29b797:Burkholderiales bacterium YL45	9beaa35e5dfd52aa6ada6764622fcbbc:g__Bacteroides	e9129612d63bf82105edeed237ce8336:uncultured bacterium
f5ee11ef7b24f76deca218844801b0c7:o__Clostridiales	09f6f44e41291c3246a83f8f5f662a00:f__Lachnospiraceae	42e7a7003d27c0b63de1be1daaacbfed:f__Ruminococcaceae	0626a5393d8df1f21168ddf856c59e57:f__Ruminococcaceae	7f1c7fa8807edb9ab1cdafec2ac97162:uncultured bacterium	9b57cdc4871ca8ced7494f89c7046a61:g__Parabacteroides	0ef4d9a551caa85b7dbbf213e040c0c3:Alistipes indistinctus YIT 12060	2ae3966883d6b1b8238b525319314ea0:g__Helicobacter	d5ce0e15388e360fb02ab501d915665b:f__Lachnospiraceae	917756a6e0097f11732487650fcd8478:uncultured bacterium	149071f9c1db84e93611d27d61595f49:g__Ruminococcaceae UCG-010	b95d9a3669173beae0093e3345c9266d:g__Streptococcus	e9acca8f9570d3c6a136432595c637e1:f__Muribaculaceae
2afd5401853dab98a0730c37f9e47b51:gut metagenome	d8d544102679d3b12327b13ab658e23b:g__Weissella	2dd3a009e9c82e4e121cae4bf11b4116:g__Ruminococcaceae UCG-014	b04360d74d6b9247adb6debbebf247b0:f__Ruminococcaceae	20581b7ca03c49ec9a96757c89c516a8:uncultured bacterium	d5ce0e15388e360fb02ab501d915665b:f__Lachnospiraceae	8800e85ecebc5d06e182207f33dd2532:g__Bifidobacterium	93237566fd46440e98f93a85fc2a4aad:uncultured bacterium	90600cb5c973026822a5368668fb2519:uncultured bacterium	0c1fbc86079917b4be5ce4f836970192:uncultured bacterium	6fdbe9b795ed72912e4b00f19e20532c:Rikenella microfusus DSM 15922	0ab0cac72f19fc2e5900ff221c513136:unidentified	b51a767d67d3be84315093a9dca3f6e3:uncultured bacterium
3faea9cea3cbbcff50096bdd70aa60b5:g__Bacteroides	d4175ee4e19557415cd8d5d4a8aa6637:g__Ruminococcaceae UCG-002	54e60943b09b24137067297235b2a04e:f__Lachnospiraceae	3b8766d75a2682718aeb758f0f156333:f__Lachnospiraceae	f610cd8b4f602e5e45c481784a39e21f:f__Lachnospiraceae	b45df83c7a514592146630f1a7277489:f__Prevotellaceae	328f990a74b2ab8c79bc4ce96a630087:uncultured bacterium	ba74a2bf664ed3895052579d6e6382f5:f__Lachnospiraceae	2d5d6074b5f7895d8bdba9884fc7f7a6:g__Helicobacter	eb4e628c010684a92f1f6e6ccdc1ee40:o__Gastranaerophilales	8328a69c452897cb28f2ed18a01fc1c8:uncultured bacterium	b787da30c679378ac3a2dece031ae8c0:k__Bacteria	9d9c105a69e7a50ce403e67343340a02:f__Lachnospiraceae
f9d8220d07ee55dd01447a6d28565d0b:g__Barnesiella	e3c743edd12ff05310ba31a84c3bdf69:g__Ruminococcaceae NK4A214 group	9e55108d1efdef6eba34890faa5d7f39:gut metagenome	b9a2cb73ec5788d8f39e0dbb2584b76c:f__Lachnospiraceae	3a1c3590e41a58881aa4e3c1ad5297d8:f__Ruminococcaceae	204da8fb02ae687572336934b64bdc7c:f__Atopobiaceae	40ba8fa0c946f97986ad23928873f4ce:uncultured bacterium	337a06973195b9457131a43e16a6e477:Bacteroides massiliensis B84634 = Timone 84634 = DSM 17679 = JCM 13223	7ec131ad09adb79cfeb52a3d4a7485cc:g__Ruminiclostridium 5	eea129208f8ed4168b25cbd6c52868b7:uncultured Barnesiella sp.	2d33521c46ccc9d708ab1ba2c5ddcd85:g__Helicobacter	6a1db93b32628522b10d26f1a72d682d:uncultured bacterium	82005f1c68c312ddb417961a3817ed52:f__Prevotellaceae
53acffd591e279899c9542be8f8066d6:Clostridiales bacterium VE202-01	87fb681d4bf38812e10f6e3fc54cfa96:f__Lachnospiraceae	9ecc6c10ecc4f15ba42d09ad28445c91:g__Tyzzerella	eca45dc2bfe2a149159ea8204dd7ad30:g__Alistipes	d8ce7a287fa67229be7e2b75cb8aab36:g__Ruminiclostridium 9	ca07b7184aa805c77f1c860dbbe03e7d:f__Lachnospiraceae	0833cf20a5959fb86bbb97051762f505:g__Staphylococcus	084407d14ed9e66c0cbde74f4195b0d3:f__Peptostreptococcaceae	204da8fb02ae687572336934b64bdc7c:f__Atopobiaceae	7cf93e8d0d48d6ed15e0570c1af677a3:f__Ruminococcaceae	a1afb03532f16d636be7471e591e7225:f__Lachnospiraceae	4f55e55d40ce50de695b053280ab4d9a:f__Ruminococcaceae	9beaa35e5dfd52aa6ada6764622fcbbc:g__Bacteroides
320657759f104d491725913ea2f55ed1:g__Faecalibacterium	125c09488fa83149c2aa0d6517fb07d9:g__Bacteroides	299a8e3498c9d5e300d68c0ef6f72bb9:uncultured bacterium	adad3c3b062c4153fb599cb0c84bd6db:uncultured bacterium	85ef6e6262aa178ecceef20489d814dd:f__Ruminococcaceae	b4e1fc5d3104a6798231a18a528bd66b:mouse gut metagenome	f3d47509055a02fad484c02502016282:uncultured bacterium	ac927064d20a7c17a1eeef003145f2e3:o__Clostridiales	ca07b7184aa805c77f1c860dbbe03e7d:f__Lachnospiraceae	729ed8fa3c03a91e37892e9590e5a56a:g__Ruminococcus 2	7b6899b355441b04526174e0dd6d80db:g__Bifidobacterium	cd223abe0e1d0f3d8527ec4b076e8f19:c__Deltaproteobacteria	0263636d9bf4976a92de4cbaa0d0c3de:g__Lactobacillus
7e55fe3bc805b1da4f6f22de435bc893:gut metagenome	6e2e092af3ecdf397f238eac4b0ae0c0:g__Bacteroides	85ad3e7f55c4505dbe48bda8f7ee6279:g__Bacteroides	2bf98e7f7fc0057163377cde7e7b01fa:f__Lachnospiraceae	e7f6ae0a9d6b524b91cac184fba290fc:g__Lactobacillus	2ae3966883d6b1b8238b525319314ea0:g__Helicobacter	de963aea11869a17c254559e88df549d:Erysipelotrichaceae bacterium NYU-BL-F16	5b7382c040588c9f4f57d8ff5f22e7d2:g__[Clostridium] innocuum group	0b73195e91c8b50d8b7c65bf34326167:g__Tyzzerella	41a3bc686b2d1af614921ee75361d29e:f__Lachnospiraceae	131debe433e8dd3ffddc07f3a6cedc89:uncultured Eubacteriaceae bacterium	366a99daff169ad69c06faa045b35a03:uncultured Clostridiales bacterium	d35db38219d9a2a549bdac3a79c0f0b8:f__Ruminococcaceae
729ed8fa3c03a91e37892e9590e5a56a:g__Ruminococcus 2	2e749275f55d1157876c6c363fad5cc6:g__Ruminococcaceae UCG-005	bb5e883bbedf2e3b094bbff8e6cbae0f:uncultured bacterium	bd25ebd431f3c7d25760fe8a3fc6145c:Alistipes finegoldii	7a8d3eb131716f3a2aca3a527f98a315:[Clostridium] cocleatum	6603c37896aaee77f2e754460eb9d7fe:uncultured bacterium	b477c6292418b2026abe479ed35566c7:g__Ruminococcaceae UCG-009	00736bda694b00d0fc882b0df9be39f4:g__Anaerotruncus	bc62dc40646d516a69d9f53ef040d565:o__Campylobacterales	eb37e2e9f4c693ee12cba138573aa188:g__Streptococcus	b136069c5f1c4977a8accfffdc7c77bc:uncultured bacterium	920dd4789ec1b06808ea7b98e7816451:uncultured bacterium	366a99daff169ad69c06faa045b35a03:uncultured Clostridiales bacterium
914f857906595aa7bf16ad0b71bba3ef:g__Christensenellaceae R-7 group	86ae160b28ab973c0930952d27ea81b9:g__Bacteroides	a3f1a1481e20ccd482be5e818db2ffe8:Rikenella microfusus DSM 15922	dc44acd2858efa3816382e0092c54cb6:uncultured bacterium	40c5ca374352f2f65efae1fb1af6941c:f__Ruminococcaceae	2f8fed5713221b476aa7bebab8fcfc4c:uncultured bacterium	eea129208f8ed4168b25cbd6c52868b7:uncultured Barnesiella sp.	2e1e0517567c2fee9d8ed79eafb43b48:uncultured bacterium	96df6848f93e7cd9be3c3cf9cb92b012:f__Lachnospiraceae	c84c237c5d3ab22e0eb4815a97da554f:uncultured bacterium	292c7219e955975641918ac71508b3f5:g__Bacteroides	358447fbe677972df77ceb8f669d585f:uncultured bacterium	358447fbe677972df77ceb8f669d585f:uncultured bacterium
4581d24373a62dda96636af376419521:f__Lachnospiraceae	f77992e98958531f780983aeac3d61f9:g__[Eubacterium] ruminantium group	95ca50b36a247dd2858de1d45f6d30e7:g__Bacteroides	8800e85ecebc5d06e182207f33dd2532:g__Bifidobacterium	d42d4bbd4bf86634636c6392073bdfb9:Bacteroides acidifaciens	9739249d1e59ea5bc408d575ed8fd447:g__Helicobacter	b4ffab8ef9e8d3d1bbf27099dc8aae5a:f__Ruminococcaceae	211ce5d2fb62a04b199d6bafd62aa93e:Alistipes indistinctus YIT 12060	32262b3ea559d2afdc4ae025311921b7:uncultured bacterium	9dbd8d9589da19be2c76ae00a36e11e5:g__Faecalibacterium	4c551c1fbe9de8bf1d0f96f642d58b74:f__Lachnospiraceae	6f028a2b59480caa97415dbc3a537046:uncultured bacterium	ff79e42ae0552151df9437a9eab66bf1:f__Lachnospiraceae
e19d0759a5780018bfe6e91acccea4db:g__Blautia	f64c74204d421c6f8df74fa2f8e60af0:g__Family XIII AD3011 group	250cae97802c0ccbea8e5df009d64ee8:g__Helicobacter	c50c11b4dfa7b20221e92ffe2c1dfbf9:g__Ruminococcaceae UCG-005	d7039493f6ebe3da005553b452924b5a:g__Oscillibacter	32262b3ea559d2afdc4ae025311921b7:uncultured bacterium	59426cd5187cd00d90866f81605bca30:uncultured bacterium	e186da11d13fc34fee4bf978ac6999f4:uncultured organism	337a06973195b9457131a43e16a6e477:Bacteroides massiliensis B84634 = Timone 84634 = DSM 17679 = JCM 13223	6c258505b4750fa831d8b92b0c9c523f:f__Lachnospiraceae	4067919bd38b849ea959b373b3692fd6:uncultured bacterium	ff79e42ae0552151df9437a9eab66bf1:f__Lachnospiraceae	3f5c08a6c41bc5218020d594a537237f:f__Lachnospiraceae
ce1e4b8af3a69077ea2e82e875d416f3:g__Turicibacter	2f1710b2da0f69b896d301718b9ab83e:g__Ruminococcaceae UCG-005	4f91a7c314e812106d08b42b2add2d6f:f__Desulfovibrionaceae	40ba8fa0c946f97986ad23928873f4ce:uncultured bacterium	b511e8b7f695fcacfc794d674fb358fe:uncultured bacterium	e80c51e503885fa6118c931f47b69d1a:o__Bacteroidales	2e750b594451ee675198a83d24f65a04:uncultured bacterium	a97410cf1e3f33a2ddf57a4cada5fedd:Erysipelotrichaceae bacterium NYU-BL-F16	f59323f59daad81198eeb50ac3e57514:f__Lachnospiraceae	1ba202b86357ac941ec9d16920ad5a37:g__Bacteroides	a52dcc969135542d013987eb2f903e65:f__Lachnospiraceae	2e77825aaea562804cf686a7966a61af:f__Lachnospiraceae	88af800b43411d6980422b5577b6470c:f__Ruminococcaceae
9dbd8d9589da19be2c76ae00a36e11e5:g__Faecalibacterium	90f7c2c56b17646fc0b462d6e7758123:g__Ruminococcaceae UCG-014	668023dc4820c9153760578680d58146:f__Lachnospiraceae	5bcb3b3e1443c1fde65564606d0d8ff0:o__Gastranaerophilales	33edcee7f10d7607884d604c4c0be762:f__Ruminococcaceae	2fe452a2add52a22260e7969bf561bd4:f__Lachnospiraceae	41a3bc686b2d1af614921ee75361d29e:f__Lachnospiraceae	40a0661379e3537a3cf7778c013a23db:g__Akkermansia	084407d14ed9e66c0cbde74f4195b0d3:f__Peptostreptococcaceae	6fdbe9b795ed72912e4b00f19e20532c:Rikenella microfusus DSM 15922	670c84a6671b14e728691d1a88c0ecd2:g__Alistipes	3f5c08a6c41bc5218020d594a537237f:f__Lachnospiraceae	c29daf87575cc914f6f3b1adfdf5ae5c:o__Gastranaerophilales
b99467b536ff5be6dde6a4a6a923c98d:f__Lachnospiraceae	2ccb57c5bae7696ad13ef9370844b085:gut metagenome	5a9e876dd7b58e40f046da04031b5f55:g__Helicobacter	f3d47509055a02fad484c02502016282:uncultured bacterium	5483f2f15cede2210134873a685bd0dd:f__Lachnospiraceae	084407d14ed9e66c0cbde74f4195b0d3:f__Peptostreptococcaceae	dae3513bcca910f9ba460d2a3f97f873:uncultured bacterium	7a1dc3f7e6df6a6bbe25cec3ed74c657:f__Lachnospiraceae	5b7382c040588c9f4f57d8ff5f22e7d2:g__[Clostridium] innocuum group	8328a69c452897cb28f2ed18a01fc1c8:uncultured bacterium	90c65f4685fd838e869da5ba393eafec:Parabacteroides johnsonii CL02T12C29	a984140d6f60664cc68c38393de0d43d:g__Bacteroides	3a279e6ef47e7fcaf83d819d99bbb748:g__Tyzzerella
a322590936faa539c54a42ad78f17837:f__Lachnospiraceae	90c65f4685fd838e869da5ba393eafec:Parabacteroides johnsonii CL02T12C29	8ef13ece4d29ea9b341f9b0faf2695ad:uncultured Clostridia bacterium	de963aea11869a17c254559e88df549d:Erysipelotrichaceae bacterium NYU-BL-F16	d141084b2c4b9228beac4b599f0096ec:f__Lachnospiraceae	00736bda694b00d0fc882b0df9be39f4:g__Anaerotruncus	1948b5b0f90c0b1c23269abc25840bd1:uncultured bacterium	9a81384e7d576e156b62b924792ebf68:Nevskia terrae	00736bda694b00d0fc882b0df9be39f4:g__Anaerotruncus	2f13cbaa69dad7c644472ab661ec0492:Enterorhabdus mucosicola	dc6633fe0ffd2db71b9cc3a3d80bb7c5:f__Ruminococcaceae	88af800b43411d6980422b5577b6470c:f__Ruminococcaceae	b04360d74d6b9247adb6debbebf247b0:f__Ruminococcaceae
96c077c7098d6652ca35999a5339355a:c__Actinobacteria	9644e59fae059a4803c8535d50d059c0:g__Ruminococcaceae UCG-003	ef7071e64fc338c9ea71716120b3e1f9:f__Muribaculaceae	1147e905652f3398adf4c5938011a95e:o__Gastranaerophilales	f4b939624dc60e767948f23594a983eb:f__Lachnospiraceae	211ce5d2fb62a04b199d6bafd62aa93e:Alistipes indistinctus YIT 12060	3c19430553545710d8699d301b3b0acf:gut metagenome	67678ad865b043ecf29a28192faf5bdb:g__Bordetella	112a7e280bdce67e34f7d53df72765dd:uncultured bacterium	2d33521c46ccc9d708ab1ba2c5ddcd85:g__Helicobacter	43bf6d6df5ea1cdb8372f905e349daef:g__Parabacteroides	0a46ff48ac005dec42e6ec60da41266a:f__Lachnospiraceae	3b8766d75a2682718aeb758f0f156333:f__Lachnospiraceae
0d6ec1e76e63f4240f923fd65f1110bf:gut metagenome	efe093484c0b303e2eb0aee0109590df:g__Faecalibacterium	2f80f2768891db5f0bf4dd23dfc2980b:uncultured bacterium	64f08609c4adf90ab464f6dd10e6b7e6:uncultured bacterium	5b38f799fd07b142cf44cb806edac325:uncultured bacterium	a97410cf1e3f33a2ddf57a4cada5fedd:Erysipelotrichaceae bacterium NYU-BL-F16	1ba202b86357ac941ec9d16920ad5a37:g__Bacteroides	2dd3a009e9c82e4e121cae4bf11b4116:g__Ruminococcaceae UCG-014	e186da11d13fc34fee4bf978ac6999f4:uncultured organism	b6957cda100aae9fb0b89e5d290f324d:uncultured organism	a5603b8b6e5f26d3552380db072c2b43:uncultured bacterium	3a279e6ef47e7fcaf83d819d99bbb748:g__Tyzzerella	b9a2cb73ec5788d8f39e0dbb2584b76c:f__Lachnospiraceae
f0b924ac55165c6d9e8351e6fec753a6:uncultured Ruminococcus sp.	4624eae42c41c3cb7175c9ab79e92329:uncultured bacterium	4f94301f936a603b2a46df20f538b778:uncultured bacterium	917756a6e0097f11732487650fcd8478:uncultured bacterium	69ced81aa6607b48d1d9aa11000aacb1:uncultured bacterium	7a1dc3f7e6df6a6bbe25cec3ed74c657:f__Lachnospiraceae	4706d4cec684122852c47ed353646615:f__Lachnospiraceae	54e60943b09b24137067297235b2a04e:f__Lachnospiraceae	a97410cf1e3f33a2ddf57a4cada5fedd:Erysipelotrichaceae bacterium NYU-BL-F16	292c7219e955975641918ac71508b3f5:g__Bacteroides	85227a5426bcb125ebd2613c911207fe:uncultured bacterium	b04360d74d6b9247adb6debbebf247b0:f__Ruminococcaceae	eca45dc2bfe2a149159ea8204dd7ad30:g__Alistipes
d4175ee4e19557415cd8d5d4a8aa6637:g__Ruminococcaceae UCG-002	7880956a3873afd060b6513043df2926:bacterium enrichment culture clone M137	2aa5915bd5ccdb7ca16f435479452f2f:f__Lachnospiraceae	0c1fbc86079917b4be5ce4f836970192:uncultured bacterium	669c1ced99d208336210da1fe58c8a9b:g__Bacteroides	54e60943b09b24137067297235b2a04e:f__Lachnospiraceae	6fdbe9b795ed72912e4b00f19e20532c:Rikenella microfusus DSM 15922	8e2856da5d49fb2d2dc82efb8944f7fb:g__Butyricimonas	3fe7320e03439af5c3b81ee06dcc6629:k__Bacteria	4067919bd38b849ea959b373b3692fd6:uncultured bacterium	a284d11665e444dc7d5d3968ef0e0c4f:f__Lachnospiraceae	2bf98e7f7fc0057163377cde7e7b01fa:f__Lachnospiraceae	02f747b1e2e1ad8d06ab6f66345fe016:g__Enterorhabdus
125c09488fa83149c2aa0d6517fb07d9:g__Bacteroides	ade28fa2dfc9674791bbb59186d9bcc8:g__Faecalibacterium	4c11aa3d220f83bd5db4352c521eff38:Gram-negative bacterium cTPY-13	2c0dd18bd9239cdb972123c94aa21e64:uncultured organism	cb44929e3a34c92310fcbc7f46bc0679:uncultured bacterium	1deaa890f7b3721f47859c0499bc077e:g__Akkermansia	2d33521c46ccc9d708ab1ba2c5ddcd85:g__Helicobacter	9ecc6c10ecc4f15ba42d09ad28445c91:g__Tyzzerella	7a1dc3f7e6df6a6bbe25cec3ed74c657:f__Lachnospiraceae	faf6c876802567499f587d776fdc0843:f__Ruminococcaceae	954087a29416efd53affa7f65c4fea8e:f__Lachnospiraceae	c50c11b4dfa7b20221e92ffe2c1dfbf9:g__Ruminococcaceae UCG-005	e0590c95e9b94da6c77dee6a4f0a108d:f__Clostridiales vadinBB60 group
292c7219e955975641918ac71508b3f5:g__Bacteroides	c60b58133874745cd319d95995cdc597:f__Lachnospiraceae	f3d583f4312be829a6d57fcaf58b37c4:g__Jeotgalicoccus	eb4e628c010684a92f1f6e6ccdc1ee40:o__Gastranaerophilales	67e2befe703470b1f6a2f97bcda392bf:uncultured bacterium	547dc628f35294dc5c331cfc36550339:Alistipes sp. AL-1	daad88023bcd95642272c79972d42971:f__Ruminococcaceae	c53d33e4068cf1fdcea851f345eb9f3e:[Clostridium] cocleatum	0203cddbed9893a6cc4adf2d647471ff:uncultured bacterium	a52dcc969135542d013987eb2f903e65:f__Lachnospiraceae	c60b58133874745cd319d95995cdc597:f__Lachnospiraceae	40ba8fa0c946f97986ad23928873f4ce:uncultured bacterium	8800e85ecebc5d06e182207f33dd2532:g__Bifidobacterium
2e749275f55d1157876c6c363fad5cc6:g__Ruminococcaceae UCG-005	36b0ffc114acaf7842990a467111e8f5:f__Lachnospiraceae	9a957f78c765dd65026675a6eca350dd:f__Lachnospiraceae	3835c85514df15f2e57b308ec2506d3d:f__Lachnospiraceae	66d9c1fa7137bcd0be5cf3c9ff4c2c70:g__Bacteroides	9ecc6c10ecc4f15ba42d09ad28445c91:g__Tyzzerella	aedd3fa35f27fb4d9811481cceaf8509:g__Bacteroides	299a8e3498c9d5e300d68c0ef6f72bb9:uncultured bacterium	21bac35101d93c40170fb3106e0fe572:g__[Eubacterium] coprostanoligenes group	45382d0837bdfdc252dbefc27b647846:uncultured bacterium	0b214e4dad2c2b51d08acf992194a1dd:g__Lachnospiraceae NK4A136 group	0833cf20a5959fb86bbb97051762f505:g__Staphylococcus	40ba8fa0c946f97986ad23928873f4ce:uncultured bacterium
579e84a25096dcb7e7074ae150174b90:g__Clostridium sensu stricto 1	186d08bf5fb98b22fc4cb4c00123383f:f__Ruminococcaceae	8938fd5a4adc659d8ccd8c4067725bb3:uncultured bacterium	b4ffab8ef9e8d3d1bbf27099dc8aae5a:f__Ruminococcaceae	e9e0c652d17904b0e55c4e35f3e82ed9:f__Clostridiales vadinBB60 group	c53d33e4068cf1fdcea851f345eb9f3e:[Clostridium] cocleatum	1fef6937bf7f7b2b7bcaaffb2102c41b:uncultured Clostridiales bacterium	6fcd062d79e7020a7ee1d1d3fa8f2201:g__Christensenellaceae R-7 group	4ce0cb35b854659bd5824f50be3a3ae1:g__Ruminiclostridium 5	dc0c86f0a16948cc4da97416a4a8be2c:g__Enterorhabdus	f33f3fa529827a5720edd2c3b99d07dd:uncultured bacterium	1458de6a5c4b2e70f68861b85a5243e6:uncultured Bacteroidales bacterium	f3d47509055a02fad484c02502016282:uncultured bacterium
86ae160b28ab973c0930952d27ea81b9:g__Bacteroides	89d8f729eaa75d9232a1134a25363c99:g__Weissella	be3e2c48eb5246becc59adfb6880d773:g__Desulfovibrio	59426cd5187cd00d90866f81605bca30:uncultured bacterium	1dcfcd28027bd0d1fb6bb25cfa96fae1:mouse gut metagenome	d79c52d870a9d22b2f4cce72e3b41e84:g__Anaerotruncus	a1afb03532f16d636be7471e591e7225:f__Lachnospiraceae	85ad3e7f55c4505dbe48bda8f7ee6279:g__Bacteroides	9ecc6c10ecc4f15ba42d09ad28445c91:g__Tyzzerella	90f7c2c56b17646fc0b462d6e7758123:g__Ruminococcaceae UCG-014	46f1f6306bb07221df49aeeae9324baa:f__Lachnospiraceae	f3d47509055a02fad484c02502016282:uncultured bacterium	9442794faa3ae4b16fadda13cebb21d2:f__Lachnospiraceae
9d9b86881c7025a0bc58068e3d60a1d6:uncultured organism	46f1f6306bb07221df49aeeae9324baa:f__Lachnospiraceae	334300d6264e3dd9f940745e32032fda:uncultured bacterium	41a3bc686b2d1af614921ee75361d29e:f__Lachnospiraceae	8a1efd552e02bfdd51166a41f7758aff:uncultured bacterium	299a8e3498c9d5e300d68c0ef6f72bb9:uncultured bacterium	7b6899b355441b04526174e0dd6d80db:g__Bifidobacterium	d5d9623e9b7ea92948f84bdd2bb33396:f__Lachnospiraceae	85ad3e7f55c4505dbe48bda8f7ee6279:g__Bacteroides	90c65f4685fd838e869da5ba393eafec:Parabacteroides johnsonii CL02T12C29	129f0a8074562d64c3058dcab9a2fb3c:Erysipelotrichaceae bacterium NYU-BL-F16	9442794faa3ae4b16fadda13cebb21d2:f__Lachnospiraceae	64f08609c4adf90ab464f6dd10e6b7e6:uncultured bacterium
41f3e8ebab5ca7056bf37e15553c95bc:gut metagenome	0d46567b6d48805ff077dc9a6f7e5ab5:g__Blautia	c0b100945dac7a923b413223ffe70220:uncultured bacterium	1c7a46fdd8081c30bb2fa65c57400304:f__Ruminococcaceae	ed6df45192f42646a87981e8100c20e7:g__Streptococcus	85ad3e7f55c4505dbe48bda8f7ee6279:g__Bacteroides	eeb3e0d85bc333c93d9f7764369e6912:f__Ruminococcaceae	bb5e883bbedf2e3b094bbff8e6cbae0f:uncultured bacterium	a3f1a1481e20ccd482be5e818db2ffe8:Rikenella microfusus DSM 15922	f5ad2336975eb16db8f3d45449a7fe39:uncultured bacterium	f285e6436f93c23681c68089d538d86d:g__Proteus	73b3715905b040bc3da5c435603cc813:uncultured bacterium	5585683e65330291b70d34352b22ca3e:gut metagenome
4ef1fd2bb54a4880a52e37e660fceb89:g__Ruminococcus 1	7048c8d3e8311d3c8141fa3200859eee:f__Family XIII	2f8e6b58ed4ed56d711be7744773fe1f:g__Ruminiclostridium 5	eb37e2e9f4c693ee12cba138573aa188:g__Streptococcus	dc9c18f06d6500f1ef7151346144a93c:uncultured bacterium	bb5e883bbedf2e3b094bbff8e6cbae0f:uncultured bacterium	131debe433e8dd3ffddc07f3a6cedc89:uncultured Eubacteriaceae bacterium	6d78284ebda81847e759d810ce418558:f__Lachnospiraceae	cd0ccffadc579ed86ab4e52e89ce55bb:uncultured organism	709e9e57f95364360718179d20d8eb43:uncultured bacterium	33e9cde031b72d16362f6a88b5e99356:f__Lachnospiraceae	6c90eaffaed2f725272c8d40a1451b63:f__Peptococcaceae	38f914593048590a9446557c21d01fa6:g__Streptococcus
43bf6d6df5ea1cdb8372f905e349daef:g__Parabacteroides	2d571f6b0df127d00fc75ea9161d06f1:f__Enterobacteriaceae	bfe10dc8b037c1f98f68061e992919f5:uncultured bacterium	6c258505b4750fa831d8b92b0c9c523f:f__Lachnospiraceae	df5dc5fa9497b9eac910049fe529373b:uncultured bacterium	a3f1a1481e20ccd482be5e818db2ffe8:Rikenella microfusus DSM 15922	558aee680310d1c1745d661f5820771a:uncultured bacterium	250cae97802c0ccbea8e5df009d64ee8:g__Helicobacter	fec635e019636bf2c2b8d6ea2ccc0651:f__Family XIII	a5603b8b6e5f26d3552380db072c2b43:uncultured bacterium	f99da85e25c28ef07d20c87be7a87db6:g__Ruminiclostridium 9	917756a6e0097f11732487650fcd8478:uncultured bacterium	59426cd5187cd00d90866f81605bca30:uncultured bacterium
efe093484c0b303e2eb0aee0109590df:g__Faecalibacterium	703c9aed036c7ecb8609dac4efb98bc7:g__Bifidobacterium	12d9ab078463c69fa89255d7545cd0c2:uncultured bacterium	54a5d56dee2254abf2eebffe0af941de:uncultured Eubacteriaceae bacterium	2874c48b1c3fedd30839e7f207cd63e4:f__Muribaculaceae	e34eea0fd62b8fc1fd0df9732fc05838:g__Ruminococcaceae UCG-010	292c7219e955975641918ac71508b3f5:g__Bacteroides	4f91a7c314e812106d08b42b2add2d6f:f__Desulfovibrionaceae	250cae97802c0ccbea8e5df009d64ee8:g__Helicobacter	a284d11665e444dc7d5d3968ef0e0c4f:f__Lachnospiraceae	2b704b255723efdd6bedee554f034fdb:o__Clostridiales	0c1fbc86079917b4be5ce4f836970192:uncultured bacterium	2e750b594451ee675198a83d24f65a04:uncultured bacterium
c1287743598be5e391747e90b1f79bb4:g__Bifidobacterium	26e4600b92afd87116e2b6a292bf3169:g__Lachnospiraceae ND3007 group	674a7a7bdaa9c272b00cdd2ec7a6db7a:g__Ruminococcaceae UCG-014	1ba202b86357ac941ec9d16920ad5a37:g__Bacteroides	05c24e6a933b1572f8f50f6f9a6cf200:f__Lachnospiraceae	68ac743af2f1a961b48ce94668cb804d:uncultured bacterium	4067919bd38b849ea959b373b3692fd6:uncultured bacterium	172c559736bae796292529758b823c17:g__uncultured	c0096ee401e90abbaae50bae6dd96944:f__Ruminococcaceae	cc37f3a59db762586069be60a7cb58fe:unidentified	093aba8c7d8f578382f72854c5cbbc85:f__Lachnospiraceae	5585683e65330291b70d34352b22ca3e:gut metagenome	41a3bc686b2d1af614921ee75361d29e:f__Lachnospiraceae
4ef233e49a27a6c82c016e54ec0b91e6:gut metagenome	a3aa29e1792c7f43e05a6973ec1dc75b:g__Streptococcus	7dbafad15ba685322fc82201471081ba:g__Ureaplasma	a7fe0052bb17efce6f2169586d29b797:Burkholderiales bacterium YL45	f7cef41c1f6af597fd986dc1fb3551a1:uncultured bacterium	6d78284ebda81847e759d810ce418558:f__Lachnospiraceae	670c84a6671b14e728691d1a88c0ecd2:g__Alistipes	5a9e876dd7b58e40f046da04031b5f55:g__Helicobacter	84546f29aae65d76f9e43a1b1ae2bd6b:f__Lachnospiraceae	ac72bb63b848b9b27a88a0e9b033b855:uncultured organism	f3c371403fc469403ade5ad3a46f2632:uncultured bacterium	77b563ac028237580d47f4c14847ccf7:g__Blautia	75562e267d823c0bc74161dba6303a55:uncultured bacterium
3d22ce97e79ee2efa5c4a45c86875e99:gut metagenome	b8d05d1d6ac85b4e526a1f0f2b1fe518:gut metagenome	196a094120ac5e3ef2ebefa73491ec30:f__Ruminococcaceae	6fdbe9b795ed72912e4b00f19e20532c:Rikenella microfusus DSM 15922	a32c18e40af3d570a95573ef160b1b85:f__Desulfovibrionaceae	250cae97802c0ccbea8e5df009d64ee8:g__Helicobacter	45382d0837bdfdc252dbefc27b647846:uncultured bacterium	7958da1f4d0c4ad05fc11f416819b9ae:g__GCA-900066225	5a9e876dd7b58e40f046da04031b5f55:g__Helicobacter	8d8e584ca1c9bf6775f4b1a73f276d32:uncultured bacterium	714bd2a1bd6abcae33d662a95d29454f:uncultured bacterium	59426cd5187cd00d90866f81605bca30:uncultured bacterium	1ba202b86357ac941ec9d16920ad5a37:g__Bacteroides
c60b58133874745cd319d95995cdc597:f__Lachnospiraceae	f6808d5d1c8e8dabb9f0e77a016d9923:g__Christensenellaceae R-7 group	f00552d18aad071c65137693bd8370a1:uncultured Clostridiales bacterium	2d33521c46ccc9d708ab1ba2c5ddcd85:g__Helicobacter	30ed9d3e62a0cc24e461dc0feb697fb7:f__Ruminococcaceae	4f91a7c314e812106d08b42b2add2d6f:f__Desulfovibrionaceae	dc0c86f0a16948cc4da97416a4a8be2c:g__Enterorhabdus	2f80f2768891db5f0bf4dd23dfc2980b:uncultured bacterium	2f80f2768891db5f0bf4dd23dfc2980b:uncultured bacterium	46f1f6306bb07221df49aeeae9324baa:f__Lachnospiraceae	d3124a4724a11acc9c5d60da32850ba4:g__Ruminiclostridium 9	41a3bc686b2d1af614921ee75361d29e:f__Lachnospiraceae	149071f9c1db84e93611d27d61595f49:g__Ruminococcaceae UCG-010
36b0ffc114acaf7842990a467111e8f5:f__Lachnospiraceae	70af96d69d599d1936559ee92a30de92:g__Ruminococcaceae UCG-014	c9dff36b5c6d6f83e7f59e69ad78b761:f__Ruminococcaceae	a1afb03532f16d636be7471e591e7225:f__Lachnospiraceae	db2733f79eb2c47f9c6302f5fb7774b2:g__Blautia	5a9e876dd7b58e40f046da04031b5f55:g__Helicobacter	90f7c2c56b17646fc0b462d6e7758123:g__Ruminococcaceae UCG-014	945c47439eb9d36263d6dc0ae3673914:g__Ruminococcaceae UCG-005	4dccded603736e5796cec4b828b9234c:g__Ruminococcaceae UCG-014	129f0a8074562d64c3058dcab9a2fb3c:Erysipelotrichaceae bacterium NYU-BL-F16	a546a9dfb1469b2b207ae8a3c30bd047:uncultured bacterium	1c7a46fdd8081c30bb2fa65c57400304:f__Ruminococcaceae	6fdbe9b795ed72912e4b00f19e20532c:Rikenella microfusus DSM 15922
ad86f33b8f96c672bec82ce2de7c7e80:g__Weissella	268c605170424aa0ba9ac5fed6f694b5:Chlamydia trachomatis	83840b56bb7ade500190befb55da4fde:f__Ruminococcaceae	7b6899b355441b04526174e0dd6d80db:g__Bifidobacterium	027d78aa6d1ca0bfbbd0498b48db1cb2:g__Helicobacter	2f80f2768891db5f0bf4dd23dfc2980b:uncultured bacterium	8ac916d18d812c7379b7159a1ff4446e:uncultured bacterium	8600e0cd0d52df12b64b7173f8d2595a:uncultured organism	4f94301f936a603b2a46df20f538b778:uncultured bacterium	f285e6436f93c23681c68089d538d86d:g__Proteus	da49c9f1609b803fef3c4b19d1c3212d:f__Ruminococcaceae	6c258505b4750fa831d8b92b0c9c523f:f__Lachnospiraceae	2d33521c46ccc9d708ab1ba2c5ddcd85:g__Helicobacter
29b67a4e9cd3bae19c204fa32658f8cd:g__Ruminococcaceae UCG-005	d3124a4724a11acc9c5d60da32850ba4:g__Ruminiclostridium 9	0346be66c556f3c877b7d06209fa82bb:f__Ruminococcaceae	d7f1777aa732f0aa651bd57963b0304a:Faecalibacterium prausnitzii	6d73e3a75de95ddbf8151c8a49d4762a:g__Dubosiella	8600e0cd0d52df12b64b7173f8d2595a:uncultured organism	58e1b29bae5a2c7c627463282484ff81:o__Bacteroidales	a8fc308e9b7b614e1e7b3e9669c796c9:uncultured organism	8600e0cd0d52df12b64b7173f8d2595a:uncultured organism	33e9cde031b72d16362f6a88b5e99356:f__Lachnospiraceae	5bfd07483246a42e9aa0a0f577869841:f__Ruminococcaceae	63294b275c5af3987b9c1122d05c379c:f__Ruminococcaceae	fd24d92dcbe6dcab057ca868c07714d6:k__Bacteria
46f1f6306bb07221df49aeeae9324baa:f__Lachnospiraceae	372517ebe2b4f40d4ae7ae09d180fa81:g__Family XIII AD3011 group	0a6f822f912515c9ec951050bbdef813:f__Ruminococcaceae	131debe433e8dd3ffddc07f3a6cedc89:uncultured Eubacteriaceae bacterium	7549ee21ed30f7496bdc822a02f00c5d:uncultured organism	a8fc308e9b7b614e1e7b3e9669c796c9:uncultured organism	9c67de88b4ec889e9cc726889d636277:f__Ruminococcaceae	d62728481d5feed38155bbd9be6ecf22:f__Lachnospiraceae	a8fc308e9b7b614e1e7b3e9669c796c9:uncultured organism	c8ed9e77b6d1bc292c8075a46a67cdb2:f__Ruminococcaceae	ae7c395a9fdd84495d75cd282f9b0cbc:Parabacteroides goldsteinii CL02T12C30	ea3bbc962fe92d9b86fde482b4cd68f3:uncultured bacterium	7b6899b355441b04526174e0dd6d80db:g__Bifidobacterium
51b75c133dab44c5ac7b01fef30aee69:g__Butyricicoccus	47d6b8158baaaf4d36c32e73832f0cdf:f__Lachnospiraceae	bcc235349340071f158efedbfcfbbf60:f__Ruminococcaceae	2dbb82ea819d084d66f2f598ece26f62:uncultured bacterium	ac8abf9f9d549d07cabae6a4c9899086:uncultured bacterium	e2f8578137b448ca5e58c1475bdb421c:g__Bacteroides	709e9e57f95364360718179d20d8eb43:uncultured bacterium	ea43af28f68b43ab526a6d9716db8952:Bacteroides massiliensis B84634 = Timone 84634 = DSM 17679 = JCM 13223	d62728481d5feed38155bbd9be6ecf22:f__Lachnospiraceae	0398849e1219e27793dce34a06b9c20b:k__Bacteria	f7986abf7f4f524352690d0b44be9a71:uncultured organism	1ba202b86357ac941ec9d16920ad5a37:g__Bacteroides	131debe433e8dd3ffddc07f3a6cedc89:uncultured Eubacteriaceae bacterium
0d46567b6d48805ff077dc9a6f7e5ab5:g__Blautia	be4b3472112e9f41636ddd7b0e6c340a:Ruminococcus sp. N15.MGS-57	4eeb5a2e6d6778be30ea5014d9feab38:g__Lachnospiraceae NK4A136 group	3251ca469723cf2cebe7085b3862c951:f__Ruminococcaceae	cdf14984f2463250776e7384ec6769cd:g__Bacteroides	d62728481d5feed38155bbd9be6ecf22:f__Lachnospiraceae	74c658f4357dd4777eed20ddc5d89e4b:o__Clostridiales	3d1e45f6ef3b810412996fd95e3e27fe:f__Lachnospiraceae	89ceaf535e5f4a1823d598770e0b21e1:Bacteroides sp. HPS0048	350c34ec469396d41b0035dabbaad787:uncultured bacterium	918b7f1d508799dcc317df66f2bba59c:Trichinella pseudospiralis	2d33521c46ccc9d708ab1ba2c5ddcd85:g__Helicobacter	b136069c5f1c4977a8accfffdc7c77bc:uncultured bacterium
11277418535d521a6bb7ebb53bfca022:metagenome	9c98f604fc67b5ed5132d17abf425059:g__Faecalibacterium	7299222d42dc87f8f64c9596710b26d3:f__Lachnospiraceae	4067919bd38b849ea959b373b3692fd6:uncultured bacterium	18796dbe22f55da75d089c419fd8b6df:g__Alistipes	2c043ee6da17170b0568384c4970fa92:g__uncultured	9231911ccf5d678f7ce001e20e0c46ae:uncultured bacterium	9a957f78c765dd65026675a6eca350dd:f__Lachnospiraceae	ea43af28f68b43ab526a6d9716db8952:Bacteroides massiliensis B84634 = Timone 84634 = DSM 17679 = JCM 13223	45268a3c50bc8b9a1c9df6788d9e3e39:g__Alistipes	909d1b81a0ed9ed5ef6a786a76f562b1:g__Ruminiclostridium 9	a8a706b9ab0470311a5090e72fb09674:gut metagenome	fb823a0930bb843d0def788ac9a8c9c7:o__Gastranaerophilales
703c9aed036c7ecb8609dac4efb98bc7:g__Bifidobacterium	c6da61b00d5d73b51099aaebb218cb81:g__Prevotella 9	612f9b40b95bc66447f2fc891f98324b:f__Ruminococcaceae	a52dcc969135542d013987eb2f903e65:f__Lachnospiraceae	3e5dc4e695f75b7045a18bf7324b0e05:uncultured bacterium	e433d158e932e9920db9d6d0611a61f3:f__Lachnospiraceae	4f83547b6487aaf5cf46a20e3bcb605c:g__Prevotella 7	feb824f7f5af97a4b3950138d523642d:uncultured bacterium	2c043ee6da17170b0568384c4970fa92:g__uncultured	f99da85e25c28ef07d20c87be7a87db6:g__Ruminiclostridium 9	23ffaaf3db41f0395811d1e1a039791a:f__Clostridiales vadinBB60 group	b6957cda100aae9fb0b89e5d290f324d:uncultured organism	3251ca469723cf2cebe7085b3862c951:f__Ruminococcaceae
c60a69728be06b07fb2079a22a142fdd:Bifidobacterium angulatum	5a74a8958029a0e48357eebca07ec453:g__Dorea	95dd61a4317a58a2c10a7137f6ed12c1:f__Lachnospiraceae	e976634d1e139ddfe976957ac95db7d7:uncultured Desulfovibrionales bacterium	5e5ab0df60c2806611f50ccebe71d045:g__Helicobacter	9a957f78c765dd65026675a6eca350dd:f__Lachnospiraceae	43bf6d6df5ea1cdb8372f905e349daef:g__Parabacteroides	8938fd5a4adc659d8ccd8c4067725bb3:uncultured bacterium	e433d158e932e9920db9d6d0611a61f3:f__Lachnospiraceae	115a479e33650e50bc5de5ae652910c0:uncultured bacterium	8bf076493185bf801a82409b3369e807:uncultured organism	d7f1777aa732f0aa651bd57963b0304a:Faecalibacterium prausnitzii	4067919bd38b849ea959b373b3692fd6:uncultured bacterium
8cc0d33fb353167f7185b338abd0f456:human gut metagenome	bd91e5b2114fb1e147f23f1efd08b019:g__Ruminococcaceae UCG-003	c0ed6b84507b2bb9262304b485ecee29:f__Lachnospiraceae	d7bc60b4dc68d30d98e90a7bdd00a5e2:f__Lachnospiraceae	552ec170df32ec79d459eeb66cb3a040:f__Lachnospiraceae	feb824f7f5af97a4b3950138d523642d:uncultured bacterium	a5603b8b6e5f26d3552380db072c2b43:uncultured bacterium	be3e2c48eb5246becc59adfb6880d773:g__Desulfovibrio	3d1e45f6ef3b810412996fd95e3e27fe:f__Lachnospiraceae	89f2abf5d67892ffe592f78960c827f7:g__Acetatifactor	ee61e189c23886593788ed0aa3bdadca:Anaeromassilibacillus senegalensis	4ebfb855cae899dab9e7d761c4b5209e:g__Streptococcus	a52dcc969135542d013987eb2f903e65:f__Lachnospiraceae
13671a9165d24b4f170665017ef7181f:g__Bacteroides	dee93be285d5efbf15e5c135fb5ba597:g__Alistipes	17c977572aec48863176937fed75e11f:f__Ruminococcaceae	670c84a6671b14e728691d1a88c0ecd2:g__Alistipes	3ea689487ff5945c4d3e8adfa83c6cbd:uncultured bacterium	ea6e7ac13c0c9946fbde44cc28ca9981:g__Helicobacter	85227a5426bcb125ebd2613c911207fe:uncultured bacterium	c0b100945dac7a923b413223ffe70220:uncultured bacterium	9a957f78c765dd65026675a6eca350dd:f__Lachnospiraceae	55d44799805775a159734d627f06a1d5:g__uncultured	f261f2ff4f7deac7afe6a1e0a2bba64d:f__Christensenellaceae	3251ca469723cf2cebe7085b3862c951:f__Ruminococcaceae	b59dfc82610179fa179cd3529f44cc42:gut metagenome
26e4600b92afd87116e2b6a292bf3169:g__Lachnospiraceae ND3007 group	e99d016770106fda295b287d0fdfd840:g__Sutterella	2be4bb140ca9e1ded7aaf954f21b3090:uncultured bacterium	9c67de88b4ec889e9cc726889d636277:f__Ruminococcaceae	bdb16e91772710ba281384edd4ed1989:g__Helicobacter	be3e2c48eb5246becc59adfb6880d773:g__Desulfovibrio	a284d11665e444dc7d5d3968ef0e0c4f:f__Lachnospiraceae	675a943b6ee5a051681e97450cb624fb:g__Harryflintia	ea6e7ac13c0c9946fbde44cc28ca9981:g__Helicobacter	f3c371403fc469403ade5ad3a46f2632:uncultured bacterium	45afaeeb11a7cd194fa482259758600d:f__Lachnospiraceae	4067919bd38b849ea959b373b3692fd6:uncultured bacterium	c3b81fe2547046d8040207938814466b:f__Muribaculaceae
a3aa29e1792c7f43e05a6973ec1dc75b:g__Streptococcus	4cd3911dab7ac4e1194e28574f1261a7:g__Ruminococcaceae UCG-002	c6e8e814267bb2a53a76000878754e85:g__Ruminococcaceae UCG-014	669354e5058c5db3d777263c96e5f43b:f__Family XIII	242bf9b14bf48f557b3dec59eca82d88:f__Lachnospiraceae	4495f9766a46dbb7c59943099efb3e17:f__Lachnospiraceae	954087a29416efd53affa7f65c4fea8e:f__Lachnospiraceae	2f8e6b58ed4ed56d711be7744773fe1f:g__Ruminiclostridium 5	be3e2c48eb5246becc59adfb6880d773:g__Desulfovibrio	aadad9450840b7c8d98e262aa941cfa4:f__Lachnospiraceae	9b58c9fd2ce31fe14a791313f388bab7:Parabacteroides goldsteinii CL02T12C30	a52dcc969135542d013987eb2f903e65:f__Lachnospiraceae	9c67de88b4ec889e9cc726889d636277:f__Ruminococcaceae
723a44562900dd247f67e44d7554f9d3:f__Ruminococcaceae	1e28da486abb47eed2e67b8f85042297:g__Turicibacter	2e4ae966975229033ce1be3bf6652976:uncultured bacterium	823d8472dcfc23ec8623c5016b72a434:g__uncultured	424747cbf257d8ab523fdc09898fefa8:uncultured bacterium	572bd74aec6a4bd64739a29a823c0b97:g__Desulfovibrio	5d06d3fbfc03208babcf809c3a98c6c7:f__Ruminococcaceae	bfe10dc8b037c1f98f68061e992919f5:uncultured bacterium	d041a03b1c6d16b9d72afe27702751c2:g__Ruminococcaceae UCG-013	714bd2a1bd6abcae33d662a95d29454f:uncultured bacterium	e76936c1f1d6757a4a7c8f5b8adcf999:g__Helicobacter	b105d972f15edcb08674e9461533cabd:swine fecal bacterium RF1A-Cel8	8d9694ac1c2590f5d7c58e39c72b6a5e:g__[Eubacterium] brachy group
d3568a620c2137d03f37da3eec22dcdc:f__Atopobiaceae	d4cd442b78f835212f41240a57555140:f__Peptostreptococcaceae	483ecff7842d156d6f78c3810795ee43:f__Lachnospiraceae	a5603b8b6e5f26d3552380db072c2b43:uncultured bacterium	7338babd6f744e9ba85d893437289db6:gut metagenome	c0b100945dac7a923b413223ffe70220:uncultured bacterium	0b214e4dad2c2b51d08acf992194a1dd:g__Lachnospiraceae NK4A136 group	12d9ab078463c69fa89255d7545cd0c2:uncultured bacterium	c0b100945dac7a923b413223ffe70220:uncultured bacterium	d3124a4724a11acc9c5d60da32850ba4:g__Ruminiclostridium 9	d3fea7ea6b542e5791a8f464dc457c1a:f__Lachnospiraceae	304a778c611dc31e126d9b24e765e0b4:g__A2	43bf6d6df5ea1cdb8372f905e349daef:g__Parabacteroides
f6808d5d1c8e8dabb9f0e77a016d9923:g__Christensenellaceae R-7 group	a51cd47aa5d0ec026e4d432e5dd007c2:g__Subdoligranulum	4ee26f1f1e5ee05546123d5dad6d283d:uncultured Clostridiales bacterium	85227a5426bcb125ebd2613c911207fe:uncultured bacterium	da902ad82f2000598d7ed83496c3a94f:g__Candidatus Saccharimonas	2f8e6b58ed4ed56d711be7744773fe1f:g__Ruminiclostridium 5	f33f3fa529827a5720edd2c3b99d07dd:uncultured bacterium	a1735a8e75fcf625d3a4d804c26892c2:k__Bacteria	2f8e6b58ed4ed56d711be7744773fe1f:g__Ruminiclostridium 5	a546a9dfb1469b2b207ae8a3c30bd047:uncultured bacterium	da9326e915a9018899d7eaefec655d7a:Lactobacillus johnsonii	f5ad2336975eb16db8f3d45449a7fe39:uncultured bacterium	b88f40c1db6da7e596a322f485043171:f__Lachnospiraceae
1503656d6b2ea7bf4b53c31f52906ad2:g__Caproiciproducens	5f2e4a79ac8afdd9fb60f5a103a1bc96:g__Blautia	c91f31e32a6f20141cfe6c368ef1d52d:f__Desulfovibrionaceae	5fc834a409df01f88d424be666bd64da:g__Alistipes	2c8562d4c07b58a34c01eb5f78da68a7:g__Alloprevotella	bfe10dc8b037c1f98f68061e992919f5:uncultured bacterium	b6786af2605bb2673a4645c645a22ef3:uncultured bacterium	196a094120ac5e3ef2ebefa73491ec30:f__Ruminococcaceae	bfe10dc8b037c1f98f68061e992919f5:uncultured bacterium	8987de82aa27bb15aa438e5088e32086:uncultured bacterium	01e15bde6b17e9b3e9c7478c1555c174:uncultured bacterium	1fb792f25f657a671de188aaf041a32f:g__Ureaplasma	85227a5426bcb125ebd2613c911207fe:uncultured bacterium
7702a2b61f42473cab5297a8c11bf24d:uncultured Anaerotruncus sp.	9e165c97a6fb6f5382c17be68a178558:g__Bacteroides	822201f6dd9c4bfeadf02bd8ce439bb4:g__Streptococcus	a284d11665e444dc7d5d3968ef0e0c4f:f__Lachnospiraceae	5a372673897a4e858443245fa4639c7a:uncultured bacterium	12d9ab078463c69fa89255d7545cd0c2:uncultured bacterium	129f0a8074562d64c3058dcab9a2fb3c:Erysipelotrichaceae bacterium NYU-BL-F16	c9dff36b5c6d6f83e7f59e69ad78b761:f__Ruminococcaceae	196a094120ac5e3ef2ebefa73491ec30:f__Ruminococcaceae	ae7c395a9fdd84495d75cd282f9b0cbc:Parabacteroides goldsteinii CL02T12C30	4f9f5d61fd04ff7ad35ef82daab4200e:f__Lachnospiraceae	669354e5058c5db3d777263c96e5f43b:f__Family XIII	5fc834a409df01f88d424be666bd64da:g__Alistipes
372517ebe2b4f40d4ae7ae09d180fa81:g__Family XIII AD3011 group	b1bd1df77d691366e259fd49a40ef65b:g__Enterococcus	83a2352f81aeba9f292099d33794f458:g__Alistipes	f9590dcb68d3a2c7535523aa9033daf3:g__Parabacteroides	ce07d0bb2659de5fb3e9b5442e2b6688:g__Faecalibaculum	196a094120ac5e3ef2ebefa73491ec30:f__Ruminococcaceae	96c8dc01a40bb14a751f47ac78c0f5de:uncultured bacterium	bd1c6bf01ad92e4be15d4685692eca34:f__Ruminococcaceae	f00552d18aad071c65137693bd8370a1:uncultured Clostridiales bacterium	0bab9855d326dd712fc87459529da8e7:f__Lachnospiraceae	c593d7280c01239c0a207ace4396257b:f__Lachnospiraceae	f4cfdd516edd0870033c1236ff3ae730:o__Clostridiales	a284d11665e444dc7d5d3968ef0e0c4f:f__Lachnospiraceae
47d6b8158baaaf4d36c32e73832f0cdf:f__Lachnospiraceae	cb36e2978ceeb8e56f957cdc332ae1e4:g__Lachnospiraceae ND3007 group	950b98782caea8e9b1341396a8bddf76:f__Ruminococcaceae	954087a29416efd53affa7f65c4fea8e:f__Lachnospiraceae	f11dc7230ce27380df245d2cf9d76e21:uncultured bacterium	bcffd1f4da3f9cea735edfb5daffbec3:Bacteroides eggerthii DSM 20697	33e9cde031b72d16362f6a88b5e99356:f__Lachnospiraceae	5537890d2b6eac26c59841bff1104db2:uncultured organism	c9dff36b5c6d6f83e7f59e69ad78b761:f__Ruminococcaceae	f7986abf7f4f524352690d0b44be9a71:uncultured organism	6816e050aecef7f7e253fb7f5f1cd107:uncultured bacterium	61a521337fd3046d42cae0ab1f16454d:o__Clostridiales	f9590dcb68d3a2c7535523aa9033daf3:g__Parabacteroides
dce3cf1b7e410ab1eb9ab428de52631e:o__Mollicutes RF39	38ff777da5622978b361650577563b29:g__Prevotella 9	9f07a0bb26689b93a3e6f39948e82572:uncultured bacterium	c60b58133874745cd319d95995cdc597:f__Lachnospiraceae	1939bc3c5e47090b0a18b9da1ab55473:g__Lachnospiraceae NK4A136 group	c9dff36b5c6d6f83e7f59e69ad78b761:f__Ruminococcaceae	13671a9165d24b4f170665017ef7181f:g__Bacteroides	3ffc9dedb48fc09d2b94761aa0a3b3f1:f__Lachnospiraceae	bd1c6bf01ad92e4be15d4685692eca34:f__Ruminococcaceae	245634f876520e2cc8a3098ca145c450:uncultured bacterium	fd9255ad5a4180e876ffaff048a6a299:f__Peptostreptococcaceae	5fc834a409df01f88d424be666bd64da:g__Alistipes	954087a29416efd53affa7f65c4fea8e:f__Lachnospiraceae
9c98f604fc67b5ed5132d17abf425059:g__Faecalibacterium	3e45b2a9d1a7e0acf2b85211b84a4e5f:g__Ruminococcaceae UCG-009	0b502bb20dd08812d732a0ef95d25efa:uncultured bacterium	0b214e4dad2c2b51d08acf992194a1dd:g__Lachnospiraceae NK4A136 group	eb2a10e4b919daa1e87f2818658e44e0:uncultured bacterium	bd1c6bf01ad92e4be15d4685692eca34:f__Ruminococcaceae	cb3c47bdc66ea2bb1fc7cfb2741c25b6:uncultured Firmicutes bacterium	dcfcea6774b4128a03e25eea5d16d3c6:uncultured bacterium	3ffc9dedb48fc09d2b94761aa0a3b3f1:f__Lachnospiraceae	909d1b81a0ed9ed5ef6a786a76f562b1:g__Ruminiclostridium 9	b7f2adaff0ed6823456d1a4ba70c4a0a:uncultured bacterium	a284d11665e444dc7d5d3968ef0e0c4f:f__Lachnospiraceae	c60b58133874745cd319d95995cdc597:f__Lachnospiraceae
c6da61b00d5d73b51099aaebb218cb81:g__Prevotella 9	3ce89654637f5b7b7227359a721b5322:g__[Eubacterium] coprostanoligenes group	1df363b8e716bc799eb198fdc4d7a096:g__Mucispirillum	644bd7bd3bc560106dfa9c438349bb50:f__Lachnospiraceae	54843f5c69f19ebc9e30d4dc92ac6c42:g__Alistipes	0346be66c556f3c877b7d06209fa82bb:f__Ruminococcaceae	f99da85e25c28ef07d20c87be7a87db6:g__Ruminiclostridium 9	0346be66c556f3c877b7d06209fa82bb:f__Ruminococcaceae	ca830ae25f371dd509fef40611cc63b7:Burkholderiales bacterium YL45	22e2fdc371cbb60017403a45f31beae8:g__[Eubacterium] coprostanoligenes group	5defbf3efa12ea6a0fa7f47bde256493:g__Alistipes	dfc1e6ffd21da418ebe243e8e6dce023:Alistipes finegoldii	ac72bb63b848b9b27a88a0e9b033b855:uncultured organism
a7f773ae250c981e17f021f7592f0dbd:unidentified rumen bacterium 12-124	b2ab4ff0aaa849748a27e947fe12d690:g__Bifidobacterium	8dad621c5f62f4b0711cdc63bb69913f:f__Ruminococcaceae	f33f3fa529827a5720edd2c3b99d07dd:uncultured bacterium	f0b02c979fdb31a00810d836451e156e:f__Lachnospiraceae	fd7742614780bae16c56c74f1c80aab9:g__Bacteroides	f4fe653e61f9ab516bea54f0d842500b:uncultured bacterium	fd7742614780bae16c56c74f1c80aab9:g__Bacteroides	fd7742614780bae16c56c74f1c80aab9:g__Bacteroides	786c7a78cb9084526572d2732005e174:g__Escherichia-Shigella	b401cc47f3766e35da850922433b3495:g__Blautia	c60b58133874745cd319d95995cdc597:f__Lachnospiraceae	0b214e4dad2c2b51d08acf992194a1dd:g__Lachnospiraceae NK4A136 group
5a74a8958029a0e48357eebca07ec453:g__Dorea	aae3aa1bdd432c47cb1bb20ae4836290:g__Lactococcus	f1e50da731ba94f9329ab41a258b1ff4:g__Desulfovibrio	b6786af2605bb2673a4645c645a22ef3:uncultured bacterium	1e519b3c930152232611b19f3388cd0a:f__Lachnospiraceae	8a7429df5c87ff0a65bc65bf47785c46:g__Streptococcus	2a27cd6e10a2d43b1e1a2b5a9a97a360:g__uncultured	83efae9bbc5191c6a21fffbcd17523e2:uncultured bacterium	0a6f822f912515c9ec951050bbdef813:f__Ruminococcaceae	f51441554b745bf240e961a7889e978d:f__Lachnospiraceae	6179e00f13466ad1d0465f3d29b3b3e8:f__Muribaculaceae	ac72bb63b848b9b27a88a0e9b033b855:uncultured organism	8d8e584ca1c9bf6775f4b1a73f276d32:uncultured bacterium
1e28da486abb47eed2e67b8f85042297:g__Turicibacter	3861c6a8c728a11cfe3f7ac685c731f2:g__Faecalibacterium	7325b1359e85ac5a4ae381c23f6ad2c6:uncultured bacterium	46f1f6306bb07221df49aeeae9324baa:f__Lachnospiraceae	483f2571f9403ea78efef32c3b910ac6:f__Lachnospiraceae	7764465e48bd5fb12801d7ce00ad05fa:g__Bacteroides	d3124a4724a11acc9c5d60da32850ba4:g__Ruminiclostridium 9	8a7429df5c87ff0a65bc65bf47785c46:g__Streptococcus	98a75ca5fa54d9039a232fea75fd20cc:g__Bacteroides	4f23beb2b16b49252540f511d88e5a5e:f__Muribaculaceae	20c028fcbd391a3e8962366ee386cd6a:uncultured bacterium	0b214e4dad2c2b51d08acf992194a1dd:g__Lachnospiraceae NK4A136 group	f33f3fa529827a5720edd2c3b99d07dd:uncultured bacterium
786c7a78cb9084526572d2732005e174:g__Escherichia-Shigella	282a39a260e51a87082a45f910392ecf:uncultured organism	faf5908e0f907bd9b5064324c570a20e:uncultured bacterium	129f0a8074562d64c3058dcab9a2fb3c:Erysipelotrichaceae bacterium NYU-BL-F16	f8295d9ffad9538eb795b3cc856ec7da:g__Ruminiclostridium 9	4eeb5a2e6d6778be30ea5014d9feab38:g__Lachnospiraceae NK4A136 group	adc2696994ebfc6c29e8a0263225f4d6:g__Bacteroides	bcc235349340071f158efedbfcfbbf60:f__Ruminococcaceae	6308e84697b6d60d09303f647199592d:g__Ruminococcaceae UCG-010	8bf076493185bf801a82409b3369e807:uncultured organism	7ca31ffcf11493f2fe16f524b2ee3594:g__Desulfovibrio	644bd7bd3bc560106dfa9c438349bb50:f__Lachnospiraceae	b6786af2605bb2673a4645c645a22ef3:uncultured bacterium
8634af91e79426e2b2cc609eb1d4423e:g__Barnesiella	41627bb054526b15bb02e00677ee5be6:g__Christensenellaceae R-7 group	477bbf8e0d26ab7876a24e7da1aa324d:uncultured Clostridiales bacterium	96c8dc01a40bb14a751f47ac78c0f5de:uncultured bacterium	699aecbc76ec4522b4c0d532ea084c5f:f__Lachnospiraceae	7299222d42dc87f8f64c9596710b26d3:f__Lachnospiraceae	9145cf36b5bd1b73892970026e106b71:uncultured bacterium	6308e84697b6d60d09303f647199592d:g__Ruminococcaceae UCG-010	4eeb5a2e6d6778be30ea5014d9feab38:g__Lachnospiraceae NK4A136 group	f261f2ff4f7deac7afe6a1e0a2bba64d:f__Christensenellaceae	32035cbf9ae77df9526c419e41bb7cd1:g__Ruminiclostridium 5	8d8e584ca1c9bf6775f4b1a73f276d32:uncultured bacterium	46f1f6306bb07221df49aeeae9324baa:f__Lachnospiraceae
02ffdd353b9fce4ee6a434f47f814211:f__Lachnospiraceae	9d3dc2980be26df61739064356e82f0e:g__[Eubacterium] coprostanoligenes group	1ebd5e238781b22428f675560bc125f9:uncultured bacterium	33e9cde031b72d16362f6a88b5e99356:f__Lachnospiraceae	fd49d4d299a61dd8230f3d34968a94fa:f__Lachnospiraceae	612f9b40b95bc66447f2fc891f98324b:f__Ruminococcaceae	00864005cdfc8b73c12231a1b2ecaf8d:uncultured bacterium	60fab2d93cae7c0f965d6c41fee18b5f:mouse gut metagenome	612f9b40b95bc66447f2fc891f98324b:f__Ruminococcaceae	ec50ea860b8968ddc2e584c8634de77c:f__Lachnospiraceae	2046da40197109a7e68862a7963b6012:f__Lachnospiraceae	f33f3fa529827a5720edd2c3b99d07dd:uncultured bacterium	a4c3ad011980e7040cc0cf2dc1af08a5:g__A2
ab70b14f4762c08024ace048d53f11f4:g__Ezakiella	292566fe7149b7f75fa6ed334101db17:f__Lachnospiraceae	16e673d3e76921fa8cc832741d261fe9:uncultured bacterium	13671a9165d24b4f170665017ef7181f:g__Bacteroides	065061b70c08ce6d63508d38a3ad486e:g__Candidatus Saccharimonas	b0b04c2453db58f677a279917c735c81:gut metagenome	be4b3472112e9f41636ddd7b0e6c340a:Ruminococcus sp. N15.MGS-57	f01a9e52d8573d7041493c3b502a30fa:g__[Eubacterium] nodatum group	17c977572aec48863176937fed75e11f:f__Ruminococcaceae	9b58c9fd2ce31fe14a791313f388bab7:Parabacteroides goldsteinii CL02T12C30	7eba5682de9aae57c26bbf3cdc3e849b:g__Alloprevotella	46f1f6306bb07221df49aeeae9324baa:f__Lachnospiraceae	997c8d5058f8b0135e185c386b184d60:g__Victivallis
61fdf732b4367e5f449e81ccd841600e:uncultured bacterium	aec822886b7f3ea42893d37fc5c59289:g__Christensenellaceae R-7 group	0142c745ad1735fd7f3aa71197f23c07:uncultured bacterium	350c34ec469396d41b0035dabbaad787:uncultured bacterium	781c4a52b36309923e67ab0d302a67f0:g__Tyzzerella	ea485021624a4eac963916215d06620f:g__Lachnospiraceae NK4A136 group	cdf6be96c2324b43c2d146d547d653a4:g__Bacteroides	4eeb5a2e6d6778be30ea5014d9feab38:g__Lachnospiraceae NK4A136 group	2be4bb140ca9e1ded7aaf954f21b3090:uncultured bacterium	5ced943b3a24d5f235bee2d2c188eb32:g__Alistipes	876d482e5901cbd46593453a15a1e569:f__Ruminococcaceae	ebe9725f75dc061c0794d7004ec82b8f:g__Bacteroides	344ca640aa08da9de5f190d67855b1f3:uncultured bacterium
b9b11cee63af079369b4be0267e395e0:gut metagenome	9b08047c81b581f39cc1243c831a45d0:o__Bacteroidales	bd4b95f0e85d0b528245c729700d78a0:uncultured bacterium	f99da85e25c28ef07d20c87be7a87db6:g__Ruminiclostridium 9	b23225eb2c66ccb674fc922b9a96c56c:g__Alistipes	60c7f99039ec11c3d1ab26d35eee4d8c:uncultured bacterium	c09a4c897e30b6a8286052deb894ea02:f__Lachnospiraceae	e72c374b290a183941091ae8879fe5d5:g__uncultured	d430c77258959e94d1ab0cb356fd76f1:g__Intestinimonas	e76936c1f1d6757a4a7c8f5b8adcf999:g__Helicobacter	26b1bdf2a664729a8407c9251ce9d59f:f__Muribaculaceae	f285e6436f93c23681c68089d538d86d:g__Proteus	58a47005d2ae90dca9377c5021ace74a:uncultured bacterium
a51cd47aa5d0ec026e4d432e5dd007c2:g__Subdoligranulum	22f7a1fb6afd05116e98fa61b1eaa161:gut metagenome	7ef4d002723263c7c25824a1bf67bb47:g__Ruminiclostridium 9	f4fe653e61f9ab516bea54f0d842500b:uncultured bacterium	1bc9529b8af69f3f943907636a4d1bac:f__Lachnospiraceae	b63ec2b6a5ffce9477fc67c00ffbb5f3:Butyricimonas sp. GD2	9c98f604fc67b5ed5132d17abf425059:g__Faecalibacterium	17c977572aec48863176937fed75e11f:f__Ruminococcaceae	8b118211f7aafed4240e7353720d1ed3:f__Lachnospiraceae	80aa7213bc6245bb5ae9af3d5b03bcd6:f__Lachnospiraceae	57731e50e9d5d22d9be73e7636cb5b50:f__Lachnospiraceae	58a47005d2ae90dca9377c5021ace74a:uncultured bacterium	33e9cde031b72d16362f6a88b5e99356:f__Lachnospiraceae
26b1bd2b88f8d91aaa492ba04e48bd2e:f__Ruminococcaceae	97f9390a85ad456bda0df660dcab343b:g__Subdoligranulum	1f9cca43e5f0adffd95c8e13b4aa1403:uncultured bacterium	55d44799805775a159734d627f06a1d5:g__uncultured	c313b70b932233c22f258946f114dd71:f__Lachnospiraceae	95dd61a4317a58a2c10a7137f6ed12c1:f__Lachnospiraceae	2fc8ed03189ce6b9c30d7ca9f35adb29:g__Helicobacter	2be4bb140ca9e1ded7aaf954f21b3090:uncultured bacterium	aab6dd2bf305ac219601d7b1a35397e0:uncultured bacterium	6dc7b96e50d103d6bc6ec88ea9d0c70a:g__Ruminococcaceae UCG-005	b0f5d78a09dfb8211ab4072257073859:g__Enterorhabdus	33e9cde031b72d16362f6a88b5e99356:f__Lachnospiraceae	3381ce9a2de2febd80f6f398f3a620a6:f__Ruminococcaceae
511180dc1a9d47467515e26f169f5f07:human gut metagenome	da8ebd2b28d3d8a3cd46fdaf2a22e91e:Bacteroides sp. Smarlab 3302398	87c7ad23cb0e7c34a0550947c94823a6:uncultured bacterium	093aba8c7d8f578382f72854c5cbbc85:f__Lachnospiraceae	f1baf1e264b5d2f47b841b4f5f1a9559:g__Blautia	c0ed6b84507b2bb9262304b485ecee29:f__Lachnospiraceae	ae7c395a9fdd84495d75cd282f9b0cbc:Parabacteroides goldsteinii CL02T12C30	2e4ae966975229033ce1be3bf6652976:uncultured bacterium	30f6fa756b0265b21ccd0ae0925ef359:uncultured bacterium	427cd4765c569e092d6e327d74677ee1:g__Ruminiclostridium 5	231695e17dccfdd9f944625db6c2cc21:g__Angelakisella	13671a9165d24b4f170665017ef7181f:g__Bacteroides	13671a9165d24b4f170665017ef7181f:g__Bacteroides
5f2e4a79ac8afdd9fb60f5a103a1bc96:g__Blautia	a9d1731343d48c7438c34dd1853bc3ef:g__Bacteroides	225bf263845dbb0c4cb6903299bb8d1b:uncultured Bacteroidales bacterium	f3c371403fc469403ade5ad3a46f2632:uncultured bacterium	cf0b55d14d0e2753ba54f5f2e847f316:g__Lachnospiraceae NK4A136 group	17c977572aec48863176937fed75e11f:f__Ruminococcaceae	f7986abf7f4f524352690d0b44be9a71:uncultured organism	483ecff7842d156d6f78c3810795ee43:f__Lachnospiraceae	c91f31e32a6f20141cfe6c368ef1d52d:f__Desulfovibrionaceae	3032d6c2ac3150b777219721afc3d692:g__Streptococcus	9b690179a54d48748cd01004d09cebd6:g__Butyricimonas	1420e86f85a06a4f0c83311b94c77486:g__Helicobacter	f99da85e25c28ef07d20c87be7a87db6:g__Ruminiclostridium 9
b1bd1df77d691366e259fd49a40ef65b:g__Enterococcus	289ce713e1c1f55bed12689ea58dbc4e:f__Ruminococcaceae	1448e7131f3590a61fa9a0efa52e984a:uncultured bacterium	2a27cd6e10a2d43b1e1a2b5a9a97a360:g__uncultured	cdd5763079358df4d47a19f102f99fba:uncultured bacterium	41f3c9293723f9fdc72ba7487d747822:o__Gastranaerophilales	5f23db9a8d535c70f0becbee9a37c019:g__Bacteroides	30f6fa756b0265b21ccd0ae0925ef359:uncultured bacterium	83a2352f81aeba9f292099d33794f458:g__Alistipes	0874dee3c75f8a2d0ae86199bb2e6635:g__uncultured	22af8c46e6dac8c5479f8b984921071b:g__Bifidobacterium	02a0b11da880c2c996e51b00abd323e1:uncultured bacterium	093aba8c7d8f578382f72854c5cbbc85:f__Lachnospiraceae
cb36e2978ceeb8e56f957cdc332ae1e4:g__Lachnospiraceae ND3007 group	154af4f71dfc58b511cda2247757e95a:g__Barnesiella	3a5299819fcbda3b511c39770041ebcd:g__Ruminiclostridium 5	d3124a4724a11acc9c5d60da32850ba4:g__Ruminiclostridium 9	ab0278d28d7422f6fc68bdf32ab325fa:g__Desulfovibrio	7aa305415f7c235634f3613e4b0cb001:g__[Eubacterium] coprostanoligenes group	909d1b81a0ed9ed5ef6a786a76f562b1:g__Ruminiclostridium 9	83a2352f81aeba9f292099d33794f458:g__Alistipes	969f3b4cf395ee71a6033e7cb40b3f14:g__GCA-900066225	a4b2f48c54ee88df2c5ba6d1348895fc:Burkholderiales bacterium YL45	2c00051bdb51edfb8ee1ccbabe85a120:g__Faecalibaculum	f8526dfed5bb415d36c755fb9682782e:g__Streptococcus	f3c371403fc469403ade5ad3a46f2632:uncultured bacterium
3e45b2a9d1a7e0acf2b85211b84a4e5f:g__Ruminococcaceae UCG-009	ae39fba8b30c7efa740e54573bf5d8ef:f__Ruminococcaceae	2a7fe83704694a58b581c93d44a325ea:uncultured bacterium	00864005cdfc8b73c12231a1b2ecaf8d:uncultured bacterium	93525666e92b8fb68509d9b3838b3aec:uncultured bacterium	2be4bb140ca9e1ded7aaf954f21b3090:uncultured bacterium	21f8c95d7035094a11d0346379b3195b:Clostridiales bacterium CIEAF 020	950b98782caea8e9b1341396a8bddf76:f__Ruminococcaceae	950b98782caea8e9b1341396a8bddf76:f__Ruminococcaceae	da9326e915a9018899d7eaefec655d7a:Lactobacillus johnsonii	d913cf3bd02714d28877b699c0e9ac9f:uncultured bacterium	f99da85e25c28ef07d20c87be7a87db6:g__Ruminiclostridium 9	2a27cd6e10a2d43b1e1a2b5a9a97a360:g__uncultured
b69f26b1d21ad9a055eca2e60ab9ce2b:unidentified	6329998910f4103eb97f4211dedc05d0:g__Clostridium sensu stricto 1	4d48ff8d9506361ab1ae308cfd74e0b9:uncultured bacterium	a546a9dfb1469b2b207ae8a3c30bd047:uncultured bacterium	dc8fa243d246d93d8455520e9b42d51a:g__uncultured	c6e8e814267bb2a53a76000878754e85:g__Ruminococcaceae UCG-014	e6d129d1c2bc634eb47108e122d29da0:f__Ruminococcaceae	7ba85264a9efadaae5f8c5a91ac9e467:g__Butyricicoccus	e799d2c49a8acfcc6f48479b241ea251:g__Bacteroides	01e15bde6b17e9b3e9c7478c1555c174:uncultured bacterium	d9d5f697269b9dadaff31519bce51477:uncultured bacterium	6b7489d9de9c8069218b9addb6663286:f__Ruminococcaceae	714bd2a1bd6abcae33d662a95d29454f:uncultured bacterium
da9326e915a9018899d7eaefec655d7a:Lactobacillus johnsonii	9c43a0a8b8f0a83c68312daf6432bfa7:f__Lachnospiraceae	e9129612d63bf82105edeed237ce8336:uncultured bacterium	c09a4c897e30b6a8286052deb894ea02:f__Lachnospiraceae	3ab76869fb2f55369292102d2b60c91a:uncultured bacterium	483ecff7842d156d6f78c3810795ee43:f__Lachnospiraceae	8ad74455d9ec82cca388a142075dc128:Burkholderiales bacterium YL45	3a25b89dcbebebfab903708beeaa7db1:g__Tyzzerella	b6ef38901e7d478c8392e52ddb2e3d62:g__Ruminiclostridium 9	aae3aa1bdd432c47cb1bb20ae4836290:g__Lactococcus	4e239fad044e01a58fd05983116a1e04:uncultured bacterium	cac3e521f3fc4cf3fd8e42f014200771:g__uncultured	d3124a4724a11acc9c5d60da32850ba4:g__Ruminiclostridium 9
52d5d6a2fc8abf9b09f2a1ef7a7c66bb:uncultured bacterium	f469103f1b98068f918d08f75dcd88fb:o__Bacteroidales	cf11e268ae0974138f16a53322b9234b:f__Lachnospiraceae	2fc8ed03189ce6b9c30d7ca9f35adb29:g__Helicobacter	cd71023259e8f805c879b1dd320a96ae:Bacteroides massiliensis dnLKV3	49125f9f090c82d10ad8565d165915cf:g__uncultured	984f01368b45314ab8d6be857f8b7adb:gut metagenome	1df363b8e716bc799eb198fdc4d7a096:g__Mucispirillum	f622c9e5b27f303c32db9dd7182bb631:g__Flavonifractor	6cfbece25a1c1733a00a6c3bf1fee3a3:g__Ruminiclostridium 5	60bd8673f026d558ee1b2fa9ac804e9e:f__Lachnospiraceae	dcf6e8312d1f418ccbcbf82845c07e76:f__Ruminococcaceae	27ff360f7e85bda0c73c8fdc1f26f49b:Alistipes sp. AL-1
305edce8311676c99a8e78b670ecbf34:g__Lactobacillus	5ca6b6992cb62a46024ad3e2803789ec:uncultured bacterium	78af227717fc5e0ef2a17421e1fc4f20:uncultured bacterium	04a23719bd7585bf83b91a58ba99565d:g__Ruminococcaceae UCG-010	504be80e0075573e13ad5dace8514a91:f__Lachnospiraceae	398ad3338de9f66f25fff313a575732d:unidentified	6ffba067e4d2d34d1578284ceb653dc8:o__Clostridiales	8dad621c5f62f4b0711cdc63bb69913f:f__Ruminococcaceae	1df363b8e716bc799eb198fdc4d7a096:g__Mucispirillum	c593d7280c01239c0a207ace4396257b:f__Lachnospiraceae	6429a1519494b99b4f3091ea496ec47a:uncultured Paenibacillaceae bacterium	b7f6fbd4c22d8934d44f00310d01b335:g__Anaerofustis	a546a9dfb1469b2b207ae8a3c30bd047:uncultured bacterium
b2ab4ff0aaa849748a27e947fe12d690:g__Bifidobacterium	07c8ac233d805343d58b78aee22b78ae:o__Lactobacillales	d643d7bf56a973b2b404db57421aff98:uncultured bacterium	da49c9f1609b803fef3c4b19d1c3212d:f__Ruminococcaceae	7e4f4f816973d193802225bfc0719e7d:f__Lachnospiraceae	15ba9bb24f5b8beeaaa2b254e653b212:g__Bacteroides	3a780f8b8a0c2564c615af554e292a98:gut metagenome	7325b1359e85ac5a4ae381c23f6ad2c6:uncultured bacterium	7325b1359e85ac5a4ae381c23f6ad2c6:uncultured bacterium	f434cc53c7ce8f1419161b9ad56e4a63:uncultured bacterium	c0cb9f99d5d16215e319afad7ef607d9:gut metagenome	55d44799805775a159734d627f06a1d5:g__uncultured	c09a4c897e30b6a8286052deb894ea02:f__Lachnospiraceae
aae3aa1bdd432c47cb1bb20ae4836290:g__Lactococcus	f4b79cd7788c3a26953e6be6fe0069a0:g__Bacteroides	e9acca8f9570d3c6a136432595c637e1:f__Muribaculaceae	5c56d66c89650ccba34d5ffc91a6a79e:uncultured bacterium	f18afc27efbced4c69d5cbb9e0d243e8:g__Alloprevotella	30f6fa756b0265b21ccd0ae0925ef359:uncultured bacterium	f51441554b745bf240e961a7889e978d:f__Lachnospiraceae	faf5908e0f907bd9b5064324c570a20e:uncultured bacterium	ece6703123b9d707f8f499cd71b3a704:f__Lachnospiraceae	6816e050aecef7f7e253fb7f5f1cd107:uncultured bacterium	fe4e0ae4758fe353d7d963880c91fde9:g__Lactobacillus	093aba8c7d8f578382f72854c5cbbc85:f__Lachnospiraceae	2fc8ed03189ce6b9c30d7ca9f35adb29:g__Helicobacter
3861c6a8c728a11cfe3f7ac685c731f2:g__Faecalibacterium	f24af5c3728f060402e1c2c83bd0dee2:g__Ruminococcus 1	b51a767d67d3be84315093a9dca3f6e3:uncultured bacterium	d455d5c799d6895339a227fb4dc2c0fb:uncultured Bacteroidales bacterium	eff714df94c064c5f838f1508ce2d54d:uncultured organism	c91f31e32a6f20141cfe6c368ef1d52d:f__Desulfovibrionaceae	4f23beb2b16b49252540f511d88e5a5e:f__Muribaculaceae	72c21e53d5163ab429f5d450b432c631:f__Lachnospiraceae	72c21e53d5163ab429f5d450b432c631:f__Lachnospiraceae	8addf27278bd84f185e3f3026726361d:uncultured bacterium	6329998910f4103eb97f4211dedc05d0:g__Clostridium sensu stricto 1	95810016aecd0fc5e04d331c004bb368:g__Bacteroides	5bfd07483246a42e9aa0a0f577869841:f__Ruminococcaceae
282a39a260e51a87082a45f910392ecf:uncultured organism	4c6beb67927bf6ca79398e6f96868019:g__Escherichia-Shigella	24ca67b2cb21333052912ee4f9e6fb24:f__Ruminococcaceae	dfcc1e92778b138f27ef270ecb9ced3c:g__Staphylococcus	d4be98a9993153a6adbfe1802701ccfe:f__Lachnospiraceae	83a2352f81aeba9f292099d33794f458:g__Alistipes	8bf076493185bf801a82409b3369e807:uncultured organism	1ebd5e238781b22428f675560bc125f9:uncultured bacterium	2b0f3d8b173e128f577665db3829b884:g__Bacteroides	c87c91ef701916f37b1cbea62a7ab577:uncultured bacterium	a121f891a6f227e00f191e57f035c545:g__Lactobacillus	aadad9450840b7c8d98e262aa941cfa4:f__Lachnospiraceae	d455d5c799d6895339a227fb4dc2c0fb:uncultured Bacteroidales bacterium
292566fe7149b7f75fa6ed334101db17:f__Lachnospiraceae	f445f36fccad0ed8a11b6edeaa39fa4d:uncultured rumen bacterium	b6d26db4930dd11d77dd822983732272:uncultured bacterium	38c1a073ce2927143421e41c9772b61e:uncultured Clostridiaceae bacterium	f78b8e85db71f3ec69e13b462115bb48:uncultured bacterium	950b98782caea8e9b1341396a8bddf76:f__Ruminococcaceae	45afaeeb11a7cd194fa482259758600d:f__Lachnospiraceae	16e673d3e76921fa8cc832741d261fe9:uncultured bacterium	1ebd5e238781b22428f675560bc125f9:uncultured bacterium	5defbf3efa12ea6a0fa7f47bde256493:g__Alistipes	00d9a7657d3bf41e9e4066a6760f5834:Bacteroides massiliensis B84634 = Timone 84634 = DSM 17679 = JCM 13223	d48ca1b7714a68e38ea63df67d7bf10a:g__Blautia	ae7c395a9fdd84495d75cd282f9b0cbc:Parabacteroides goldsteinii CL02T12C30
e14fae59b5944d16901254cc01fa4bb1:g__Blautia	6eb7476e0326806c9ac1ff4c4f27902b:f__Lachnospiraceae	0f9c8ba38d360435d02d6b0e2939ec7a:o__Gastranaerophilales	ae7c395a9fdd84495d75cd282f9b0cbc:Parabacteroides goldsteinii CL02T12C30	3a67caca40f1bc7847fae9bc187b6783:g__Ruminiclostridium 9	4e5e702b1ceb2884a4f54079b4e8ae34:f__Ruminococcaceae	ec50ea860b8968ddc2e584c8634de77c:f__Lachnospiraceae	d8a1171876fe08b1b884736a425654c1:uncultured bacterium	16e673d3e76921fa8cc832741d261fe9:uncultured bacterium	b401cc47f3766e35da850922433b3495:g__Blautia	ec531b3d28cf65dcffa5b241535f35cd:g__Alloprevotella	714bd2a1bd6abcae33d662a95d29454f:uncultured bacterium	f7986abf7f4f524352690d0b44be9a71:uncultured organism
f783d4a704c0d2f2e3e32d3c4687974b:o__Clostridiales	253ed0ac869e4812512faa775a933e4b:g__Alistipes	82005f1c68c312ddb417961a3817ed52:f__Prevotellaceae	b218acdbf9bbbe7f8ab2426b6b7eedbf:gut metagenome	0da429b009ab22c4092b7e95e31227be:g__Lactobacillus	683d6c29fe6ffec5d1ec14969d8acd61:Clostridium sp. Culture-27	9b58c9fd2ce31fe14a791313f388bab7:Parabacteroides goldsteinii CL02T12C30	bd4b95f0e85d0b528245c729700d78a0:uncultured bacterium	297dc6dc4853dffa0043d31d01a80c37:Alistipes finegoldii	3ddb07d0f219757a908a86a9d539c388:g__Ruminiclostridium 9	1b5a49407cb1037cd3d4ec111d8f6b32:uncultured marine bacterium	d3124a4724a11acc9c5d60da32850ba4:g__Ruminiclostridium 9	5029844a2e655b4259b89ff7a2adea83:g__ASF356
0edd044fa65e31767d4c163a591c3c65:f__Ruminococcaceae	370d76b3e97c713fc746324c21ddf8ff:f__Lachnospiraceae	77897828c6c6ea65427be53a2870c4a1:uncultured bacterium	f7986abf7f4f524352690d0b44be9a71:uncultured organism	9a89bf0297f2e040f0b08176d4f67799:g__Dubosiella	e8773f363fab16ba560b79f0e0c26fd1:g__uncultured	5ced943b3a24d5f235bee2d2c188eb32:g__Alistipes	7ef4d002723263c7c25824a1bf67bb47:g__Ruminiclostridium 9	7ef4d002723263c7c25824a1bf67bb47:g__Ruminiclostridium 9	6179e00f13466ad1d0465f3d29b3b3e8:f__Muribaculaceae	90e2f623b7454ef1b0903973e0e8af8f:f__Lachnospiraceae	cdf6be96c2324b43c2d146d547d653a4:g__Bacteroides	909d1b81a0ed9ed5ef6a786a76f562b1:g__Ruminiclostridium 9
af3398e19015f4a00a9661b26de35ea4:f__Ruminococcaceae	9cc6778b589f96c310abcdd8a5d14094:uncultured organism	b95d9a3669173beae0093e3345c9266d:g__Streptococcus	5f23db9a8d535c70f0becbee9a37c019:g__Bacteroides	bf44514d095dd39dee35c0279dcfdd36:f__Lachnospiraceae	1ebd5e238781b22428f675560bc125f9:uncultured bacterium	e76936c1f1d6757a4a7c8f5b8adcf999:g__Helicobacter	225bf263845dbb0c4cb6903299bb8d1b:uncultured Bacteroidales bacterium	c07651af2b0131b1ae9d5c5bd7734a35:f__uncultured	344aac5dc7771f699a84085c0a519d68:f__Ruminococcaceae	c7a123575a460ea36fe61f90abf5eaaa:gut metagenome	a546a9dfb1469b2b207ae8a3c30bd047:uncultured bacterium	984f01368b45314ab8d6be857f8b7adb:gut metagenome
edcf683f2a9170daa32b567019f64b77:k__Unassigned	f428e25b1838b7845213412327e78cf8:Alistipes obesi	be08272106af5388935ef4d3d750a9af:f__Muribaculaceae	909d1b81a0ed9ed5ef6a786a76f562b1:g__Ruminiclostridium 9	deeefe0edd18a8b1fa77d4c941fc16a8:f__Ruminococcaceae	d684c2e969edf9e74ee57848b63ea544:g__ASF356	80aa7213bc6245bb5ae9af3d5b03bcd6:f__Lachnospiraceae	1448e7131f3590a61fa9a0efa52e984a:uncultured bacterium	b594923ff518c1b405f8b1a2fd1f00a8:g__Bacteroides	3a5fda695611027c4bc96da0c9635ac6:g__Blautia	59b1f280b273d590d3913c6ced4533e3:f__Lachnospiraceae	c09a4c897e30b6a8286052deb894ea02:f__Lachnospiraceae	22e2fdc371cbb60017403a45f31beae8:g__[Eubacterium] coprostanoligenes group
0c6f88ae9b2119dee9bc4ebf648f1816:f__Ruminococcaceae	cd48a47fb0ebe42d9b46fc7e48ba481c:uncultured bacterium	695b0ced751c4b1348667613f9a0d301:uncultured bacterium	e6d129d1c2bc634eb47108e122d29da0:f__Ruminococcaceae	4c9be176030f238521156a439101bfbe:g__Ruminiclostridium 5	16e673d3e76921fa8cc832741d261fe9:uncultured bacterium	6dc7b96e50d103d6bc6ec88ea9d0c70a:g__Ruminococcaceae UCG-005	4ee7551a3afd2844566f7cd524908f3e:f__Ruminococcaceae	1d322bbdc94fabaa8d9797fc760d1e37:f__Ruminococcaceae	1aa31e9941b49025d45b6ab5ac8768a0:f__Lachnospiraceae	8f0bc6c1804aa1f1e882ced0b27eeb96:g__UBA1819	2fc8ed03189ce6b9c30d7ca9f35adb29:g__Helicobacter	786c7a78cb9084526572d2732005e174:g__Escherichia-Shigella
f4825d57ca9f38099b4375e01d274766:uncultured Ruminococcus sp.	e06329566284adf2544ca7b234f270cb:g__Granulicatella	6a1db93b32628522b10d26f1a72d682d:uncultured bacterium	8ad74455d9ec82cca388a142075dc128:Burkholderiales bacterium YL45	66ac637d01f77ad8759445314018c782:g__Bacteroides	c639ed1cbca57edaf84d842d78789bb2:uncultured bacterium	b1bd1df77d691366e259fd49a40ef65b:g__Enterococcus	3a5299819fcbda3b511c39770041ebcd:g__Ruminiclostridium 5	1448e7131f3590a61fa9a0efa52e984a:uncultured bacterium	ae7c77f30312848304254d987e60ad3f:f__Lachnospiraceae	afa361d64f7b01be759d2b4f182a53c6:Burkholderiales bacterium YL45	c2155958c3e31158af806c09bf9bc263:Faecalibacterium prausnitzii	c9c8ea4a04948a866a5109da154c9363:g__Ruminiclostridium 9
34e1be615c911b01bb152ad1f980eedf:g__Erysipelotrichaceae UCG-003	1387c46b0dc320ef9bacf190e3f1b397:g__Parvimonas	0e520a59df4dbdd552621d8356495de8:f__Clostridiales vadinBB60 group	22e2fdc371cbb60017403a45f31beae8:g__[Eubacterium] coprostanoligenes group	6c49358a4fccabbdcc5db376a5f23a39:f__Lachnospiraceae	c009071cec864fdb89b2d89a60d6c6a3:f__Ruminococcaceae	a9b7f31308c942bef0f75ed80998ace0:g__Hungatella	4d48ff8d9506361ab1ae308cfd74e0b9:uncultured bacterium	3a5299819fcbda3b511c39770041ebcd:g__Ruminiclostridium 5	8d48ad9e25f9efa3a477ce8162df77f3:g__UBA1819	29488d82fc1a53f0d288fc7c1fe7e6e7:g__Alistipes	da49c9f1609b803fef3c4b19d1c3212d:f__Ruminococcaceae	23ffaaf3db41f0395811d1e1a039791a:f__Clostridiales vadinBB60 group
958472fc8353b0cf106156345d9a0c37:bacterium enrichment culture clone Ecwsrb026	b1032157ca364fe380aa80c3d6539e97:g__Bifidobacterium	a5bdd4f214d1bccd7f11f940d9279e86:f__Lachnospiraceae	8b2a0a3daf4f7e864fa88395acdbfcdf:f__Desulfovibrionaceae	c9641e4fc154269c462a39ef94ba31d3:uncultured bacterium	8b2981d046ad175a40ad27bf85a7f981:g__Aerococcus	0874dee3c75f8a2d0ae86199bb2e6635:g__uncultured	84e5c68e05a3ad1a7b9dfb845d1359ef:f__Lachnospiraceae	4d48ff8d9506361ab1ae308cfd74e0b9:uncultured bacterium	c33fe75fd012361865430b0c40341719:g__Butyricimonas	4c6beb67927bf6ca79398e6f96868019:g__Escherichia-Shigella	5bfd07483246a42e9aa0a0f577869841:f__Ruminococcaceae	f51441554b745bf240e961a7889e978d:f__Lachnospiraceae
e4e1a24f2564519d87ef13bd7178daf1:g__Eggerthella	86dd7fe5390b374e28b72342e4b260a7:gut metagenome	45e355b50b985efc30066cab0a46855b:uncultured Clostridiales bacterium	c9c8ea4a04948a866a5109da154c9363:g__Ruminiclostridium 9	d3d7d85e63fd6760859a8dd0613352be:f__Ruminococcaceae	0142c745ad1735fd7f3aa71197f23c07:uncultured bacterium	da9326e915a9018899d7eaefec655d7a:Lactobacillus johnsonii	e9129612d63bf82105edeed237ce8336:uncultured bacterium	48992bad05ed12f257d403b06d4bf8aa:f__Lachnospiraceae	876d482e5901cbd46593453a15a1e569:f__Ruminococcaceae	a0321b449cbd63c83a310202cb1b35c6:uncultured bacterium	9f376830d7653022fd90c1ea8db3c083:f__Ruminococcaceae	f4b9a1e524e0acbcc07bfcc08479e416:f__Clostridiales vadinBB60 group
732c1d674059d94cd4cc792d34ac0d9e:g__Collinsella	03915cb3ed3e4854652dd9b81b3371e8:uncultured organism	e9f2a5d87d211ebab6ccc664b58c3404:uncultured bacterium	512437f1a11535190591a552aeb9569c:f__Lachnospiraceae	d93b7a5f3f1e2cc66c3f4dd6e2132c26:uncultured organism	297dc6dc4853dffa0043d31d01a80c37:Alistipes finegoldii	01e15bde6b17e9b3e9c7478c1555c174:uncultured bacterium	3b12fbbc44b3b683b0f7074fc48853eb:g__Barnesiella	e9acca8f9570d3c6a136432595c637e1:f__Muribaculaceae	57731e50e9d5d22d9be73e7636cb5b50:f__Lachnospiraceae	b3bf04dc093a9b8014a543b886ce9f42:g__Angelakisella	5c56d66c89650ccba34d5ffc91a6a79e:uncultured bacterium	8bf076493185bf801a82409b3369e807:uncultured organism
25a1e05fc19806fccaa9101597549a4e:uncultured bacterium	3d39d51a799a36d96ac317b63a7d1625:g__Bacteroides	366a99daff169ad69c06faa045b35a03:uncultured Clostridiales bacterium	23ffaaf3db41f0395811d1e1a039791a:f__Clostridiales vadinBB60 group	606cbcf38cc2d4a0c8813306877ae69d:f__Lachnospiraceae	37d80e7366c1b6664da02f73401ce16e:f__Lachnospiraceae	aae3aa1bdd432c47cb1bb20ae4836290:g__Lactococcus	6695f77005e1b152d5ab719a08de9a49:g__Anaerotruncus	b6d26db4930dd11d77dd822983732272:uncultured bacterium	231695e17dccfdd9f944625db6c2cc21:g__Angelakisella	de2c95b3edb315d2a6c68f3107fcf979:g__Odoribacter	38c1a073ce2927143421e41c9772b61e:uncultured Clostridiaceae bacterium	45afaeeb11a7cd194fa482259758600d:f__Lachnospiraceae
9e99d70788ceeb39f645f8593f83ed9c:g__GCA-900066755	f24898da81e42d0304b5b2bbfc2ad406:g__Bacteroides	19d1e77d5a5ef504ee2a8368c1a532b4:uncultured bacterium	495bc4ed7eb263421f6d57260d96227c:f__Family XIII	55f79a80ed7e36fb556b9dba7941040d:g__Blautia	bd4b95f0e85d0b528245c729700d78a0:uncultured bacterium	e397fc5735ce4e6a531e5789da7301d5:f__Lachnospiraceae	48992bad05ed12f257d403b06d4bf8aa:f__Lachnospiraceae	0f9c8ba38d360435d02d6b0e2939ec7a:o__Gastranaerophilales	22af8c46e6dac8c5479f8b984921071b:g__Bifidobacterium	b14d5977ce36dafbaa8e034419bdfbfa:f__Lachnospiraceae	ae7c395a9fdd84495d75cd282f9b0cbc:Parabacteroides goldsteinii CL02T12C30	50169c5c79b9361ea695977869fa7865:Faecalibacterium prausnitzii
289ce713e1c1f55bed12689ea58dbc4e:f__Ruminococcaceae	1d5576fd01e619c4fd24002a715c77db:uncultured rumen bacterium	87a0782427fd16ad0be89e29c4a921a8:g__Helicobacter	f51441554b745bf240e961a7889e978d:f__Lachnospiraceae	c2e399d39656fe246ffdc7d64a77902d:Mucispirillum schaedleri ASF457	7ef4d002723263c7c25824a1bf67bb47:g__Ruminiclostridium 9	d9709aa721d6fd9921390e7a1ea3adfc:f__Family XIII	24ca67b2cb21333052912ee4f9e6fb24:f__Ruminococcaceae	6015c65dfb01f0c412dc8126fd001150:uncultured bacterium	aad5d351faae8628149fdc156460d467:f__Lachnospiraceae	f269124bb58bf03a1bb316d47ef3b757:uncultured Eubacteriaceae bacterium	0bab9855d326dd712fc87459529da8e7:f__Lachnospiraceae	9b58c9fd2ce31fe14a791313f388bab7:Parabacteroides goldsteinii CL02T12C30
a2731684b6b209c796bc98e953d74588:g__Ruminococcaceae UCG-005	237bcd40b57798234621672bfda7b849:f__Ruminococcaceae	d788d8fdf1e3426796d2fc723ad149c9:f__Ruminococcaceae	4f23beb2b16b49252540f511d88e5a5e:f__Muribaculaceae	f13720ee59488852181cc1f07790210f:uncultured Bacteroidales bacterium	159391e34041dcce134e1ef7d88759e1:f__Ruminococcaceae	c593d7280c01239c0a207ace4396257b:f__Lachnospiraceae	0f9c8ba38d360435d02d6b0e2939ec7a:o__Gastranaerophilales	82005f1c68c312ddb417961a3817ed52:f__Prevotellaceae	408146627b8009159e296ed81d1a728c:uncultured bacterium	e48f37fb31242fa16c999ff4ffb8c5e6:f__Ruminococcaceae	f7986abf7f4f524352690d0b44be9a71:uncultured organism	5ced943b3a24d5f235bee2d2c188eb32:g__Alistipes
626b6c4bd70ed2485ea0856d329847de:f__Enterobacteriaceae	b2c82bbb5403fa5dcc144858cd4b38fa:g__Ruminococcus 1	08c7b33a7548112d282e4872d30fb515:f__Lachnospiraceae	8bf076493185bf801a82409b3369e807:uncultured organism	e70a7d5b77103c4981fe923e2bacba13:uncultured bacterium	1f9cca43e5f0adffd95c8e13b4aa1403:uncultured bacterium	292566fe7149b7f75fa6ed334101db17:f__Lachnospiraceae	82005f1c68c312ddb417961a3817ed52:f__Prevotellaceae	9beaa35e5dfd52aa6ada6764622fcbbc:g__Bacteroides	60bd8673f026d558ee1b2fa9ac804e9e:f__Lachnospiraceae	0c48f65973f222572fe5538abd7e2e36:Erysipelotrichaceae bacterium NYU-BL-F16	909d1b81a0ed9ed5ef6a786a76f562b1:g__Ruminiclostridium 9	e76936c1f1d6757a4a7c8f5b8adcf999:g__Helicobacter
619e927644e1971844760c61e945d181:g__Veillonella	80f0d485b29ba5c288235a685082f9eb:g__Blautia	5ab5274e95cebbde37c289016fb79c74:uncultured organism	45afaeeb11a7cd194fa482259758600d:f__Lachnospiraceae	b183a7b2671ccc3982e39bf7653b8285:f__uncultured	2c38cb8d8ae57e9d15882932ae022c78:g__Parabacteroides	6816e050aecef7f7e253fb7f5f1cd107:uncultured bacterium	3e3262edef95280469d6b2a9b2e5f509:f__Lachnospiraceae	a3f858c73677b6d6e40b6b2695658a2a:g__Alistipes	11442095c2ce6bedd7383c7354c84ccd:uncultured organism	ef1bccbf2887642a38a73ea22fef7fce:g__Ruminiclostridium 9	22e2fdc371cbb60017403a45f31beae8:g__[Eubacterium] coprostanoligenes group	9e165c97a6fb6f5382c17be68a178558:g__Bacteroides
12d4f4f663a3a6bf831f6bc7891248cf:g__Veillonella	554e82072357110d90daab13ff7aa019:uncultured bacterium	6f028a2b59480caa97415dbc3a537046:uncultured bacterium	ec50ea860b8968ddc2e584c8634de77c:f__Lachnospiraceae	3104662ba8655f9a9489b5fe0fd7e8d2:f__Lachnospiraceae	3a5299819fcbda3b511c39770041ebcd:g__Ruminiclostridium 5	8addf27278bd84f185e3f3026726361d:uncultured bacterium	9beaa35e5dfd52aa6ada6764622fcbbc:g__Bacteroides	a8cfa68abc36541991720e227f8a1e4a:Burkholderiales bacterium YL45	30df8512050942dccdb15e2c386976b1:Bacteroides stercorirosoris	cb6e635a38954503055f403aaaf99585:uncultured bacterium	3a780f8b8a0c2564c615af554e292a98:gut metagenome	b1bd1df77d691366e259fd49a40ef65b:g__Enterococcus
06b408f199d0ab7ce80c4494b42d7811:o__Clostridiales	bce98788a742e2ae656daf9121e9ea21:f__Lachnospiraceae	62d54e228f4190fce4b3d690e374e30f:g__Ruminococcus 1	9b58c9fd2ce31fe14a791313f388bab7:Parabacteroides goldsteinii CL02T12C30	109db290c946d2bb7a2c206742afa242:Erysipelotrichaceae bacterium NYU-BL-F16	4d48ff8d9506361ab1ae308cfd74e0b9:uncultured bacterium	edd9964b3e413339076e475527fb6b29:f__Clostridiales vadinBB60 group	a3f858c73677b6d6e40b6b2695658a2a:g__Alistipes	b95d9a3669173beae0093e3345c9266d:g__Streptococcus	e53ff62cd5ee0536a998917f6c9f4461:g__Parabacteroides	534e569abf8c72ca781a14b465b16f2a:uncultured bacterium	23ffaaf3db41f0395811d1e1a039791a:f__Clostridiales vadinBB60 group	d3fea7ea6b542e5791a8f464dc457c1a:f__Lachnospiraceae
5fc9a24fd61836a6079f029f23000b56:o__Clostridiales	67b097e4cdaac3d7e04e18e88d212735:Parabacteroides merdae	2e77825aaea562804cf686a7966a61af:f__Lachnospiraceae	5ced943b3a24d5f235bee2d2c188eb32:g__Alistipes	f53f189b729861bb9c6d5e47d29fb82e:f__Lachnospiraceae	84e5c68e05a3ad1a7b9dfb845d1359ef:f__Lachnospiraceae	ee960e381571fa530a64fc28b6fdaf3f:g__Bacteroides	fe723757ec9c9f53b92639c3fc446bf3:Faecalibacterium prausnitzii	5a6dfdba4dd19c73c21aadcf9d8b840f:uncultured bacterium	fe4e0ae4758fe353d7d963880c91fde9:g__Lactobacillus	686af8f1e8df187f6a3e8b022f8adb5d:g__Parabacteroides	495bc4ed7eb263421f6d57260d96227c:f__Family XIII	0874dee3c75f8a2d0ae86199bb2e6635:g__uncultured
d0539be4b2d8215c2510bf99cf3db289:g__UBA1819	712db07cd4ee597154d0e378d19a9d2b:f__Lachnospiraceae	3f5c08a6c41bc5218020d594a537237f:f__Lachnospiraceae	e76936c1f1d6757a4a7c8f5b8adcf999:g__Helicobacter	84b5a216ec586a8505f360467cbca8d0:f__Lachnospiraceae	e9129612d63bf82105edeed237ce8336:uncultured bacterium	5defbf3efa12ea6a0fa7f47bde256493:g__Alistipes	b95d9a3669173beae0093e3345c9266d:g__Streptococcus	0263636d9bf4976a92de4cbaa0d0c3de:g__Lactobacillus	e93006d3f098bbc44fb7a98886b20828:uncultured bacterium	1fb93b3955326ac1346b830424726fab:g__Lactobacillus	f51441554b745bf240e961a7889e978d:f__Lachnospiraceae	b69f26b1d21ad9a055eca2e60ab9ce2b:unidentified
6329998910f4103eb97f4211dedc05d0:g__Clostridium sensu stricto 1	0824d697b8c32a8b99c8868c139ad962:g__Bacteroides	88af800b43411d6980422b5577b6470c:f__Ruminococcaceae	80aa7213bc6245bb5ae9af3d5b03bcd6:f__Lachnospiraceae	41606af4e539a699761b13319ed8894f:g__Candidatus Saccharimonas	c080867ea2a0f5c9f2d23b547612f2a5:g__Helicobacter	b401cc47f3766e35da850922433b3495:g__Blautia	5616aaba2b5648fc933c686624c05bc4:f__Ruminococcaceae	eec41dcb8f1c357c3e8c0ca5baa02f7d:g__Ruminiclostridium 5	6329998910f4103eb97f4211dedc05d0:g__Clostridium sensu stricto 1	b37bbb83b5ad31ab1429518722be9eba:f__Ruminococcaceae	4f23beb2b16b49252540f511d88e5a5e:f__Muribaculaceae	a526542a903224fdbdc2750ee2d6ee02:uncultured bacterium
9c43a0a8b8f0a83c68312daf6432bfa7:f__Lachnospiraceae	4b44faaf750e09286ace495e5290d527:g__Ruminococcaceae UCG-009	0626a5393d8df1f21168ddf856c59e57:f__Ruminococcaceae	b1bd1df77d691366e259fd49a40ef65b:g__Enterococcus	658a3d2eb08170ac157a8c55ec396a56:uncultured bacterium	6695f77005e1b152d5ab719a08de9a49:g__Anaerotruncus	3ddb07d0f219757a908a86a9d539c388:g__Ruminiclostridium 9	4bf05991bbf8e1927998d6add88c77cb:f__Prevotellaceae	17023526c8f6f1d5796df880bb0b50bd:g__Bacteroides	a121f891a6f227e00f191e57f035c545:g__Lactobacillus	c2efbe40081edcaed9f2f391007b3eb0:g__Lachnospiraceae NK4A136 group	8bf076493185bf801a82409b3369e807:uncultured organism	da9326e915a9018899d7eaefec655d7a:Lactobacillus johnsonii
f0d589c923a382711536f2ae844e3833:f__Prevotellaceae	8528d9391e49eaf50a7daa4be46238da:g__Erysipelatoclostridium	ea7113c0ace6824b60ea2e26922f575c:f__Ruminococcaceae	427cd4765c569e092d6e327d74677ee1:g__Ruminiclostridium 5	bb6023c5128ab3c0edf5343e41993625:g__Alloprevotella	d643d7bf56a973b2b404db57421aff98:uncultured bacterium	ae7c77f30312848304254d987e60ad3f:f__Lachnospiraceae	6a1db93b32628522b10d26f1a72d682d:uncultured bacterium	4f55e55d40ce50de695b053280ab4d9a:f__Ruminococcaceae	8db9aa865e798789500dcc0cdcbb3eca:g__Lactococcus	725e1e4fea8145ee28077b668530f3ee:f__Lachnospiraceae	c872b546cb8290ccd104833bdf6ad673:k__Bacteria	8a70f6ff67e6f8114b4497e275792a30:f__Lachnospiraceae
c99a6dec51ec5f57bb80c6fede14befe:o__Clostridiales	ca46fc1d02f0058cfc963bcea44fe703:g__Ruminococcus 1	89bc1df047bfd40c7102dfb94d0ede79:g__Ruminococcus 1	15a2572010bb3da88d22012eb0ae34d7:Bacteroides stercorirosoris	4dbb7fe2ac5b21edfef2c62be28c204b:g__Bacteroides	4b818b6e6c3c9c7099bca40d086f1c8c:f__Clostridiales vadinBB60 group	d3e93ec0aca25667f6463ec7aa022c99:uncultured bacterium	17023526c8f6f1d5796df880bb0b50bd:g__Bacteroides	366a99daff169ad69c06faa045b35a03:uncultured Clostridiales bacterium	c7a123575a460ea36fe61f90abf5eaaa:gut metagenome	608c13e5ef24af6a808f41cdc2cda03e:uncultured bacterium	f261f2ff4f7deac7afe6a1e0a2bba64d:f__Christensenellaceae	aae3aa1bdd432c47cb1bb20ae4836290:g__Lactococcus
9796c0f9961beadbc3eeaa387b57e27b:o__Clostridiales	47e878a7682be81e85ccf846ec96a4a9:uncultured bacterium	ba2b09df37dc2dcfd8af135985050c28:f__Muribaculaceae	2ba02c9fbb70048bb392268d7f247caf:f__Lachnospiraceae	da71966e9810ad1951e4a9f985cffa89:f__Lachnospiraceae	224da9a3ee94993a05f567fab59bf151:Enterorhabdus mucosicola	b50ee822cfed4c1b79e7ee49ae831894:Burkholderiales bacterium YL45	5cb7d3d3fcbee9bc066ac8138a2652ca:f__Lachnospiraceae	ae0790a8a1f0ebf5806cd2bb20c85ca3:unidentified	34d7d6dcc1edb8630d47fdb3d69aca26:o__Gastranaerophilales	0411d09caa911ba2cc1e77dd2ee47df3:g__Lactobacillus	45afaeeb11a7cd194fa482259758600d:f__Lachnospiraceae	6cfbece25a1c1733a00a6c3bf1fee3a3:g__Ruminiclostridium 5
f469103f1b98068f918d08f75dcd88fb:o__Bacteroidales	8a41a58ca5e570a82e97ccdab85d84c4:g__Christensenellaceae R-7 group	c49f6cd9aa87ed714e96684fd31b7eb3:f__Christensenellaceae	a4b2f48c54ee88df2c5ba6d1348895fc:Burkholderiales bacterium YL45	863f34cd2cf777de8bdff7970263d265:uncultured Bacteroidales bacterium	a3f858c73677b6d6e40b6b2695658a2a:g__Alistipes	322b127752e40f3fd42cbeb721826b1f:f__Ruminococcaceae	f4180fa3dce54c9de749a784c272363e:f__Lachnospiraceae	5ab5274e95cebbde37c289016fb79c74:uncultured organism	f469103f1b98068f918d08f75dcd88fb:o__Bacteroidales	888e3fef252496313ad3340c7aecfda0:g__uncultured	ec50ea860b8968ddc2e584c8634de77c:f__Lachnospiraceae	d9709aa721d6fd9921390e7a1ea3adfc:f__Family XIII
95e5c9b4acb96dd0e04da08e66432160:g__Eggerthella	cce0cad6bb51cacffbc329e97575759a:g__Parabacteroides	fb67dab8c5f35832e3734187cb873d56:g__Butyricicoccus	eb31478d5efbb144dec1adc03cc4b5cf:f__Ruminococcaceae	879e1f9a260ea2427118c567652e295b:f__Lachnospiraceae	a8cfa68abc36541991720e227f8a1e4a:Burkholderiales bacterium YL45	7eba5682de9aae57c26bbf3cdc3e849b:g__Alloprevotella	f49124ad15be73af4a0f42adcfa33bcb:Alistipes timonensis JC136	ff79e42ae0552151df9437a9eab66bf1:f__Lachnospiraceae	a9cbaac4f499a8eb2bcda98d8ba512d4:Angelakisella massiliensis	7ed77d7b836c89c196c9fb150468d5fc:f__Lachnospiraceae	9b58c9fd2ce31fe14a791313f388bab7:Parabacteroides goldsteinii CL02T12C30	c593d7280c01239c0a207ace4396257b:f__Lachnospiraceae
b34385614f0324891275163af028b494:uncultured organism	4c4ab914cfa99dc5523c8e5b04b8dca8:metagenome	3a279e6ef47e7fcaf83d819d99bbb748:g__Tyzzerella	da9326e915a9018899d7eaefec655d7a:Lactobacillus johnsonii	7e1b0ebf2f989f91df3320573b4f27eb:g__Blautia	6dae2749b02ba1e0a4cfde80d9132e71:f__Ruminococcaceae	626e0194b079d42a15cbe953424562fc:g__uncultured	2933532bc03c929cc196ff3499842edf:g__Lactobacillus	3f5c08a6c41bc5218020d594a537237f:f__Lachnospiraceae	192d7d07309083a0864fe31f192cc337:gut metagenome	c7d7cfe7ca9ff596841c854b3e4048bb:uncultured bacterium	5ced943b3a24d5f235bee2d2c188eb32:g__Alistipes	78a87235a507072cf46a8d7b7c8d2a67:uncultured bacterium
d916fff33289be7e94d8c1cce109d8b9:metagenome	1a58a92f00d6a1c7a658faf847fece4f:g__Phascolarctobacterium	3b8766d75a2682718aeb758f0f156333:f__Lachnospiraceae	01e15bde6b17e9b3e9c7478c1555c174:uncultured bacterium	c87195bda50f11477218aa974be91f17:g__Akkermansia	fe723757ec9c9f53b92639c3fc446bf3:Faecalibacterium prausnitzii	26b1bdf2a664729a8407c9251ce9d59f:f__Muribaculaceae	358447fbe677972df77ceb8f669d585f:uncultured bacterium	a984140d6f60664cc68c38393de0d43d:g__Bacteroides	79307136c0e93f33984a3d9185730239:f__Lachnospiraceae	be7cefa723d1cc87fb39e97bb0e7e594:g__Blautia	e76936c1f1d6757a4a7c8f5b8adcf999:g__Helicobacter	f434cc53c7ce8f1419161b9ad56e4a63:uncultured bacterium
67ceacda94c7e60193c1887dab7cd70a:f__Ruminococcaceae	46267a7666a9c82a51c746161459813a:g__Ruminococcaceae UCG-002	b9a2cb73ec5788d8f39e0dbb2584b76c:f__Lachnospiraceae	aae3aa1bdd432c47cb1bb20ae4836290:g__Lactococcus	529c448e3bcdab12a991242df2cc19ed:uncultured bacterium	b95d9a3669173beae0093e3345c9266d:g__Streptococcus	57731e50e9d5d22d9be73e7636cb5b50:f__Lachnospiraceae	ae0790a8a1f0ebf5806cd2bb20c85ca3:unidentified	88af800b43411d6980422b5577b6470c:f__Ruminococcaceae	618f346608024822e5a88c0b76a0b7fd:uncultured bacterium	033e211e437505a2638a02ad79200c81:g__Alistipes	80aa7213bc6245bb5ae9af3d5b03bcd6:f__Lachnospiraceae	292566fe7149b7f75fa6ed334101db17:f__Lachnospiraceae
4c6beb67927bf6ca79398e6f96868019:g__Escherichia-Shigella	5c292d84bb0c2b61bc64ce23a7ce2d0a:Oxalobacter formigenes	eca45dc2bfe2a149159ea8204dd7ad30:g__Alistipes	6cfbece25a1c1733a00a6c3bf1fee3a3:g__Ruminiclostridium 5	c91adb4534d568ae546e4c3f46a10a4f:uncultured organism	2078f96624835c09a83e1288e6d4268c:g__Bacteroides	231695e17dccfdd9f944625db6c2cc21:g__Angelakisella	73d9d47c398cc920ab44ac887f382d51:g__Enterorhabdus	0626a5393d8df1f21168ddf856c59e57:f__Ruminococcaceae	4c6beb67927bf6ca79398e6f96868019:g__Escherichia-Shigella	a0acbd9750f1e45abe6f49a790593d93:f__Lachnospiraceae	16796c7f1fe9ebf5e78be756b14e4ec6:uncultured bacterium	6816e050aecef7f7e253fb7f5f1cd107:uncultured bacterium
9d5e7f4241b06004d04458e2b8dad974:uncultured bacterium	30cf0a036827a0c41c928eff86672a7a:g__Ruminococcus 1	2bf98e7f7fc0057163377cde7e7b01fa:f__Lachnospiraceae	d9709aa721d6fd9921390e7a1ea3adfc:f__Family XIII	19752f953a826b05a789840a7a8ed4e9:g__Alistipes	5a6dfdba4dd19c73c21aadcf9d8b840f:uncultured bacterium	22af8c46e6dac8c5479f8b984921071b:g__Bifidobacterium	5ab5274e95cebbde37c289016fb79c74:uncultured organism	3e6ac4a13224e2f8ce7f6e322fa69359:o__Gastranaerophilales	eabab3cd2fbfce2b6175307cb80fb85e:uncultured bacterium	232ac35125037cff4bfa4d24115f6357:uncultured bacterium	6dc7b96e50d103d6bc6ec88ea9d0c70a:g__Ruminococcaceae UCG-005	8addf27278bd84f185e3f3026726361d:uncultured bacterium
6eb7476e0326806c9ac1ff4c4f27902b:f__Lachnospiraceae	436df7d3254e932aa7df919958c3465c:g__[Eubacterium] coprostanoligenes group	7dd77f49e23e94881442fd2792292293:uncultured bacterium	c593d7280c01239c0a207ace4396257b:f__Lachnospiraceae	19b1bf36a2e1bdfd07b115f687aea58e:f__Ruminococcaceae	be08272106af5388935ef4d3d750a9af:f__Muribaculaceae	2c00051bdb51edfb8ee1ccbabe85a120:g__Faecalibaculum	6f028a2b59480caa97415dbc3a537046:uncultured bacterium	65ec5bb965b767d1ce213eeec7ddadc3:k__Bacteria	f05d47134ddcdb8f534b3f4ff00302f1:f__Lachnospiraceae	ab7c819da7856182a6ef5c550e3fb2dc:f__Lachnospiraceae	8f1e1db42faf38111e7ac7f2584df835:g__Ruminiclostridium 5	296c4d975b8e4e9556e6f2d1a7f976d9:f__Lachnospiraceae
f428e25b1838b7845213412327e78cf8:Alistipes obesi	f514ec33baa3cd3965ae83ed20774ea9:g__Raoultibacter	dc44acd2858efa3816382e0092c54cb6:uncultured bacterium	f434cc53c7ce8f1419161b9ad56e4a63:uncultured bacterium	e47e9b1e7bed5d12ca20a2d43fb65105:uncultured bacterium	62694df9b3ee96ede4f8740c7226d7f8:uncultured bacterium	2b594b15d6fe3b6486f97c3648820823:uncultured bacterium	0ccda2197e0822e63cbb9c79ad42c534:g__Blautia	c49f6cd9aa87ed714e96684fd31b7eb3:f__Christensenellaceae	42bfce12e368578e11ffc875a6233509:g__Enterococcus	fdef457afd3947fd3ba52c2557dfa644:f__Lachnospiraceae	15a2572010bb3da88d22012eb0ae34d7:Bacteroides stercorirosoris	ee960e381571fa530a64fc28b6fdaf3f:g__Bacteroides
cd48a47fb0ebe42d9b46fc7e48ba481c:uncultured bacterium	749b6a45bdfa8a54031a792aaabdf1bd:g__Ruminococcaceae UCG-002	3f410cd1ab2c53e6b05e27b9cfb79788:f__Family XIII	78fb556f42f74618cbb52d2ca15e2f69:f__Lachnospiraceae	bfe15993413c8ad816d965e9049893d2:f__Lachnospiraceae	366a99daff169ad69c06faa045b35a03:uncultured Clostridiales bacterium	e8cd746035e7eb275de084ff962339d7:f__Lachnospiraceae	ff79e42ae0552151df9437a9eab66bf1:f__Lachnospiraceae	6dda34599aff0d5eb31213eef710f099:g__Alistipes	b3bf04dc093a9b8014a543b886ce9f42:g__Angelakisella	cdbc16df06597402f255011865b726b6:g__Alloprevotella	0874dee3c75f8a2d0ae86199bb2e6635:g__uncultured	3087a4c858eb0083c7f81899b304c7cc:uncultured organism
686af8f1e8df187f6a3e8b022f8adb5d:g__Parabacteroides	95c9f4597f12a396769651ad8f2739f7:g__Flavonifractor	c50c11b4dfa7b20221e92ffe2c1dfbf9:g__Ruminococcaceae UCG-005	6816e050aecef7f7e253fb7f5f1cd107:uncultured bacterium	1f4eed5b7557dde5df965726979ed888:f__Lachnospiraceae	2254b48988a7df6c5ea36790d3fb60ac:uncultured organism	30df8512050942dccdb15e2c386976b1:Bacteroides stercorirosoris	2e77825aaea562804cf686a7966a61af:f__Lachnospiraceae	2682954d7f9cb767fedc574c814a2331:f__Christensenellaceae	de2c95b3edb315d2a6c68f3107fcf979:g__Odoribacter	cce0cad6bb51cacffbc329e97575759a:g__Parabacteroides	2ba02c9fbb70048bb392268d7f247caf:f__Lachnospiraceae	8c1d89df5c9d8e1628a9b19267ff7b21:Faecalibacterium prausnitzii
dde54869bbaac40f657dad980b8eaec4:g__Subdoligranulum	267d7392109d2a4fd56779c9a4c0ccf6:g__Prevotella 7	40ba8fa0c946f97986ad23928873f4ce:uncultured bacterium	8addf27278bd84f185e3f3026726361d:uncultured bacterium	d3ca89f4868b2defe4573aed136c4fd3:g__Lachnospiraceae NK4A136 group	8ac61383e3e533e5b5e18eb73810c4f8:k__Bacteria	a09e51e1f5487546ace6f2fd96739955:uncultured bacterium	88af800b43411d6980422b5577b6470c:f__Ruminococcaceae	c66ebcad92577245517b67eb3d29f9bf:g__Alistipes	bd16c6991c02366c1ad9001fa9665594:uncultured bacterium	a77c25eddced9a147d1ce276081217a7:uncultured bacterium	eb31478d5efbb144dec1adc03cc4b5cf:f__Ruminococcaceae	5defbf3efa12ea6a0fa7f47bde256493:g__Alistipes
93c38f89cfabf8406d6ee8213431ed11:uncultured Anaerovibrio sp.	ca8a18c9a815309c2ae90cc5e840a386:g__Blautia	d9ca60c6b61947a0fe2ac74ee2036f60:uncultured bacterium	6cc6afedf0575be4ff8bf9d6e5da3de7:f__Ruminococcaceae	9e101268239bb024fb1c92e648961dee:g__Desulfovibrio	f49124ad15be73af4a0f42adcfa33bcb:Alistipes timonensis JC136	fe4e0ae4758fe353d7d963880c91fde9:g__Lactobacillus	89bc1df047bfd40c7102dfb94d0ede79:g__Ruminococcus 1	44ac109266f0d152c015c97d66611156:Erysipelotrichaceae bacterium NYU-BL-F16	219af95f364ce4a1c06f5c5dbfccac53:f__Lachnospiraceae	81a4b54b79608972d0ea4292890154f5:f__Lachnospiraceae	da9326e915a9018899d7eaefec655d7a:Lactobacillus johnsonii	b401cc47f3766e35da850922433b3495:g__Blautia
f24898da81e42d0304b5b2bbfc2ad406:g__Bacteroides	47ca7a40c295960b52e77003d5fa02a0:f__Peptostreptococcaceae	5bcb3b3e1443c1fde65564606d0d8ff0:o__Gastranaerophilales	5defbf3efa12ea6a0fa7f47bde256493:g__Alistipes	a75b3722f30253daa5f45d9c7a7b891b:g__Bifidobacterium	358447fbe677972df77ceb8f669d585f:uncultured bacterium	e93006d3f098bbc44fb7a98886b20828:uncultured bacterium	3e6ac4a13224e2f8ce7f6e322fa69359:o__Gastranaerophilales	c29daf87575cc914f6f3b1adfdf5ae5c:o__Gastranaerophilales	5e13d380e17464d4aab193c0a1a480f2:g__uncultured	b048c990de688511141cee86719bee43:g__Alistipes	aae3aa1bdd432c47cb1bb20ae4836290:g__Lactococcus	3ddb07d0f219757a908a86a9d539c388:g__Ruminiclostridium 9
4a9f2dbd48408871a4c333fe1da23a3d:g__Ruminococcaceae UCG-003	57060cb5081d93f3a516a940dd520dc2:TM7 phylum sp. oral clone FR058	0833cf20a5959fb86bbb97051762f505:g__Staphylococcus	b401cc47f3766e35da850922433b3495:g__Blautia	cf0fbf077425250ca29c54fc56dacb94:f__Lachnospiraceae	ae0790a8a1f0ebf5806cd2bb20c85ca3:unidentified	6329998910f4103eb97f4211dedc05d0:g__Clostridium sensu stricto 1	d11059d33c46361a1d9ac37c94d06a70:Enterorhabdus mucosicola	0a46ff48ac005dec42e6ec60da41266a:f__Lachnospiraceae	1c93a4a12447960acacf9d18a40c1b00:f__uncultured	d07b0a494bea7c08bff716ade359f01e:g__Bacteroides	6cfbece25a1c1733a00a6c3bf1fee3a3:g__Ruminiclostridium 5	ae7c77f30312848304254d987e60ad3f:f__Lachnospiraceae
91f5eb6ce2e6eb639b4fbe81531355e1:uncultured bacterium	a821528d4c696e139431e85a5b6a8563:uncultured organism	1458de6a5c4b2e70f68861b85a5243e6:uncultured Bacteroidales bacterium	3ddb07d0f219757a908a86a9d539c388:g__Ruminiclostridium 9	be3aacb83fc46389f1ca8d53ff43f7f2:g__Akkermansia	73d9d47c398cc920ab44ac887f382d51:g__Enterorhabdus	a121f891a6f227e00f191e57f035c545:g__Lactobacillus	d36ff24fbaa288c21406fd6a93fed073:g__Bacteroides	3a279e6ef47e7fcaf83d819d99bbb748:g__Tyzzerella	12e9cc87d1b786d818400a34bf7647c2:uncultured bacterium	32c008fc37aca989d35ff42c9796b644:g__Ruminiclostridium 9	54f81eda09f34d9e780a23f5ad31e728:Corynebacterium mastitidis	f7a04090550f41ba6a593ba3595c7c6d:g__Butyricimonas
ad4c09ccdb7a05bbb0b51666ee1c9944:o__Bacteroidales	0eff81dc71150119af9e1b355ca4ac73:human gut metagenome	f3d47509055a02fad484c02502016282:uncultured bacterium	6179e00f13466ad1d0465f3d29b3b3e8:f__Muribaculaceae	2cc128673c1e6e9a2a31f74ec4a9f172:f__Lachnospiraceae	5ab5274e95cebbde37c289016fb79c74:uncultured organism	00d9a7657d3bf41e9e4066a6760f5834:Bacteroides massiliensis B84634 = Timone 84634 = DSM 17679 = JCM 13223	c82af12d1ee494afb89692de79461318:f__Lachnospiraceae	b04360d74d6b9247adb6debbebf247b0:f__Ruminococcaceae	93ccc0fe810bcbe80ba26d74bc41004f:f__Lachnospiraceae	fdfbb7777d408a623cad2a80676fd057:uncultured bacterium	d9709aa721d6fd9921390e7a1ea3adfc:f__Family XIII	17e0500e9029e4628f848ac4d4ebdac1:f__Lachnospiraceae
80f0d485b29ba5c288235a685082f9eb:g__Blautia	304b33b4ed8302e9cb793f16d2924ec4:f__Peptostreptococcaceae	9442794faa3ae4b16fadda13cebb21d2:f__Lachnospiraceae	d3e93ec0aca25667f6463ec7aa022c99:uncultured bacterium	9483fac3822ee0b516dbe0632b0025a1:g__Candidatus Saccharimonas	6f028a2b59480caa97415dbc3a537046:uncultured bacterium	ec531b3d28cf65dcffa5b241535f35cd:g__Alloprevotella	c29daf87575cc914f6f3b1adfdf5ae5c:o__Gastranaerophilales	f75546c579c6bcbfbf60950b073dbdf7:g__Blautia	ba9c084e4654f063d83e8c91d02c165f:f__Ruminococcaceae	cb617db578f8b6ceb89b3808c2766a85:g__Ruminococcaceae UCG-010	c593d7280c01239c0a207ace4396257b:f__Lachnospiraceae	8732b38b9694f1cee8f6357c7b734b2b:f__Enterobacteriaceae
58c36c47e1a4ad7e6e7130af775665cb:f__Ruminococcaceae	640318688265b15bffe2d2c1369553af:g__Clostridium sensu stricto 1	73b3715905b040bc3da5c435603cc813:uncultured bacterium	17e0500e9029e4628f848ac4d4ebdac1:f__Lachnospiraceae	59d93f2df471f9939bfb82001cdd7f88:g__Alistipes	2e77825aaea562804cf686a7966a61af:f__Lachnospiraceae	05aea9b13c9036323f8194a8ed6528c6:g__Alistipes	0a46ff48ac005dec42e6ec60da41266a:f__Lachnospiraceae	3b8766d75a2682718aeb758f0f156333:f__Lachnospiraceae	ef1bccbf2887642a38a73ea22fef7fce:g__Ruminiclostridium 9	47ca7a40c295960b52e77003d5fa02a0:f__Peptostreptococcaceae	292566fe7149b7f75fa6ed334101db17:f__Lachnospiraceae	dc8891b6ada7e5f2dfdce592a8f824a2:gut metagenome
2270b5fa4a444ed78dc296b013076bef:k__Bacteria	a0f438c1c4586d577891fd6c3b83a121:g__Butyrivibrio	64f08609c4adf90ab464f6dd10e6b7e6:uncultured bacterium	b50ee822cfed4c1b79e7ee49ae831894:Burkholderiales bacterium YL45	d27a604dc86cbfcdce65f213e5d1cf8a:uncultured Bacteroidales bacterium	3f5c08a6c41bc5218020d594a537237f:f__Lachnospiraceae	90e2f623b7454ef1b0903973e0e8af8f:f__Lachnospiraceae	3a279e6ef47e7fcaf83d819d99bbb748:g__Tyzzerella	b9a2cb73ec5788d8f39e0dbb2584b76c:f__Lachnospiraceae	06851b03539b75eccd4bfc9a36086b4f:g__Ruminiclostridium 9	640318688265b15bffe2d2c1369553af:g__Clostridium sensu stricto 1	78fb556f42f74618cbb52d2ca15e2f69:f__Lachnospiraceae	2046da40197109a7e68862a7963b6012:f__Lachnospiraceae
bce98788a742e2ae656daf9121e9ea21:f__Lachnospiraceae	bd16dbfa6691be3ee68b29bde37b3b7f:uncultured bacterium	2c0dd18bd9239cdb972123c94aa21e64:uncultured organism	3cb835ff0b90aef83f63f438f359388f:Alistipes finegoldii	acae6ed2cd5c9e9d6cfae3fb38f1243e:Bacteroides massiliensis dnLKV3	a984140d6f60664cc68c38393de0d43d:g__Bacteroides	34d7d6dcc1edb8630d47fdb3d69aca26:o__Gastranaerophilales	b04360d74d6b9247adb6debbebf247b0:f__Ruminococcaceae	2bf98e7f7fc0057163377cde7e7b01fa:f__Lachnospiraceae	8e07d0dc5e8a528aa9b0e69a8854253a:uncultured bacterium	5eb34bfc5a0432bbcb87318164d8afbf:g__Ruminiclostridium 5	6816e050aecef7f7e253fb7f5f1cd107:uncultured bacterium	0ea5d79bd0701618a09f03147d6c6b3d:uncultured bacterium
48c95a3c5d417d98860248fb237b45db:g__Haemophilus	65bc4cf814560e07bf131abca74cc2ce:f__Lachnospiraceae	e9f52e2afa9076431160ca28d8e23081:uncultured bacterium	2046da40197109a7e68862a7963b6012:f__Lachnospiraceae	513c15fddb42b36748738c94edef427d:uncultured bacterium	88af800b43411d6980422b5577b6470c:f__Ruminococcaceae	a9cbaac4f499a8eb2bcda98d8ba512d4:Angelakisella massiliensis	3b8766d75a2682718aeb758f0f156333:f__Lachnospiraceae	d5c614e02ecbb3bcc98e3bb70d6527ae:g__Butyricimonas	534e569abf8c72ca781a14b465b16f2a:uncultured bacterium	e724c3d58a4cc4410ddcc56de0266e42:g__Enterorhabdus	8addf27278bd84f185e3f3026726361d:uncultured bacterium	7eba5682de9aae57c26bbf3cdc3e849b:g__Alloprevotella
4b44faaf750e09286ace495e5290d527:g__Ruminococcaceae UCG-009	9baade5ff325d188bebaa2439c8ae72c:g__Akkermansia	c20bc732135fc04c230603e7780701ea:uncultured bacterium	7eba5682de9aae57c26bbf3cdc3e849b:g__Alloprevotella	54bd965c56ac7712fe03d15b22ccc19f:f__Lachnospiraceae	0626a5393d8df1f21168ddf856c59e57:f__Ruminococcaceae	44ffe05f072bc073313e9fec61cfdeb4:uncultured bacterium	2bf98e7f7fc0057163377cde7e7b01fa:f__Lachnospiraceae	bd25ebd431f3c7d25760fe8a3fc6145c:Alistipes finegoldii	1fb93b3955326ac1346b830424726fab:g__Lactobacillus	9b7a28bc02dbe3e635c223b850789637:f__Lachnospiraceae	3f4e7e1059484ff3540efcbae9f014e1:Rodentibacter pneumotropicus	6316e9d461176a7429807c0b78c0d365:f__Lachnospiraceae
84b4d961ac1d040718d116cd3181cb85:g__Slackia	bb52ca6a48a410eb5693ac544969c735:g__Faecalibacterium	5585683e65330291b70d34352b22ca3e:gut metagenome	25a1e05fc19806fccaa9101597549a4e:uncultured bacterium	8f43f2076647d0c21472393c3c73bf6c:g__Akkermansia	89bc1df047bfd40c7102dfb94d0ede79:g__Ruminococcus 1	59b1f280b273d590d3913c6ced4533e3:f__Lachnospiraceae	24e52bb6a987a91a99c531cb4824ad3c:g__Bacteroides	e0590c95e9b94da6c77dee6a4f0a108d:f__Clostridiales vadinBB60 group	b37bbb83b5ad31ab1429518722be9eba:f__Ruminococcaceae	b9601020f774f13b9fd6b631e66213e3:f__Lachnospiraceae	ee960e381571fa530a64fc28b6fdaf3f:g__Bacteroides	6df4cc8ac1830f3621e118e711c86f9d:f__Lachnospiraceae
8528d9391e49eaf50a7daa4be46238da:g__Erysipelatoclostridium	cde275e142468dd34e6624e7dfb93712:Alistipes indistinctus YIT 12060	5249cfde5bcb605846000e4e1ecbbc34:Enterorhabdus mucosicola	26b1bdf2a664729a8407c9251ce9d59f:f__Muribaculaceae	2747602e48d1278bca151c1b2a8fda5b:f__uncultured	3e6ac4a13224e2f8ce7f6e322fa69359:o__Gastranaerophilales	8f0bc6c1804aa1f1e882ced0b27eeb96:g__UBA1819	eb39bdb5edfca9c01bc789ca833b43ed:mouse gut metagenome	8800e85ecebc5d06e182207f33dd2532:g__Bifidobacterium	f24898da81e42d0304b5b2bbfc2ad406:g__Bacteroides	9baade5ff325d188bebaa2439c8ae72c:g__Akkermansia	5defbf3efa12ea6a0fa7f47bde256493:g__Alistipes	26b1bdf2a664729a8407c9251ce9d59f:f__Muribaculaceae
47e878a7682be81e85ccf846ec96a4a9:uncultured bacterium	2db2df1868d63d5a511b6566bfbdf5d2:g__Akkermansia	b4ffab8ef9e8d3d1bbf27099dc8aae5a:f__Ruminococcaceae	57731e50e9d5d22d9be73e7636cb5b50:f__Lachnospiraceae	4a33bc7ed322229bcc2d553b851987a5:f__Lachnospiraceae	270983e86f30eaef7b05173d8ef00a78:uncultured Desulfovibrionaceae bacterium	192d7d07309083a0864fe31f192cc337:gut metagenome	d5c614e02ecbb3bcc98e3bb70d6527ae:g__Butyricimonas	ff0a3301e53e2fe08cf956591d699650:g__Ruminococcaceae UCG-005	608c13e5ef24af6a808f41cdc2cda03e:uncultured bacterium	6ad1e389a27b54aa753299194cbd22f0:f__Lachnospiraceae	117bb0449940c431c79b6c8cd190dc74:f__Ruminococcaceae	c9f9d45e87a6791c6a019ac96ed1bd7a:gut metagenome
4ec103d39a7c34dc927616ddb6b79b8e:gut metagenome	bb4802162af193cf06e67ed5c0bb0eae:Actinomyces turicensis ACS-279-V-Col4	6311a0cb234084a18eb8bf8d2c531835:f__Lachnospiraceae	231695e17dccfdd9f944625db6c2cc21:g__Angelakisella	5b83890743c5e472489abf2b56120833:uncultured bacterium	6dda34599aff0d5eb31213eef710f099:g__Alistipes	63ff5c4488866252a2bbaa0efc62fe31:g__Parabacteroides	c470fbdec950afdaa44a64bfdec0fd4a:Rodentibacter pneumotropicus	ebfb6087f0be9fccb7824f9226117e6f:g__Bordetella	0411d09caa911ba2cc1e77dd2ee47df3:g__Lactobacillus	ec4e839a9f93d3553aa96ea0c00d5c97:f__Atopobiaceae	b401cc47f3766e35da850922433b3495:g__Blautia	57731e50e9d5d22d9be73e7636cb5b50:f__Lachnospiraceae
820833640b16a2a0b104473a1c17d6fa:Sutterella sp. YIT 12072	5f723ad13ccab591b4e74e631245ca1d:uncultured Alistipes sp.	aaa5b392ca61c57b7f84d3a80c76a5c7:g__Alistipes	22af8c46e6dac8c5479f8b984921071b:g__Bifidobacterium	9c6217bd9be263b7a714562e48620f35:f__Lachnospiraceae	c29daf87575cc914f6f3b1adfdf5ae5c:o__Gastranaerophilales	a0321b449cbd63c83a310202cb1b35c6:uncultured bacterium	bd25ebd431f3c7d25760fe8a3fc6145c:Alistipes finegoldii	40ba8fa0c946f97986ad23928873f4ce:uncultured bacterium	93042235f3aea3c97980d421f59da8d2:g__Helicobacter	57614c1696ebb88005e938725a66b413:f__Lachnospiraceae	3ddb07d0f219757a908a86a9d539c388:g__Ruminiclostridium 9	231695e17dccfdd9f944625db6c2cc21:g__Angelakisella
b2640e7b3977c9cab27f30850a6b24da:g__Lactobacillus	7973e5658982e34c8d8ebf94f5dcd9eb:g__Christensenellaceae R-7 group	137b801764f4cf51248c0ecf08ccf246:Lachnospiraceae bacterium COE1	1df04d18cec04689676d75ca3692ea85:uncultured Bacteroidales bacterium	1c64eab74c0686734a63a3e55be086df:uncultured organism	5f77c6b2c2857114e86352579986948a:g__Bacteroides	eabab3cd2fbfce2b6175307cb80fb85e:uncultured bacterium	0ef4d9a551caa85b7dbbf213e040c0c3:Alistipes indistinctus YIT 12060	5bcb3b3e1443c1fde65564606d0d8ff0:o__Gastranaerophilales	979718b106b5126902eef5be0cb24c6a:g__Parabacteroides	f8c7b81f0bae0214121b9b3f3bcee70e:f__Lachnospiraceae	3bd433fdcc58fb0ffbc6ea7bcbcc77d5:k__Bacteria	9b690179a54d48748cd01004d09cebd6:g__Butyricimonas
c04027cc8c9e5109e6621781c7dfb143:g__Ruminococcaceae UCG-014	4348490109d2373693f3b10a3226e9ad:g__Akkermansia	2e750b594451ee675198a83d24f65a04:uncultured bacterium	aad5d351faae8628149fdc156460d467:f__Lachnospiraceae	110fb580a3bbbfa5ba2aeafcb00b7bbb:g__Blautia	0a46ff48ac005dec42e6ec60da41266a:f__Lachnospiraceae	b3bf04dc093a9b8014a543b886ce9f42:g__Angelakisella	e0590c95e9b94da6c77dee6a4f0a108d:f__Clostridiales vadinBB60 group	bd119fd127a46fea7410f31187ba139b:g__Staphylococcus	7ed77d7b836c89c196c9fb150468d5fc:f__Lachnospiraceae	b4f1e02c2b0b54dc218ce918df7e98bb:f__Lachnospiraceae	d3e93ec0aca25667f6463ec7aa022c99:uncultured bacterium	22af8c46e6dac8c5479f8b984921071b:g__Bifidobacterium
1a58a92f00d6a1c7a658faf847fece4f:g__Phascolarctobacterium	79defaf900896a04fbdbbe6335f9aa16:Phascolarctobacterium succinatutens	41a3bc686b2d1af614921ee75361d29e:f__Lachnospiraceae	2c00051bdb51edfb8ee1ccbabe85a120:g__Faecalibaculum	77b157220c405b33d66e391f9ed61492:f__Lachnospiraceae	3a279e6ef47e7fcaf83d819d99bbb748:g__Tyzzerella	3ba1e5568d5267b9c84602542a71d0e6:f__uncultured	3f410cd1ab2c53e6b05e27b9cfb79788:f__Family XIII	f3d47509055a02fad484c02502016282:uncultured bacterium	be7cefa723d1cc87fb39e97bb0e7e594:g__Blautia	e95fbc1bfb43bb6016ef7406d42fb04c:f__Muribaculaceae	17e0500e9029e4628f848ac4d4ebdac1:f__Lachnospiraceae	2c00051bdb51edfb8ee1ccbabe85a120:g__Faecalibaculum
46267a7666a9c82a51c746161459813a:g__Ruminococcaceae UCG-002	fa27e64b13ca3e8dfc929a9838347f3b:g__Bacteroides	75562e267d823c0bc74161dba6303a55:uncultured bacterium	4e239fad044e01a58fd05983116a1e04:uncultured bacterium	b498eda1b428a8c5991b58c6d284cd0f:g__Lactobacillus	b04360d74d6b9247adb6debbebf247b0:f__Ruminococcaceae	de2c95b3edb315d2a6c68f3107fcf979:g__Odoribacter	a4ffe0369dcee8dc23080e00548d9ea8:o__Lactobacillales	9442794faa3ae4b16fadda13cebb21d2:f__Lachnospiraceae	98bdfee477b07d6f0b794e30a1b2b0c6:g__Escherichia-Shigella	2db2df1868d63d5a511b6566bfbdf5d2:g__Akkermansia	c59a51592e9ed6e2d3a320d0722c6369:g__Enterorhabdus	24b7edd261253e6b7ff04dac0707d824:g__Ruminiclostridium 5
0e62bbe49879b6bede7719cea0f88aa2:g__Bacteroides	775c8f677a485f18d75f1e820e553acb:g__Senegalimassilia	53685f5472fb28b2925249d90c4ab769:Lachnospiraceae bacterium COE1	e8cd746035e7eb275de084ff962339d7:f__Lachnospiraceae	c47b133b4c00980fec2eccd27aa16494:f__Prevotellaceae	eca45dc2bfe2a149159ea8204dd7ad30:g__Alistipes	2c070f1d66572ca3bb3baff2a12d63dc:g__Aerococcus	c50c11b4dfa7b20221e92ffe2c1dfbf9:g__Ruminococcaceae UCG-005	de963aea11869a17c254559e88df549d:Erysipelotrichaceae bacterium NYU-BL-F16	0824d697b8c32a8b99c8868c139ad962:g__Bacteroides	42dcb22d303ab069e8290169f740be61:f__Lachnospiraceae	534edd0edf27cb7697446ec9db0de3b3:k__Bacteria	e8cd746035e7eb275de084ff962339d7:f__Lachnospiraceae
9c622bbb3660e7c88bd510eb0461f1f9:g__Holdemanella	798a01b59c0e66889b40031dafa176ce:g__Faecalibacterium	dae3513bcca910f9ba460d2a3f97f873:uncultured bacterium	60bd8673f026d558ee1b2fa9ac804e9e:f__Lachnospiraceae	7885e10812023fd2908c99e0744dc966:g__Alistipes	a387b11d6376dff574e3c0eb860f04f3:f__Eggerthellaceae	1297964a0b6f83cd6e9755ffd5aa576f:uncultured bacterium	40ba8fa0c946f97986ad23928873f4ce:uncultured bacterium	1147e905652f3398adf4c5938011a95e:o__Gastranaerophilales	dfa315e25cee1effbc06004487711339:uncultured bacterium	baf3283083e3d536824c0f0ce7e61550:g__Staphylococcus	32035cbf9ae77df9526c419e41bb7cd1:g__Ruminiclostridium 5	60bd8673f026d558ee1b2fa9ac804e9e:f__Lachnospiraceae
b048c990de688511141cee86719bee43:g__Alistipes	bcb8dd3b591530ed1c7bf8ab1d0637fc:g__Barnesiella	c84c237c5d3ab22e0eb4815a97da554f:uncultured bacterium	30df8512050942dccdb15e2c386976b1:Bacteroides stercorirosoris	4bbbcf82c174c0f987ca5d8fad31a3b0:g__Helicobacter	0331c6d8e7e37b0daf56ef52664e61a1:f__Lachnospiraceae	1f5690c504acb48c8f4ba3784672fffa:f__Lachnospiraceae	1458de6a5c4b2e70f68861b85a5243e6:uncultured Bacteroidales bacterium	e9f28c6fe717b68b005833d2ad78d26e:f__Lachnospiraceae	fdef457afd3947fd3ba52c2557dfa644:f__Lachnospiraceae	696fe4c7680e1807711aed7b08fd8362:Bacteroides massiliensis B84634 = Timone 84634 = DSM 17679 = JCM 13223	b50ee822cfed4c1b79e7ee49ae831894:Burkholderiales bacterium YL45	a09e51e1f5487546ace6f2fd96739955:uncultured bacterium
749b6a45bdfa8a54031a792aaabdf1bd:g__Ruminococcaceae UCG-002	1bd8f4a211456c11119b1134ab33315b:f__Lachnospiraceae	6be8ff5fa522c83e2ebd86d7a0ec7dd0:g__[Eubacterium] coprostanoligenes group	fe4e0ae4758fe353d7d963880c91fde9:g__Lactobacillus	e762766e244c41c8773e86feeceb4836:uncultured bacterium	adad3c3b062c4153fb599cb0c84bd6db:uncultured bacterium	a9839720ac3cf7fdf3087e7579a257da:g__Desulfovibrio	f3d47509055a02fad484c02502016282:uncultured bacterium	917756a6e0097f11732487650fcd8478:uncultured bacterium	a77c25eddced9a147d1ce276081217a7:uncultured bacterium	0bf3e06e41c2604a17f7800dd3e5a5fd:g__Ruminiclostridium 5	ef22fba4031aa961dba8ddefebf01453:f__Lachnospiraceae	d0539be4b2d8215c2510bf99cf3db289:g__UBA1819
95c9f4597f12a396769651ad8f2739f7:g__Flavonifractor	0f5021ff8fcf294b783ca972000e658b:uncultured bacterium	864cbae35e8b028552557bffc38a0e82:uncultured bacterium	e93006d3f098bbc44fb7a98886b20828:uncultured bacterium	fd2cdd871f2356879b956ad9a57f8d1a:g__Ruminiclostridium 9	2bf98e7f7fc0057163377cde7e7b01fa:f__Lachnospiraceae	e432ae271b7c2b08755a3f8f70a77f6f:Bacteroides acidifaciens	9442794faa3ae4b16fadda13cebb21d2:f__Lachnospiraceae	50728c316856ea8cc19d1570bdc26064:g__Holdemania	9306e5ca57c568e511f98940c11d78f9:f__Muribaculaceae	d31bada2c43da054d69f338436c1d315:f__uncultured	2046da40197109a7e68862a7963b6012:f__Lachnospiraceae	e53ff62cd5ee0536a998917f6c9f4461:g__Parabacteroides
0b7fef998f52b8438ea1cef91f132bec:g__Escherichia-Shigella	369b9d874269297e6b0dd71ef83242fb:g__Christensenellaceae R-7 group	09546066e0052afcc7c7de069404c34c:f__Ruminococcaceae	6329998910f4103eb97f4211dedc05d0:g__Clostridium sensu stricto 1	c3774790bbac47539475f6d9327f888a:uncultured organism	53c76fbb8a78194fed46909f8c76f8aa:g__Ruminiclostridium 9	f269124bb58bf03a1bb316d47ef3b757:uncultured Eubacteriaceae bacterium	917756a6e0097f11732487650fcd8478:uncultured bacterium	0c1fbc86079917b4be5ce4f836970192:uncultured bacterium	b048c990de688511141cee86719bee43:g__Alistipes	4348490109d2373693f3b10a3226e9ad:g__Akkermansia	0ea5d79bd0701618a09f03147d6c6b3d:uncultured bacterium	fe4e0ae4758fe353d7d963880c91fde9:g__Lactobacillus
47ca7a40c295960b52e77003d5fa02a0:f__Peptostreptococcaceae	6fd2714f92f8b2f7482b221f947ad57c:o__Clostridiales	6c258505b4750fa831d8b92b0c9c523f:f__Lachnospiraceae	a121f891a6f227e00f191e57f035c545:g__Lactobacillus	7e74940333c11c21b3bbf3bec10f4bfd:f__Muribaculaceae	bd25ebd431f3c7d25760fe8a3fc6145c:Alistipes finegoldii	93ccc0fe810bcbe80ba26d74bc41004f:f__Lachnospiraceae	2c0dd18bd9239cdb972123c94aa21e64:uncultured organism	26ec25e70d348a12da0a740357d50f49:Streptococcus sp. S6	b8a3c8ee2b6b4739d09f7f100c61594f:f__Muribaculaceae	0cb34757924a7b7a3b51cbeafb2f4ae6:uncultured bacterium	7eba5682de9aae57c26bbf3cdc3e849b:g__Alloprevotella	7837e3e2912f66c7628c024c3d7f3f18:g__uncultured
0eff81dc71150119af9e1b355ca4ac73:human gut metagenome	ef6d86ec2a2e224832dfda98b6ef4c0d:f__Lachnospiraceae	10fe108dcdb9bb9575d9b67c084b1142:f__Lachnospiraceae	8db9aa865e798789500dcc0cdcbb3eca:g__Lactococcus	62fb21344afa7004b22d2a309c58230b:uncultured bacterium	14bc83a5a8cacbc0c6b6bfa0ef43f68e:g__Streptococcus	ef1bccbf2887642a38a73ea22fef7fce:g__Ruminiclostridium 9	5585683e65330291b70d34352b22ca3e:gut metagenome	2c0dd18bd9239cdb972123c94aa21e64:uncultured organism	0b7fef998f52b8438ea1cef91f132bec:g__Escherichia-Shigella	11c30246172f25b4240b05c97da2407f:uncultured bacterium	0a7745c40e4f4f4ddbdcd49ed042afcb:f__Lachnospiraceae	a121f891a6f227e00f191e57f035c545:g__Lactobacillus
304b33b4ed8302e9cb793f16d2924ec4:f__Peptostreptococcaceae	461d462b0467121f0796cdbe1eb5c438:g__Ruminococcus 1	b35d8d89b33d2c2edcd6959571559eb3:f__Lachnospiraceae	ec531b3d28cf65dcffa5b241535f35cd:g__Alloprevotella	e06cd4c6cae911be376e23a82eddd998:uncultured bacterium	dc44acd2858efa3816382e0092c54cb6:uncultured bacterium	86dd7fe5390b374e28b72342e4b260a7:gut metagenome	3c80b1ee2d261f24387c119f63b42149:uncultured bacterium	5585683e65330291b70d34352b22ca3e:gut metagenome	47ca7a40c295960b52e77003d5fa02a0:f__Peptostreptococcaceae	e3c064cb5dc5827687b20b9028809251:uncultured bacterium	c3ffbbcace537610880a842156c402ec:f__Lachnospiraceae	00d9a7657d3bf41e9e4066a6760f5834:Bacteroides massiliensis B84634 = Timone 84634 = DSM 17679 = JCM 13223
13f2c09def16c42e6ec2253e23c9e21d:g__Ruminococcaceae UCG-014	2df2bbad024b50487f5d66a474fdca6a:Ruminococcus sp. N15.MGS-57	07cf571c7cfd61723ed5a22c66292db6:uncultured bacterium	7b436f6d9edb05f55f3881f739229774:g__Ruminococcaceae UCG-014		e0590c95e9b94da6c77dee6a4f0a108d:f__Clostridiales vadinBB60 group	686af8f1e8df187f6a3e8b022f8adb5d:g__Parabacteroides	b214d402577d4ef7f3d55880cba26e7f:gut metagenome	b5698533c8a56deb5770a9edb401fa8a:g__Ruminococcaceae UCG-014	640318688265b15bffe2d2c1369553af:g__Clostridium sensu stricto 1	19db5f54271645884910e6efc4c3c55b:uncultured bacterium	57731e50e9d5d22d9be73e7636cb5b50:f__Lachnospiraceae	8db9aa865e798789500dcc0cdcbb3eca:g__Lactococcus
640318688265b15bffe2d2c1369553af:g__Clostridium sensu stricto 1	574f30cfc1594899ae74c680743654c1:f__Lachnospiraceae	477ab8f577a0b1e16e8d0910da32f770:o__Gastranaerophilales	90e2f623b7454ef1b0903973e0e8af8f:f__Lachnospiraceae		8800e85ecebc5d06e182207f33dd2532:g__Bifidobacterium	3d39d51a799a36d96ac317b63a7d1625:g__Bacteroides	f0e6a6e5fdad33b085c429443aabbf4f:o__Bacteroidales	b214d402577d4ef7f3d55880cba26e7f:gut metagenome	99a5a7775d75c30d0cc1a5f81cb2cbe2:f__Ruminococcaceae	1d54432bd098e27f7f6c26e408417c0a:g__Ruminococcaceae UCG-002	231695e17dccfdd9f944625db6c2cc21:g__Angelakisella	ec531b3d28cf65dcffa5b241535f35cd:g__Alloprevotella
163f479fb358e7e5135a70d6c1e350f1:gut metagenome	54e52d5634cec410c2e8b519588b8349:f__Lachnospiraceae	54a5d56dee2254abf2eebffe0af941de:uncultured Eubacteriaceae bacterium	c7a123575a460ea36fe61f90abf5eaaa:gut metagenome		c50c11b4dfa7b20221e92ffe2c1dfbf9:g__Ruminococcaceae UCG-005	b37bbb83b5ad31ab1429518722be9eba:f__Ruminococcaceae	3835c85514df15f2e57b308ec2506d3d:f__Lachnospiraceae	eea129208f8ed4168b25cbd6c52868b7:uncultured Barnesiella sp.	bb202a1b315220512e9abf602dcd55cf:g__Ruminiclostridium 9	4e906ee53fb1b361b706a991d588d40d:f__Lachnospiraceae	e2d7e1e93ec70aa7b7e009d2b20cee7b:g__Bacteroides	d1e6aeef0e14114e4f0caa1cb7724782:f__Lachnospiraceae
9baade5ff325d188bebaa2439c8ae72c:g__Akkermansia	3272a7e57b5119303bcd03a97b80378e:g__Clostridium sensu stricto 1	6fdbe9b795ed72912e4b00f19e20532c:Rikenella microfusus DSM 15922	34d7d6dcc1edb8630d47fdb3d69aca26:o__Gastranaerophilales		ff0a3301e53e2fe08cf956591d699650:g__Ruminococcaceae UCG-005	f24898da81e42d0304b5b2bbfc2ad406:g__Bacteroides	b4ffab8ef9e8d3d1bbf27099dc8aae5a:f__Ruminococcaceae	b4ffab8ef9e8d3d1bbf27099dc8aae5a:f__Ruminococcaceae	b9601020f774f13b9fd6b631e66213e3:f__Lachnospiraceae	98c46e6f081ce66563e5e3daa4d7773e:uncultured bacterium	9cbeee019fc175d6fc6dfaf7438b4caa:k__Bacteria	90e2f623b7454ef1b0903973e0e8af8f:f__Lachnospiraceae
bb52ca6a48a410eb5693ac544969c735:g__Faecalibacterium	91317dd043b87a8f041baac05ae5b4e8:gut metagenome	1dd9136ab5150599f5d5df8ff972c62e:g__Ruminococcus 1	59b1f280b273d590d3913c6ced4533e3:f__Lachnospiraceae		40ba8fa0c946f97986ad23928873f4ce:uncultured bacterium	d6f915a398b52522d5f204c9b1d1aefb:k__Bacteria	aaa5b392ca61c57b7f84d3a80c76a5c7:g__Alistipes	aaa5b392ca61c57b7f84d3a80c76a5c7:g__Alistipes	ee2df00fe4c83e39c854eb6bdc5771f5:Trichinella pseudospiralis	d45303c406641a77913ef956967c0f8b:g__Lactobacillus	2c00051bdb51edfb8ee1ccbabe85a120:g__Faecalibaculum	c7a123575a460ea36fe61f90abf5eaaa:gut metagenome
db5e9d1403ea14712bd307f03fe2c596:g__Ruminococcus 2	9a8e10b23d9aba55b88aef7beaef32f3:g__Akkermansia	2f6ca5eae902d25f1030bae4d2da5d2e:f__Lachnospiraceae	192d7d07309083a0864fe31f192cc337:gut metagenome		5bcb3b3e1443c1fde65564606d0d8ff0:o__Gastranaerophilales	608c13e5ef24af6a808f41cdc2cda03e:uncultured bacterium	3b176e8bb67a335f0b0d3402384ac1d9:g__Ruminiclostridium 5	59426cd5187cd00d90866f81605bca30:uncultured bacterium	3bae628ff40ba8f7df6896a0fdf3da57:f__Ruminococcaceae	22c5895497e196a002f8f90290af1003:f__Lachnospiraceae	d9d5f697269b9dadaff31519bce51477:uncultured bacterium	77d68e4513e5297d2128814d61e5d5b9:f__Lachnospiraceae
ae82b7241436a661fb0b287974d464fb:uncultured bacterium	05656e61ffa0fb473db40a4c97245b7d:uncultured Eubacterium sp.	2d33521c46ccc9d708ab1ba2c5ddcd85:g__Helicobacter	79307136c0e93f33984a3d9185730239:f__Lachnospiraceae		f3d47509055a02fad484c02502016282:uncultured bacterium	0411d09caa911ba2cc1e77dd2ee47df3:g__Lactobacillus	7cf93e8d0d48d6ed15e0570c1af677a3:f__Ruminococcaceae	957a18983ba451d312fe9ae5489530f8:o__Gastranaerophilales	9baade5ff325d188bebaa2439c8ae72c:g__Akkermansia	f9ee3b1248bba1fd732f6a1e29048e56:g__Dubosiella	4e239fad044e01a58fd05983116a1e04:uncultured bacterium	6b671a722b1e8a25d4578c7d7c733cc6:f__Clostridiales vadinBB60 group
79bb2aa4ab291c18ea582b3250100989:g__Slackia	64b8010ce68c651155008f31584c57fb:g__Ruminococcaceae UCG-014	1a775c637f71c4d90ed9510c1837fc24:f__Lachnospiraceae	35ac66f15acee8886560a8f6af77b17c:uncultured Bacteroidales bacterium		9442794faa3ae4b16fadda13cebb21d2:f__Lachnospiraceae	93042235f3aea3c97980d421f59da8d2:g__Helicobacter	59426cd5187cd00d90866f81605bca30:uncultured bacterium	bde3273f9ea44812e93f241d364c551d:k__Bacteria	6ad1e389a27b54aa753299194cbd22f0:f__Lachnospiraceae	2207875018f2d2f26f9d79a40bbd883c:f__Clostridiales vadinBB60 group	60bd8673f026d558ee1b2fa9ac804e9e:f__Lachnospiraceae	26c634b995c4060f25523477a8a94314:f__Ruminococcaceae
e67c250b6c40e7faffc4f670cb1bad82:f__Ruminococcaceae	a02c2adc1afee50ee02957a09bcf129c:uncultured organism	4d32b047bfdfcc47066c5f426618c37d:f__Lachnospiraceae	a0321b449cbd63c83a310202cb1b35c6:uncultured bacterium		858b24fea8b7cb1b3e6575155bb72c7d:Holdemania massiliensis AP2	1ee7c2df57afb65a9c876bebcc8d4709:Bacteroides sp. HPS0048	561d1d26754c61deffbd9adf59452214:f__Lachnospiraceae	2e750b594451ee675198a83d24f65a04:uncultured bacterium	9f2cb3317c61a0820280d35a297ce408:uncultured bacterium	af01957bed64ff3f4efa0a4e5e1375df:uncultured bacterium	30df8512050942dccdb15e2c386976b1:Bacteroides stercorirosoris	af6b53c5682ef7ff91bf4309724adf51:k__Unassigned
3352af3e5b91b926d1e39cb5e9f03e83:Actinomyces odontolyticus	89b1850d4bd3a50b602713fdbcaaa7b2:metagenome	a1afb03532f16d636be7471e591e7225:f__Lachnospiraceae	b3bf04dc093a9b8014a543b886ce9f42:g__Angelakisella		97a3e70fc988d9b035d850bb869a6495:uncultured Desulfovibrionaceae bacterium	4a67012ac1b77b8523d0df4f61a89c0b:uncultured organism	6d624ae27dd691218bdd73bce0163e3c:f__Eggerthellaceae	41a3bc686b2d1af614921ee75361d29e:f__Lachnospiraceae	e976c732455210783fb8660e8b4b4691:f__Lachnospiraceae	1a186f1bbde675f9596bea89f0c87b1b:g__Ruminiclostridium 9	d0539be4b2d8215c2510bf99cf3db289:g__UBA1819	59b1f280b273d590d3913c6ced4533e3:f__Lachnospiraceae
af0e91343d0a98e774b6b81c13dce543:g__Blautia	aad36b1d6360938dc2c16960aedc91e6:g__Butyricicoccus	b6957cda100aae9fb0b89e5d290f324d:uncultured organism	3ba1e5568d5267b9c84602542a71d0e6:f__uncultured		917756a6e0097f11732487650fcd8478:uncultured bacterium	ee1a6954b5c6e84c005dd70de8d94f47:o__Gastranaerophilales	41a3bc686b2d1af614921ee75361d29e:f__Lachnospiraceae	73695542d9f07e29ada207d0a8ae9825:g__Anaerofustis	e95fbc1bfb43bb6016ef7406d42fb04c:f__Muribaculaceae	57cc1ca2bde4d8ad849b24a961ac66c3:f__Lachnospiraceae	fe4e0ae4758fe353d7d963880c91fde9:g__Lactobacillus	8f0bc6c1804aa1f1e882ced0b27eeb96:g__UBA1819
b00dd082450587d7c58b1ae0420bdf92:g__Faecalibacterium	ec1b61740dc8ac827c9f65bdaa35b248:uncultured bacterium	d7f1777aa732f0aa651bd57963b0304a:Faecalibacterium prausnitzii	de2c95b3edb315d2a6c68f3107fcf979:g__Odoribacter		2c0dd18bd9239cdb972123c94aa21e64:uncultured organism	fe9d75b85fb249c7299752e011d75a6b:f__Ruminococcaceae	1c7a46fdd8081c30bb2fa65c57400304:f__Ruminococcaceae	eb37e2e9f4c693ee12cba138573aa188:g__Streptococcus	2db2df1868d63d5a511b6566bfbdf5d2:g__Akkermansia	e946c3dc9677c4298a7e4266d0ee5d49:f__Ruminococcaceae	e93006d3f098bbc44fb7a98886b20828:uncultured bacterium	74e92433b00130dc3c6f6d98ad20edcf:uncultured bacterium
cadb525c107a9480e7ea15b6aa079fb4:f__Lachnospiraceae	3975f01e35564d6d37662a238265333d:g__Christensenellaceae R-7 group	146285f7dd89c764d72dc2c1dfa52384:o__Clostridiales	caa7e54e11f4c70b7993be82cc08eb50:g__Ruminiclostridium 5		3c80b1ee2d261f24387c119f63b42149:uncultured bacterium	c0cb4f8458f3e5aef3e46570cf85389c:uncultured bacterium	eb37e2e9f4c693ee12cba138573aa188:g__Streptococcus	61225053daf66d5449fb1b4fd13d4dad:f__Ruminococcaceae	42dcb22d303ab069e8290169f740be61:f__Lachnospiraceae	96019889cb761ceb121b1d55481f78da:Burkholderiales bacterium YL45	a121f891a6f227e00f191e57f035c545:g__Lactobacillus	29488d82fc1a53f0d288fc7c1fe7e6e7:g__Alistipes
655ac36242c255fa41e0b6ef82f71663:f__Lachnospiraceae	b49c8c6757aab7f9d1ac585e56ad56a4:f__Lachnospiraceae	57328b07a0a82c489feeedf6a57e4c67:c__Bacteroidia	6eb7476e0326806c9ac1ff4c4f27902b:f__Lachnospiraceae		b5698533c8a56deb5770a9edb401fa8a:g__Ruminococcaceae UCG-014	be7cefa723d1cc87fb39e97bb0e7e594:g__Blautia	dae3513bcca910f9ba460d2a3f97f873:uncultured bacterium	c84c237c5d3ab22e0eb4815a97da554f:uncultured bacterium	0bf3e06e41c2604a17f7800dd3e5a5fd:g__Ruminiclostridium 5	731c60799fb3eaa7c8650205d8828a55:uncultured Bacteroidales bacterium	00d9a7657d3bf41e9e4066a6760f5834:Bacteroides massiliensis B84634 = Timone 84634 = DSM 17679 = JCM 13223	22e60f60112d31e50bd39ded483bfdf1:f__Ruminococcaceae
fa27e64b13ca3e8dfc929a9838347f3b:g__Bacteroides	1c43f2558fc84d69d4677a918a984946:uncultured organism	c7e22a2fb592b1e57e3b4a65854c9d5c:uncultured bacterium	e432ae271b7c2b08755a3f8f70a77f6f:Bacteroides acidifaciens		b94368dfb951a58ae3728d644ed57289:g__Caproiciproducens	704ffa64251cb9ba86087b5e47cedfba:f__Ruminococcaceae	c84c237c5d3ab22e0eb4815a97da554f:uncultured bacterium	10fe108dcdb9bb9575d9b67c084b1142:f__Lachnospiraceae	4348490109d2373693f3b10a3226e9ad:g__Akkermansia	dbf7d5455ed093dfa9faa5b1eb9192cb:uncultured bacterium	ec531b3d28cf65dcffa5b241535f35cd:g__Alloprevotella	4c6beb67927bf6ca79398e6f96868019:g__Escherichia-Shigella
798a01b59c0e66889b40031dafa176ce:g__Faecalibacterium	c5688331339a6a4e6fb225c018d872c5:uncultured bacterium	b136069c5f1c4977a8accfffdc7c77bc:uncultured bacterium	96a223a968635414d34eccb3d6725f0c:f__Ruminococcaceae		eea129208f8ed4168b25cbd6c52868b7:uncultured Barnesiella sp.	033e211e437505a2638a02ad79200c81:g__Alistipes	6c258505b4750fa831d8b92b0c9c523f:f__Lachnospiraceae	07cf571c7cfd61723ed5a22c66292db6:uncultured bacterium	0cb34757924a7b7a3b51cbeafb2f4ae6:uncultured bacterium	2af3e954362ce9be1492734e7c3e67a9:uncultured bacterium	e77c47f7e881cc5f3f243527d6528bab:g__Ruminococcaceae UCG-010	df7f4cc10ba98ab275146ae64f57a54b:unidentified
d247de17745f320d3a3862ebb233c9b5:Bacteroides coprocola DSM 17136	d38ef56973018da6fd2722850ad616e3:g__Clostridium sensu stricto 1	c83c6f982c06ea8ca8f278f8c3393e8b:f__Lachnospiraceae	f269124bb58bf03a1bb316d47ef3b757:uncultured Eubacteriaceae bacterium		b15e423aee85faf05b413e1429a28b1d:g__Bacteroides	a0acbd9750f1e45abe6f49a790593d93:f__Lachnospiraceae	54339028373f3e5fac8f1a474af93c5d:g__Ruminococcaceae UCG-014	3c19430553545710d8699d301b3b0acf:gut metagenome	1485ecd23ddbb401e388ea8c123c0d03:f__Ruminococcaceae	9dbe9d5173218c12633b4fdda3520a1a:g__Tyzzerella	90e2f623b7454ef1b0903973e0e8af8f:f__Lachnospiraceae	f96e624e68ff7720d1567190b5e26f12:uncultured bacterium
bcb8dd3b591530ed1c7bf8ab1d0637fc:g__Barnesiella	952c91953446ecae2584c1cec07dc6c8:f__Lachnospiraceae	f4d6a2d9deec15a557c2a0b15a13c283:f__Ruminococcaceae	12e9cc87d1b786d818400a34bf7647c2:uncultured bacterium		39a3098c2ffabcdecd176d0b6f04f88f:Butyricimonas sp. GD2	232ac35125037cff4bfa4d24115f6357:uncultured bacterium	63294b275c5af3987b9c1122d05c379c:f__Ruminococcaceae	54a5d56dee2254abf2eebffe0af941de:uncultured Eubacteriaceae bacterium	11c30246172f25b4240b05c97da2407f:uncultured bacterium	9a8e10b23d9aba55b88aef7beaef32f3:g__Akkermansia	34d7d6dcc1edb8630d47fdb3d69aca26:o__Gastranaerophilales	b3bf04dc093a9b8014a543b886ce9f42:g__Angelakisella
1bd8f4a211456c11119b1134ab33315b:f__Lachnospiraceae	15beba64311a497f27923f394701f2cc:g__Parabacteroides	dc86a4dc1b8403098e29c3735ed8652e:uncultured bacterium	e48f37fb31242fa16c999ff4ffb8c5e6:f__Ruminococcaceae		b4ffab8ef9e8d3d1bbf27099dc8aae5a:f__Ruminococcaceae	14fd2aaca3cef4b41bb7eac65a0d5bbd:g__Butyricimonas	07cf571c7cfd61723ed5a22c66292db6:uncultured bacterium	07ccf2d368afa871309f7001c922297e:Clostridium sp. CAG:306	186b48a8e2664754f8f6811e0631bba9:gut metagenome	9945cbdf8a3872017f378a908b51faac:f__Ruminococcaceae	f469103f1b98068f918d08f75dcd88fb:o__Bacteroidales	de2c95b3edb315d2a6c68f3107fcf979:g__Odoribacter
a6b8ef4479683722ac165ba1c42878ea:g__Blautia	f16beab8165a628e92d1ad5411f606db:g__Butyricicoccus	5e9a1370a3e5c826d44075a343d3c658:uncultured bacterium	ef1bccbf2887642a38a73ea22fef7fce:g__Ruminiclostridium 9		aaa5b392ca61c57b7f84d3a80c76a5c7:g__Alistipes	5c4c5a58b2d49b0618fdb7b17e99ddb4:g__Akkermansia	f1d48abfb52e7b5755a32a7b5c25cde8:o__Clostridiales	149071f9c1db84e93611d27d61595f49:g__Ruminococcaceae UCG-010	1b50b7793aed5cb3406b55c60cb317ef:uncultured organism	67404ac0b41b092db7e5297c77feae4f:uncultured bacterium	a9cbaac4f499a8eb2bcda98d8ba512d4:Angelakisella massiliensis	a396a006d220eada71a57e1c906dad94:Alistipes finegoldii
856ee8eae7c4236350650ef4a0691f6b:uncultured organism	7bce19512aa96e1c6088bd01e481a039:g__Sellimonas	fb823a0930bb843d0def788ac9a8c9c7:o__Gastranaerophilales	caa15d8002a161f29aa3f2c1569d360f:uncultured bacterium		7cf93e8d0d48d6ed15e0570c1af677a3:f__Ruminococcaceae	ab7c819da7856182a6ef5c550e3fb2dc:f__Lachnospiraceae	3c19430553545710d8699d301b3b0acf:gut metagenome	6fdbe9b795ed72912e4b00f19e20532c:Rikenella microfusus DSM 15922	fa27e64b13ca3e8dfc929a9838347f3b:g__Bacteroides	d7a9cdde19dd57c6ff46154763855ddd:gut metagenome	192d7d07309083a0864fe31f192cc337:gut metagenome	6eb7476e0326806c9ac1ff4c4f27902b:f__Lachnospiraceae
f9ee3b1248bba1fd732f6a1e29048e56:g__Dubosiella	888c73ea3e2c1ac5c29e50e6e050ea5d:g__Faecalibacterium	7e6a172dc80235c5b543cb0c003239e1:f__Lachnospiraceae	06851b03539b75eccd4bfc9a36086b4f:g__Ruminiclostridium 9		3b2d5dbc01982d1f5bc7bb96b5dc5e53:g__Bacteroides	5ee5102ae81a69248403011018536264:uncultured organism	781a3ebc258f2503d055a68bb47b4650:uncultured bacterium	18d57ed181c88286bf848752fe7cd26b:uncultured Coriobacteriales bacterium	cb3bb31c10f82fd14de156dfc08ceaae:g__Enterococcus	7c18592e9476c1153369af68f29a1165:g__Lactobacillus	79307136c0e93f33984a3d9185730239:f__Lachnospiraceae	e432ae271b7c2b08755a3f8f70a77f6f:Bacteroides acidifaciens
13f96a940ac46182c9b88dfb38935655:g__Ruminococcus 1	97f5ed0972c3d6e6beb5b663b4e7523c:g__Lachnoclostridium	9c498aab8cd89eaaba8c444c8041e366:gut metagenome	534e569abf8c72ca781a14b465b16f2a:uncultured bacterium		59426cd5187cd00d90866f81605bca30:uncultured bacterium	cdbc16df06597402f255011865b726b6:g__Alloprevotella	18d57ed181c88286bf848752fe7cd26b:uncultured Coriobacteriales bacterium	edfb30319fe56dfd1270759452d17522:f__Lachnospiraceae	bcb8dd3b591530ed1c7bf8ab1d0637fc:g__Barnesiella	d061ae491c7aedf0e82924107b5377b6:uncultured bacterium	66034a356151cd094b4d7ed8c3aa4417:f__Muribaculaceae	96a223a968635414d34eccb3d6725f0c:f__Ruminococcaceae
47eaec5fb5a2ada6f437ec41cb7e9945:g__Holdemanella	bcaea98335a6b2ed3ca3091ab929b961:g__Anaerostipes	4c551c1fbe9de8bf1d0f96f642d58b74:f__Lachnospiraceae	b37bbb83b5ad31ab1429518722be9eba:f__Ruminococcaceae		41a3bc686b2d1af614921ee75361d29e:f__Lachnospiraceae	cce0cad6bb51cacffbc329e97575759a:g__Parabacteroides	2d33521c46ccc9d708ab1ba2c5ddcd85:g__Helicobacter	2d33521c46ccc9d708ab1ba2c5ddcd85:g__Helicobacter	4e906ee53fb1b361b706a991d588d40d:f__Lachnospiraceae	2fee147bba712f3ece3ca85401b2e81d:g__Angelakisella	92901558dde852b713d8422c5df54d76:g__Ruminiclostridium 5	f269124bb58bf03a1bb316d47ef3b757:uncultured Eubacteriaceae bacterium
574f30cfc1594899ae74c680743654c1:f__Lachnospiraceae	89545e8f5d5a68d0bba25d0f3aad6b76:g__Ruminococcus 1	4067919bd38b849ea959b373b3692fd6:uncultured bacterium	608c13e5ef24af6a808f41cdc2cda03e:uncultured bacterium		1c7a46fdd8081c30bb2fa65c57400304:f__Ruminococcaceae	1a58a92f00d6a1c7a658faf847fece4f:g__Phascolarctobacterium	a74d42c22a2f1af4b3ad271a439124bb:f__Lachnospiraceae	664341a21f12651f48f8136698806bdc:g__Ruminiclostridium 9	d45303c406641a77913ef956967c0f8b:g__Lactobacillus	d0a3ab4d45aded6e74ae87822d7804a2:uncultured rumen bacterium	61888a2b08928b5f8101a4618a1761a7:f__Lachnospiraceae	e48f37fb31242fa16c999ff4ffb8c5e6:f__Ruminococcaceae
3272a7e57b5119303bcd03a97b80378e:g__Clostridium sensu stricto 1	b7c881c60865523f5f4ba5b5eeee9410:g__Ruminococcaceae UCG-014	a52dcc969135542d013987eb2f903e65:f__Lachnospiraceae	0411d09caa911ba2cc1e77dd2ee47df3:g__Lactobacillus		57e086f0a6c551389186eaefd67218fe:uncultured bacterium	0e62bbe49879b6bede7719cea0f88aa2:g__Bacteroides	daad88023bcd95642272c79972d42971:f__Ruminococcaceae	a8a706b9ab0470311a5090e72fb09674:gut metagenome	90d2607f18ee56ed51ab49bf7b0a8669:f__Lachnospiraceae	15beba64311a497f27923f394701f2cc:g__Parabacteroides	29488d82fc1a53f0d288fc7c1fe7e6e7:g__Alistipes	759e647aa8ba06c2a1b59004289b11d4:f__Christensenellaceae
46762fbab8dbc6058ae8219afbe76185:g__Phascolarctobacterium	34a741530a9858ad3f354b54fb370197:f__Peptostreptococcaceae	b59dfc82610179fa179cd3529f44cc42:gut metagenome	93042235f3aea3c97980d421f59da8d2:g__Helicobacter		eb37e2e9f4c693ee12cba138573aa188:g__Streptococcus	a77c25eddced9a147d1ce276081217a7:uncultured bacterium	e63b65edd4ad8912731f1e4951eaa878:g__Helicobacter	cbba611dcb6a901d262c07235832d803:f__Ruminococcaceae	7edca990649c382fc32dadbb4a394a97:g__Ruminiclostridium 9	2764840fc92535bac55a41b519b12a36:uncultured bacterium	618f346608024822e5a88c0b76a0b7fd:uncultured bacterium	caa15d8002a161f29aa3f2c1569d360f:uncultured bacterium
fbd533459634c634817bf57d4e5ac1c8:f__Sphingomonadaceae	291c82f0ec5b06d207b6e15d8e9ba2f3:bacterium enrichment culture clone Ecwsrb026	e976634d1e139ddfe976957ac95db7d7:uncultured Desulfovibrionales bacterium	be7cefa723d1cc87fb39e97bb0e7e594:g__Blautia		6c258505b4750fa831d8b92b0c9c523f:f__Lachnospiraceae	1c9d2ad335ef755fb2e47dcdb7eae38d:f__Lachnospiraceae	c03732be069b72d89c59050f0612573b:uncultured Coriobacteriales bacterium	a1afb03532f16d636be7471e591e7225:f__Lachnospiraceae	ab1c8ab6b8760477b1bcdcb91990b06e:g__Ruminiclostridium 9	74b76047b0b290c3782ffa43e2b5fb1e:f__Ruminococcaceae	63ff5c4488866252a2bbaa0efc62fe31:g__Parabacteroides	06851b03539b75eccd4bfc9a36086b4f:g__Ruminiclostridium 9
a02c2adc1afee50ee02957a09bcf129c:uncultured organism	233116c8efb9e01caa8dc7aeab2176f9:f__Lachnospiraceae	ac29f6c1df38d5d0f2b14003678c438a:uncultured bacterium	704ffa64251cb9ba86087b5e47cedfba:f__Ruminococcaceae		07cf571c7cfd61723ed5a22c66292db6:uncultured bacterium	d07b0a494bea7c08bff716ade359f01e:g__Bacteroides	7b6899b355441b04526174e0dd6d80db:g__Bifidobacterium	21b8f23f817ff6fc1278e2eb842760f2:g__Roseburia	f9ee3b1248bba1fd732f6a1e29048e56:g__Dubosiella	f500fc7d92635a1fde1ba91a39a0ec20:uncultured bacterium	a0321b449cbd63c83a310202cb1b35c6:uncultured bacterium	8e07d0dc5e8a528aa9b0e69a8854253a:uncultured bacterium
d884352dfdd347d7f02fc832852e5957:gut metagenome	866e0c0b4dc2433456c3a7d6a926d4fe:f__Lachnospiraceae	4938c1815700b6d2770385c1796d36ff:uncultured bacterium	033e211e437505a2638a02ad79200c81:g__Alistipes		373141faef9d7fb136936da1a4e99a5e:Trichuris trichiura (human whipworm)	2b6302f85a8827bbeb831b6307b5aadb:f__Ruminococcaceae	b6957cda100aae9fb0b89e5d290f324d:uncultured organism	7b6899b355441b04526174e0dd6d80db:g__Bifidobacterium	af01957bed64ff3f4efa0a4e5e1375df:uncultured bacterium	a52da5c5a5e8857806a63fbe28d64079:f__Ruminococcaceae	42bfce12e368578e11ffc875a6233509:g__Enterococcus	534e569abf8c72ca781a14b465b16f2a:uncultured bacterium
c74d584f154b6c421be5ccd9402f7b29:g__Slackia	e8b260fd6d83357ac4f4cf8c552bc3d1:g__Erysipelotrichaceae UCG-003	3146f390473c2400504926a3baeaefd2:f__Ruminococcaceae	e6746968f0466f2284fcf6ea1d1ac219:o__Gastranaerophilales		71c825ae0353a3b0c1a8feb778754ca7:o__Clostridiales	32c008fc37aca989d35ff42c9796b644:g__Ruminiclostridium 9	d7f1777aa732f0aa651bd57963b0304a:Faecalibacterium prausnitzii	b6957cda100aae9fb0b89e5d290f324d:uncultured organism	57cc1ca2bde4d8ad849b24a961ac66c3:f__Lachnospiraceae	7f1c7fa8807edb9ab1cdafec2ac97162:uncultured bacterium	b3bf04dc093a9b8014a543b886ce9f42:g__Angelakisella	1fb93b3955326ac1346b830424726fab:g__Lactobacillus
7c18592e9476c1153369af68f29a1165:g__Lactobacillus	b116fbccf06df86b6af9a3ff5279870f:f__Ruminococcaceae	c3b81fe2547046d8040207938814466b:f__Muribaculaceae	232ac35125037cff4bfa4d24115f6357:uncultured bacterium		1ba202b86357ac941ec9d16920ad5a37:g__Bacteroides	cb617db578f8b6ceb89b3808c2766a85:g__Ruminococcaceae UCG-010	4ebfb855cae899dab9e7d761c4b5209e:g__Streptococcus	d7f1777aa732f0aa651bd57963b0304a:Faecalibacterium prausnitzii	8097eaac0587bcb38ed97defcdeec65d:Bacteroides stercorirosoris	efecf584d26d0b862d7bcc32e891f02e:uncultured bacterium	ce47ab515a79b59296676150fa73de79:g__Ruminiclostridium 5	608c13e5ef24af6a808f41cdc2cda03e:uncultured bacterium
8c1ad2a4dffeb3d622d0e548d25e8784:gut metagenome	5c5b6be42da10e7019572e6507bf233e:unidentified	0b4123ae64ec91b848197f034f70c2a7:o__Mollicutes RF39	dfa315e25cee1effbc06004487711339:uncultured bacterium		a7fe0052bb17efce6f2169586d29b797:Burkholderiales bacterium YL45	640318688265b15bffe2d2c1369553af:g__Clostridium sensu stricto 1	3d3b5ca77f2e6e0a931429acb32b78d2:uncultured bacterium	131debe433e8dd3ffddc07f3a6cedc89:uncultured Eubacteriaceae bacterium	d5dff0a4beabb7d3f490267301ffa299:Ruminiclostridium sp. KB18	cc0ad8a105ce8660fa54e1f5b3cb46f6:g__Flavonifractor	7eeffabd9d7e1571ae22b15c5423b7ea:f__Ruminococcaceae	0411d09caa911ba2cc1e77dd2ee47df3:g__Lactobacillus
16e34a68287f92720588f36cece1aaf3:g__Bacteroides	b1e76226f69cb62d848e7361bc110f3f:g__Parabacteroides	8ac916d18d812c7379b7159a1ff4446e:uncultured bacterium	ab7c819da7856182a6ef5c550e3fb2dc:f__Lachnospiraceae		69398eed2da41d9d5ffd07c3bcd2a286:g__Blautia	f922e6ee32daea4c681effb47d11c353:f__Lachnospiraceae	d22937c9a887355f80738ad64bd9e23e:g__Ureaplasma	125c09488fa83149c2aa0d6517fb07d9:g__Bacteroides	fbe12d259dbcb7b7fbfc719c9168f06d:Anaerotruncus sp. AT3	20581b7ca03c49ec9a96757c89c516a8:uncultured bacterium	3ba1e5568d5267b9c84602542a71d0e6:f__uncultured	93042235f3aea3c97980d421f59da8d2:g__Helicobacter
952c91953446ecae2584c1cec07dc6c8:f__Lachnospiraceae	2101ed893e7ec87ddad1cf271e353ee7:gut metagenome	5affcc15165c4d52f1f1bdde441898c1:o__Clostridiales	dd550874e780ef0f61952919f55ab4b0:f__Lachnospiraceae		6fdbe9b795ed72912e4b00f19e20532c:Rikenella microfusus DSM 15922	f4e6f5015441f19d2d5e75bc2a53ecbf:f__Desulfovibrionaceae	2dbb82ea819d084d66f2f598ece26f62:uncultured bacterium	2dbb82ea819d084d66f2f598ece26f62:uncultured bacterium	b997c9c21a8b05c4ac6a812fef421bbb:g__Ruminococcaceae UCG-010	d04efdfc90e3c237f4b9f4f14b6971a2:f__Lachnospiraceae	de2c95b3edb315d2a6c68f3107fcf979:g__Odoribacter	ce8c3db01815770a0049202b9505ffc3:uncultured bacterium
99a6c45748ff93cd8881edf75895a6b4:f__Ruminococcaceae	a7b01a8dbd5ef6e0a3561a5033d62b4d:g__Blautia	9c67de88b4ec889e9cc726889d636277:f__Ruminococcaceae	5ee5102ae81a69248403011018536264:uncultured organism		fbbac56fa6b48d824dc641ebd8512556:g__Bacteroides	b15c693bfb97cdbbdbe10fdc4eb32c1b:f__Muribaculaceae	9c498aab8cd89eaaba8c444c8041e366:gut metagenome	79c000868f6a575059349251756afbcc:Ruthenibacterium lactatiformans	9dbe9d5173218c12633b4fdda3520a1a:g__Tyzzerella	c18863421de61b7b7b521dbf3f335dc0:uncultured bacterium	71d8df6aded3d65f35b9e8e933428a42:f__Lachnospiraceae	ee1a6954b5c6e84c005dd70de8d94f47:o__Gastranaerophilales
a17759e85af2f57476e03957fd850f73:g__Eggerthella	13e7e70dc2fedf4e992df2f0da27a6a2:g__Prevotella 9	260f6052e0ea2e084025966032cf90c9:f__Ruminococcaceae	8074729d31a37474b7fae0e4d6fa2519:Enterorhabdus mucosicola		2d33521c46ccc9d708ab1ba2c5ddcd85:g__Helicobacter	9baade5ff325d188bebaa2439c8ae72c:g__Akkermansia	933ab91742a4b9924a148e14515e0ee6:uncultured bacterium	de6ab24cdaf6b804658e7f9c1b12bb5f:f__Lachnospiraceae	d9f85159d4672dcd7286de3467ad0d24:uncultured bacterium	145eb942456b171c819888686bd3f70b:f__Ruminococcaceae	c69f979ef8eea4c890e70da56d572624:g__Enterorhabdus	be7cefa723d1cc87fb39e97bb0e7e594:g__Blautia
15beba64311a497f27923f394701f2cc:g__Parabacteroides	ef26a4be80bd041272a9cd8ca662fab9:c__Firmicutes	f5ad2336975eb16db8f3d45449a7fe39:uncultured bacterium	cdbc16df06597402f255011865b726b6:g__Alloprevotella		a74d42c22a2f1af4b3ad271a439124bb:f__Lachnospiraceae	ec4e839a9f93d3553aa96ea0c00d5c97:f__Atopobiaceae	4c551c1fbe9de8bf1d0f96f642d58b74:f__Lachnospiraceae	1b0328e47d282c50d3b0dcf44360f36c:g__uncultured	3272a7e57b5119303bcd03a97b80378e:g__Clostridium sensu stricto 1	3a1c3590e41a58881aa4e3c1ad5297d8:f__Ruminococcaceae	22095f12be2b45feea7255ab8cac81ea:unidentified	d9800699557242e9842715506ef23458:g__uncultured
f16beab8165a628e92d1ad5411f606db:g__Butyricicoccus	c9ca3bd652b9c59255e3228db234dc94:uncultured organism	e1a2bc05355a78ee6148d08b567c3947:f__Ruminococcaceae	9d76250415713742f04fc04bcc2508d8:o__Gastranaerophilales		daad88023bcd95642272c79972d42971:f__Ruminococcaceae	53f81dc355658d14afb5774763ad72ee:Bacteroides stercorirosoris	4067919bd38b849ea959b373b3692fd6:uncultured bacterium	d7167de83fe0f559c8fec2db7395e2e3:Parabacteroides goldsteinii CL02T12C30	9a8e10b23d9aba55b88aef7beaef32f3:g__Akkermansia	d8ce7a287fa67229be7e2b75cb8aab36:g__Ruminiclostridium 9	b7e423636d15c4b37164926851f786de:g__Paraprevotella	033e211e437505a2638a02ad79200c81:g__Alistipes
7bce19512aa96e1c6088bd01e481a039:g__Sellimonas	8be84fe3a3e805440b3cfe4a44193b5e:o__Mollicutes RF39	709e9e57f95364360718179d20d8eb43:uncultured bacterium	50a113feca46cbe3f72c7303ea6454f7:g__Parabacteroides		a1afb03532f16d636be7471e591e7225:f__Lachnospiraceae	6a0f45f00f7f6114726f2363906bdf49:uncultured Clostridiales bacterium	a52dcc969135542d013987eb2f903e65:f__Lachnospiraceae	4c551c1fbe9de8bf1d0f96f642d58b74:f__Lachnospiraceae	f2d7d090db6541a7dfd1c3780e4bafbc:o__Gastranaerophilales	85ef6e6262aa178ecceef20489d814dd:f__Ruminococcaceae	bd16c6991c02366c1ad9001fa9665594:uncultured bacterium	250fcc46d255836272b5ed5da8fbb8ef:uncultured bacterium
888c73ea3e2c1ac5c29e50e6e050ea5d:g__Faecalibacterium	786f88b640173188be5e6fc8d66c457c:g__[Eubacterium] coprostanoligenes group	0d57375b6f9dd85300dfd0c86fcf97a1:f__Ruminococcaceae	710f52cc29f2d3e8c1014e0bc0f9b0b6:g__ASF356		81048866cd4ee359c9771a809bfa3706:f__Ruminococcaceae	dea30d2918147f17505c5320610d22e7:uncultured bacterium	b59dfc82610179fa179cd3529f44cc42:gut metagenome	4067919bd38b849ea959b373b3692fd6:uncultured bacterium	9945cbdf8a3872017f378a908b51faac:f__Ruminococcaceae	94804e3aa2e3d65d24ed17b37896be97:gut metagenome	253ed0ac869e4812512faa775a933e4b:g__Alistipes	1c861e30d0bc08dea41be30cee53b7b1:g__Erysipelatoclostridium
f56bc73c38857acddc69a93265aaab13:g__[Eubacterium] coprostanoligenes group	32bba781d3c14925ad6ae23e8f346697:f__Lachnospiraceae	b0f568233d31123a79e043125d8bf10b:f__Muribaculaceae	d75e3cb1f5e7aeacb391d2e7e594c09f:g__Helicobacter		55ad9ed61faffc054d508f0a066074f1:f__Muribaculaceae	ba6f8e40153bdb382d582a9566173b95:k__Unassigned	8bb61a37ae060a8b87c9ca61f6e9149c:f__Ruminococcaceae	a52dcc969135542d013987eb2f903e65:f__Lachnospiraceae	a24f1af9fc14730fd10ad65455fc793f:f__Family XIII	6182183fdd6037752bb5624dd227f607:f__Ruminococcaceae	e432ae271b7c2b08755a3f8f70a77f6f:Bacteroides acidifaciens	ab7c819da7856182a6ef5c550e3fb2dc:f__Lachnospiraceae
2009e4bfba29bbf45e77b17474f420a9:uncultured Eubacterium sp.	1fbbcece87af2e7aff945186db14add1:f__Lachnospiraceae	fcc2f5f6f7099306715b0b616c7cf9ee:f__Ruminococcaceae	a77c25eddced9a147d1ce276081217a7:uncultured bacterium		21b8f23f817ff6fc1278e2eb842760f2:g__Roseburia	57614c1696ebb88005e938725a66b413:f__Lachnospiraceae	670c84a6671b14e728691d1a88c0ecd2:g__Alistipes	f5e2b9f980e2606a670d4939a6a334dc:c__Firmicutes	ae46fdcae1fb535ee05060902c9c7010:uncultured bacterium	b1e76226f69cb62d848e7361bc110f3f:g__Parabacteroides	0f8403c4da44292fa99fb60b98f44fd7:g__Streptococcus	fdef457afd3947fd3ba52c2557dfa644:f__Lachnospiraceae
bcaea98335a6b2ed3ca3091ab929b961:g__Anaerostipes	3e793037ae6de5246f8308e7f35d0724:g__DTU089	ea905ee00d26374f42c046f22df2319a:g__Bacteroides	81a4b54b79608972d0ea4292890154f5:f__Lachnospiraceae		7b6899b355441b04526174e0dd6d80db:g__Bifidobacterium	a64969747a101b4ead74227635b3b94f:k__Bacteria	45382d0837bdfdc252dbefc27b647846:uncultured bacterium	e976634d1e139ddfe976957ac95db7d7:uncultured Desulfovibrionales bacterium	7da1dda2679c16afb8e82d74c8d6ee25:f__Muribaculaceae	13ad31254b6ea4f9c2500f848d095083:uncultured bacterium	b26da59ed59390320c117476d824eaa0:f__Enterobacteriaceae	5ee5102ae81a69248403011018536264:uncultured organism
45c0246481b77f61a85817d28eb81b26:metagenome	635d132c6a421bd2f99b965e1ed27468:g__Blautia	492e53d91a916b675548135bdb01639c:uncultured bacterium	973dd4a013936f82bee4ed191c639f36:Angelakisella massiliensis		b6957cda100aae9fb0b89e5d290f324d:uncultured organism	e67c250b6c40e7faffc4f670cb1bad82:f__Ruminococcaceae	7b1d910a3f5a828e35265337bd92fb45:mouse gut metagenome	ac29f6c1df38d5d0f2b14003678c438a:uncultured bacterium	7c18592e9476c1153369af68f29a1165:g__Lactobacillus	e7f6ae0a9d6b524b91cac184fba290fc:g__Lactobacillus	12e9cc87d1b786d818400a34bf7647c2:uncultured bacterium	cdbc16df06597402f255011865b726b6:g__Alloprevotella
6467eca4d4efde4e5613ac2203b244be:gut metagenome	5c9308c6b336b7c9bf6d2c5bfa1a5e89:g__Ruminiclostridium 5	85227a5426bcb125ebd2613c911207fe:uncultured bacterium	d07b0a494bea7c08bff716ade359f01e:g__Bacteroides		131debe433e8dd3ffddc07f3a6cedc89:uncultured Eubacteriaceae bacterium	2db2df1868d63d5a511b6566bfbdf5d2:g__Akkermansia	a95b39246961236c0a84d6a4ea9a1fa8:uncultured bacterium	90c65f4685fd838e869da5ba393eafec:Parabacteroides johnsonii CL02T12C29	b5dac804bcb8f29a7ec58745c6389cb5:g__Ruminococcaceae UCG-005	196508bbb0f772f5404b659991116b2b:Ruminiclostridium sp. KB18	e48f37fb31242fa16c999ff4ffb8c5e6:f__Ruminococcaceae	d75e3cb1f5e7aeacb391d2e7e594c09f:g__Helicobacter
1118f0008bce53ebf237477bbddc85bb:f__Clostridiaceae 1	bb51638e63761c82983bb53d2b6b3add:g__Ruminococcus 1	a284d11665e444dc7d5d3968ef0e0c4f:f__Lachnospiraceae	32c008fc37aca989d35ff42c9796b644:g__Ruminiclostridium 9		292c7219e955975641918ac71508b3f5:g__Bacteroides	42dcb22d303ab069e8290169f740be61:f__Lachnospiraceae	9c67de88b4ec889e9cc726889d636277:f__Ruminococcaceae	9c67de88b4ec889e9cc726889d636277:f__Ruminococcaceae	d5e2f80cb25b53670226b325c312d70f:f__Lachnospiraceae	fd5c4f71e3e2fd3461b28bffda9a3519:f__Lachnospiraceae	ef1bccbf2887642a38a73ea22fef7fce:g__Ruminiclostridium 9	a77c25eddced9a147d1ce276081217a7:uncultured bacterium
de10c3e692ba8b9e2dbed8253e9ea921:f__Lachnospiraceae	380769230a04142800c3fb029ff5d5d4:g__Ruminiclostridium 6	f9590dcb68d3a2c7535523aa9033daf3:g__Parabacteroides	0800061ef72d56fec16cf5643b780afc:f__Ruminococcaceae		2dbb82ea819d084d66f2f598ece26f62:uncultured bacterium	696fe4c7680e1807711aed7b08fd8362:Bacteroides massiliensis B84634 = Timone 84634 = DSM 17679 = JCM 13223	709e9e57f95364360718179d20d8eb43:uncultured bacterium	709e9e57f95364360718179d20d8eb43:uncultured bacterium	a0611c47ca32a199d703f9f55929a6fb:f__Lachnospiraceae	7455d7f8314f8c8d592d483619df154f:Parabacteroides johnsonii CL02T12C29	06851b03539b75eccd4bfc9a36086b4f:g__Ruminiclostridium 9	81a4b54b79608972d0ea4292890154f5:f__Lachnospiraceae
5c29adec078b543f7c6f1fba83bd5104:g__Ruminococcus 1	32652788fd2ccdc7624a7f6529f14cc1:g__Eggerthella	c60b58133874745cd319d95995cdc597:f__Lachnospiraceae	fdfbb7777d408a623cad2a80676fd057:uncultured bacterium		a0671ef15ddbf262acdde80724c4d9f1:f__Family XIII	4348490109d2373693f3b10a3226e9ad:g__Akkermansia	7ef6b75584b45f9238feb597bb458893:uncultured bacterium	669354e5058c5db3d777263c96e5f43b:f__Family XIII	a79bb49c3238807adaf8cf5525bf19e7:human gut metagenome	91c2878f58355689aad0e69ac4fe2353:g__Alistipes	8e07d0dc5e8a528aa9b0e69a8854253a:uncultured bacterium	1c9d2ad335ef755fb2e47dcdb7eae38d:f__Lachnospiraceae
e8b260fd6d83357ac4f4cf8c552bc3d1:g__Erysipelotrichaceae UCG-003	8d86afb4ebb642f1e26e0e3bbfa0bcf1:Clostridiales bacterium VE202-01	b4451ca60d77de93d3389fc1a5bb729e:Enterorhabdus caecimuris B7	309e876514af19eface7758fed36ff6d:f__Lachnospiraceae		9c498aab8cd89eaaba8c444c8041e366:gut metagenome	96ffcbded0698ddf3317be5197f17aec:f__Muribaculaceae	dc6633fe0ffd2db71b9cc3a3d80bb7c5:f__Ruminococcaceae	d68d542413bad3cc0256b2661e4c9fca:g__Alistipes	2fee147bba712f3ece3ca85401b2e81d:g__Angelakisella	37a8648cbeae124a1d5814c90f326c8e:g__Flavonifractor	534e569abf8c72ca781a14b465b16f2a:uncultured bacterium	973dd4a013936f82bee4ed191c639f36:Angelakisella massiliensis
c114c384d7a490589af747e468c060b8:g__Streptococcus	79f4dfbf88e3518425accb1661f0ed8b:gut metagenome	ac72bb63b848b9b27a88a0e9b033b855:uncultured organism	0b7fef998f52b8438ea1cef91f132bec:g__Escherichia-Shigella		d1b2faaf869f7c3b95bb3b73dc3d2511:f__Lachnospiraceae	19db5f54271645884910e6efc4c3c55b:uncultured bacterium	0c7894248b633fd540a8e18f3edd4b93:uncultured bacterium	43bf6d6df5ea1cdb8372f905e349daef:g__Parabacteroides	9955bed9421912ebe7b8ebe3766be2e3:g__Akkermansia	40c5ca374352f2f65efae1fb1af6941c:f__Ruminococcaceae	3d39d51a799a36d96ac317b63a7d1625:g__Bacteroides	d07b0a494bea7c08bff716ade359f01e:g__Bacteroides
268b3b06175176ee3921e71e67ff6efd:g__Ruminococcaceae UCG-014	d43bf40905a033d7febf176a0143ae38:g__Collinsella	5d06d3fbfc03208babcf809c3a98c6c7:f__Ruminococcaceae	47ca7a40c295960b52e77003d5fa02a0:f__Peptostreptococcaceae		4c551c1fbe9de8bf1d0f96f642d58b74:f__Lachnospiraceae	fa27e64b13ca3e8dfc929a9838347f3b:g__Bacteroides	669354e5058c5db3d777263c96e5f43b:f__Family XIII	85227a5426bcb125ebd2613c911207fe:uncultured bacterium	64a74bfaf0b6fd62f1b7262b56f0c74e:k__Bacteria	d42d4bbd4bf86634636c6392073bdfb9:Bacteroides acidifaciens	b37bbb83b5ad31ab1429518722be9eba:f__Ruminococcaceae	b8a3c8ee2b6b4739d09f7f100c61594f:f__Muribaculaceae
76a233677e14370ff6bf9e48be0d59da:g__Ruminococcus 1	4542a2721751fc5f66fa64d1454b7319:g__Lactococcus	0b214e4dad2c2b51d08acf992194a1dd:g__Lachnospiraceae NK4A136 group	d496a8b9f9093a2410a888e0bfde041e:f__Lachnospiraceae		3251ca469723cf2cebe7085b3862c951:f__Ruminococcaceae	1e548f0e2f1303a05af411971b57a767:o__Bacteroidales	43bf6d6df5ea1cdb8372f905e349daef:g__Parabacteroides	5fc834a409df01f88d424be666bd64da:g__Alistipes	a9b2f856136589fc6979905b275b1ab4:Erysipelotrichaceae bacterium NYU-BL-F16	a5f8dda347c4d5c8b154307e94dec7a3:f__Ruminococcaceae	608c13e5ef24af6a808f41cdc2cda03e:uncultured bacterium	32c008fc37aca989d35ff42c9796b644:g__Ruminiclostridium 9
b1e76226f69cb62d848e7361bc110f3f:g__Parabacteroides	beebc36decd005a34081c8ad4a1e7a5e:g__Blautia	088e7002040d7ab2d144771a02a1dc4b:f__Lachnospiraceae	d2eff9d4079956eb25fb465d4d657681:g__Desulfovibrio		4067919bd38b849ea959b373b3692fd6:uncultured bacterium	91cd70420a493dd8244a21af8deccdb1:uncultured bacterium	b3a723171fe5a0892c4fed82b1f8484f:Mycoplasma sualvi	a284d11665e444dc7d5d3968ef0e0c4f:f__Lachnospiraceae	c67b6d71b1d6a51a92e3e9f52c30aea2:uncultured bacterium	4e6abace865c16b80ed7ed451f43ee8c:uncultured organism	0411d09caa911ba2cc1e77dd2ee47df3:g__Lactobacillus	fdfbb7777d408a623cad2a80676fd057:uncultured bacterium
fb97accc2a96e2d7a9635707a580714d:g__Prevotella 9	7b92942f40e971657560938dec1b038c:Lactobacillus ruminis	f33f3fa529827a5720edd2c3b99d07dd:uncultured bacterium	640318688265b15bffe2d2c1369553af:g__Clostridium sensu stricto 1		b59dfc82610179fa179cd3529f44cc42:gut metagenome	7edca990649c382fc32dadbb4a394a97:g__Ruminiclostridium 9	85227a5426bcb125ebd2613c911207fe:uncultured bacterium	f9590dcb68d3a2c7535523aa9033daf3:g__Parabacteroides	bee2c691f73cfd111e460d9373459391:uncultured Bacteroidales bacterium	475d3d497a770fa272703d5f2ba9533b:f__Lachnospiraceae	93042235f3aea3c97980d421f59da8d2:g__Helicobacter	309e876514af19eface7758fed36ff6d:f__Lachnospiraceae
dde09dd01d3d348f70259399b69415f2:f__Family XIII	d06228bb029a5cf267e3324c679c70ea:f__Peptostreptococcaceae	e49f5e51c5959dc79e4b6ec795ad5f1a:uncultured bacterium	f922e6ee32daea4c681effb47d11c353:f__Lachnospiraceae		e976634d1e139ddfe976957ac95db7d7:uncultured Desulfovibrionales bacterium	ab1c8ab6b8760477b1bcdcb91990b06e:g__Ruminiclostridium 9	5fc834a409df01f88d424be666bd64da:g__Alistipes	954087a29416efd53affa7f65c4fea8e:f__Lachnospiraceae	175d4c09cf28c594403fb7b3a266b194:g__Pelomonas	3971bd2efe818ca418c2530e0eb1d615:uncultured bacterium	4a67012ac1b77b8523d0df4f61a89c0b:uncultured organism	cb617db578f8b6ceb89b3808c2766a85:g__Ruminococcaceae UCG-010
9bb6dbad4ca8babce3721b42d9289ea7:Bifidobacterium breve	d60ecd87b8e34c8c6aabdae14e47a9f8:bacterium enrichment culture clone M137	b6786af2605bb2673a4645c645a22ef3:uncultured bacterium	f4e6f5015441f19d2d5e75bc2a53ecbf:f__Desulfovibrionaceae		d7bc60b4dc68d30d98e90a7bdd00a5e2:f__Lachnospiraceae	f9ee3b1248bba1fd732f6a1e29048e56:g__Dubosiella	a284d11665e444dc7d5d3968ef0e0c4f:f__Lachnospiraceae	344caf323abae307c34f6bd852dbc0ca:g__Bacteroides	e1e30b97b9a4f32c089828a1ddc9f778:gut metagenome	9d662bcedcc88823d2f182b69a70f4f5:uncultured Eubacteriaceae bacterium	1c2ca82e475da622349e481a84ad962f:f__Ruminococcaceae	640318688265b15bffe2d2c1369553af:g__Clostridium sensu stricto 1
e7f6ae0a9d6b524b91cac184fba290fc:g__Lactobacillus	86ac2fffd05bff6d6c20a6a5674ab914:f__Peptostreptococcaceae	3ae1b3fb6dee4bf07ad79592b8bb0cfb:uncultured bacterium	b15c693bfb97cdbbdbe10fdc4eb32c1b:f__Muribaculaceae		670c84a6671b14e728691d1a88c0ecd2:g__Alistipes	05ff06ddc8a642bb795ba7dae5567608:f__Rikenellaceae	dfc1e6ffd21da418ebe243e8e6dce023:Alistipes finegoldii	c60b58133874745cd319d95995cdc597:f__Lachnospiraceae	15beba64311a497f27923f394701f2cc:g__Parabacteroides	d29595da22991a67ea829c831d7b8213:f__Lachnospiraceae	41616c8758972986b0b4d67ee83b81ec:unidentified	ebd107d34806d78c257d74c3a45dabed:g__Paraprevotella
f3608738059fd13d2a764ac546e9361f:g__Christensenellaceae R-7 group	5f709f17695c802a51ab539e965b97fe:uncultured bacterium	46f1f6306bb07221df49aeeae9324baa:f__Lachnospiraceae	b9601020f774f13b9fd6b631e66213e3:f__Lachnospiraceae		b67ec790d92545403b3a86d4c14470fe:f__Ruminococcaceae	af01957bed64ff3f4efa0a4e5e1375df:uncultured bacterium	f9590dcb68d3a2c7535523aa9033daf3:g__Parabacteroides	107367cffa724e16eab127b5eca5bb93:g__Ruminiclostridium 9	2764840fc92535bac55a41b519b12a36:uncultured bacterium	d7039493f6ebe3da005553b452924b5a:g__Oscillibacter	be7cefa723d1cc87fb39e97bb0e7e594:g__Blautia	b15c693bfb97cdbbdbe10fdc4eb32c1b:f__Muribaculaceae
a7b01a8dbd5ef6e0a3561a5033d62b4d:g__Blautia	ab7f6a9e4f6c270b00f4c340fbf4c3f4:uncultured organism	344ca640aa08da9de5f190d67855b1f3:uncultured bacterium	9baade5ff325d188bebaa2439c8ae72c:g__Akkermansia		051eced0bbd3a50b22e7af3b4bb1b9db:gut metagenome	1a186f1bbde675f9596bea89f0c87b1b:g__Ruminiclostridium 9	c60b58133874745cd319d95995cdc597:f__Lachnospiraceae	0b214e4dad2c2b51d08acf992194a1dd:g__Lachnospiraceae NK4A136 group	b2aee6f0d8768ee0cd6fb74290400181:Enterorhabdus mucosicola	8e8af7d343d030d16f48c731560abe77:uncultured bacterium	704ffa64251cb9ba86087b5e47cedfba:f__Ruminococcaceae	9b7a28bc02dbe3e635c223b850789637:f__Lachnospiraceae
b1bdb202ce765fb976ac6466433111a3:g__Erysipelotrichaceae UCG-003	2f9dff02a36d520c0fa1f9cae8f6822d:f__Lachnospiraceae	b57d534b4771229c38dcc8e0be5ba463:uncultured bacterium	6ad1e389a27b54aa753299194cbd22f0:f__Lachnospiraceae		90f7c2c56b17646fc0b462d6e7758123:g__Ruminococcaceae UCG-014	2df2bbad024b50487f5d66a474fdca6a:Ruminococcus sp. N15.MGS-57	ac72bb63b848b9b27a88a0e9b033b855:uncultured organism	f33f3fa529827a5720edd2c3b99d07dd:uncultured bacterium	f500fc7d92635a1fde1ba91a39a0ec20:uncultured bacterium	bca1764d803cf191203b7a18da25474d:f__Ruminococcaceae	46557064c1eb088e772908b4a5cdb8de:f__Lachnospiraceae	b9601020f774f13b9fd6b631e66213e3:f__Lachnospiraceae
a063dcf195c2ba39c952e773b35b391a:gut metagenome	8b81d33b4e3d1964156d3c5685221c9d:f__Peptostreptococcaceae	1d8d729831546f478e1dfad006e6e6f4:uncultured bacterium	ec4e839a9f93d3553aa96ea0c00d5c97:f__Atopobiaceae		830a66d9447ee813b45603243f0ee12e:g__Helicobacter	d6c7805a5a68d39f942e73d57ed63b47:uncultured bacterium	21047a8a53b3ac742a888104a1dd2124:f__Ruminococcaceae	b6786af2605bb2673a4645c645a22ef3:uncultured bacterium	7f1c7fa8807edb9ab1cdafec2ac97162:uncultured bacterium	b511e8b7f695fcacfc794d674fb358fe:uncultured bacterium	9fe60120701e74a19b93c449c21d82ee:g__Butyricimonas	9baade5ff325d188bebaa2439c8ae72c:g__Akkermansia
1d872f5d5c58c7d00e399024f9204a25:f__Atopobiaceae	50c54ecf8eb22d460c8a17b7b76bf220:f__Ruminococcaceae	3a2a9bf756e52b1273febbb0ed546215:f__Muribaculaceae	53f81dc355658d14afb5774763ad72ee:Bacteroides stercorirosoris		c3b81fe2547046d8040207938814466b:f__Muribaculaceae	32f29156f31140fb456c22a649efc310:uncultured bacterium	0b214e4dad2c2b51d08acf992194a1dd:g__Lachnospiraceae NK4A136 group	46f1f6306bb07221df49aeeae9324baa:f__Lachnospiraceae	20581b7ca03c49ec9a96757c89c516a8:uncultured bacterium	33edcee7f10d7607884d604c4c0be762:f__Ruminococcaceae	ab7c819da7856182a6ef5c550e3fb2dc:f__Lachnospiraceae	ada1bd8922efde67da0dae43ebb47bfd:uncultured bacterium
d82cfd9d15a9c98f1b51724729c39783:g__Ruminococcaceae UCG-005	66d9c1fa7137bcd0be5cf3c9ff4c2c70:g__Bacteroides	33e9cde031b72d16362f6a88b5e99356:f__Lachnospiraceae	dea30d2918147f17505c5320610d22e7:uncultured bacterium		90c65f4685fd838e869da5ba393eafec:Parabacteroides johnsonii CL02T12C29	dbf7d5455ed093dfa9faa5b1eb9192cb:uncultured bacterium	644bd7bd3bc560106dfa9c438349bb50:f__Lachnospiraceae	129f0a8074562d64c3058dcab9a2fb3c:Erysipelotrichaceae bacterium NYU-BL-F16	c18863421de61b7b7b521dbf3f335dc0:uncultured bacterium	7b3f416ca57759e2a1a3562c07089d1e:uncultured bacterium	fdef457afd3947fd3ba52c2557dfa644:f__Lachnospiraceae	b4f1e02c2b0b54dc218ce918df7e98bb:f__Lachnospiraceae
602b98538febae513ecd4f307782817f:f__Ruminococcaceae	b37fd3a0fdc35f77a6dd333f20065b93:uncultured bacterium	96e816a2949c301ace2887dcbd85df2d:uncultured bacterium	e95fbc1bfb43bb6016ef7406d42fb04c:f__Muribaculaceae		9c67de88b4ec889e9cc726889d636277:f__Ruminococcaceae	9dbe9d5173218c12633b4fdda3520a1a:g__Tyzzerella	c45e9a59a7c100e0986689ccd64c3271:f__Lachnospiraceae	d1ebaf0bffdbccd4cc012e78deb17888:uncultured bacterium	3a1c3590e41a58881aa4e3c1ad5297d8:f__Ruminococcaceae	c81b9ad316bcfdeb4b0888e741713c93:g__uncultured	5ee5102ae81a69248403011018536264:uncultured organism	e95fbc1bfb43bb6016ef7406d42fb04c:f__Muribaculaceae
442d5520b8497a3c45a9f50dad5ff49d:f__Lachnospiraceae	374213e8b7f3e2b7c5de119ce0ec5e45:g__Subdoligranulum	b205373b4e898946509ca1c2f0277f40:uncultured bacterium	2db2df1868d63d5a511b6566bfbdf5d2:g__Akkermansia		f5ad2336975eb16db8f3d45449a7fe39:uncultured bacterium	208e9492fe175fb66260292cbeeee984:g__Ruminococcaceae UCG-010	8d8e584ca1c9bf6775f4b1a73f276d32:uncultured bacterium	a4c3ad011980e7040cc0cf2dc1af08a5:g__A2	c0e853ac0fbd3c8b028d8318c2d3b23d:f__Ruminococcaceae	5483f2f15cede2210134873a685bd0dd:f__Lachnospiraceae	cdbc16df06597402f255011865b726b6:g__Alloprevotella	2db2df1868d63d5a511b6566bfbdf5d2:g__Akkermansia
18b713941496851c7d4038ae1dce0bb5:uncultured organism	3a5405a69eb37aabc6e4ac8020209a03:g__Dialister	6301166cf1ecd4c6e61a5edac76a5cf5:f__Lachnospiraceae	1bf392c9c85373a17996e1b0aa99762d:f__Lachnospiraceae		e1a2bc05355a78ee6148d08b567c3947:f__Ruminococcaceae	3272a7e57b5119303bcd03a97b80378e:g__Clostridium sensu stricto 1	f33f3fa529827a5720edd2c3b99d07dd:uncultured bacterium	9f64c676aa3e978ead6e4c6c2d4f9946:f__Clostridiales vadinBB60 group	b91097e90f9c31d993d24db4bdf7181d:uncultured Eubacteriaceae bacterium	f4b939624dc60e767948f23594a983eb:f__Lachnospiraceae	50a113feca46cbe3f72c7303ea6454f7:g__Parabacteroides	1bf392c9c85373a17996e1b0aa99762d:f__Lachnospiraceae
9f0c96b084712633fcd576883d95b2d7:g__Lachnospiraceae UCG-010	485991c7330900d2e88386c4016c16ef:g__Bacteroides	139048429dce16439a5a2595eee9d56b:g__Lactobacillus	42dcb22d303ab069e8290169f740be61:f__Lachnospiraceae		709e9e57f95364360718179d20d8eb43:uncultured bacterium	9a8e10b23d9aba55b88aef7beaef32f3:g__Akkermansia	b6786af2605bb2673a4645c645a22ef3:uncultured bacterium	96c8dc01a40bb14a751f47ac78c0f5de:uncultured bacterium	396dc0011423d1e03883b9a620ce9b84:g__Ruminococcaceae UCG-010	06937f2771a77ef0ee961eaa48fee6d7:g__Staphylococcus	a77c25eddced9a147d1ce276081217a7:uncultured bacterium	42dcb22d303ab069e8290169f740be61:f__Lachnospiraceae
334773856febd418abd28cbe97885164:f__Eggerthellaceae	b18674c35e903fd6d46640c43d7721c6:g__Phocea	04e189b46c6175ca7ad1cd1e61e0f322:uncultured bacterium	4348490109d2373693f3b10a3226e9ad:g__Akkermansia		7ef6b75584b45f9238feb597bb458893:uncultured bacterium	9945cbdf8a3872017f378a908b51faac:f__Ruminococcaceae	46f1f6306bb07221df49aeeae9324baa:f__Lachnospiraceae	33e9cde031b72d16362f6a88b5e99356:f__Lachnospiraceae	b1e76226f69cb62d848e7361bc110f3f:g__Parabacteroides	5b38f799fd07b142cf44cb806edac325:uncultured bacterium	81a4b54b79608972d0ea4292890154f5:f__Lachnospiraceae	696fe4c7680e1807711aed7b08fd8362:Bacteroides massiliensis B84634 = Timone 84634 = DSM 17679 = JCM 13223
e2ff337c000cc0e1becc1a033946822b:uncultured bacterium	cf1a4538f1d2c8f9e9eb7bfc8dc98d59:g__Ruminococcus 2	15a7ec69bc21476e4d1a281038bb1256:uncultured bacterium	e0195a6e55d0668b95f3d48472b7a2ed:f__Lachnospiraceae		1fb792f25f657a671de188aaf041a32f:g__Ureaplasma	67404ac0b41b092db7e5297c77feae4f:uncultured bacterium	129f0a8074562d64c3058dcab9a2fb3c:Erysipelotrichaceae bacterium NYU-BL-F16	96e816a2949c301ace2887dcbd85df2d:uncultured bacterium	760a62ddd986f699490bef89046fbefe:uncultured bacterium	4aaa2721c95de485761339cb7a8b3f07:uncultured bacterium	44ef5086d6a1b24d304e378cf9d9df74:uncultured bacterium	d31bada2c43da054d69f338436c1d315:f__uncultured
380769230a04142800c3fb029ff5d5d4:g__Ruminiclostridium 6	39b67e6398b15aaae1d683bb1a74063c:Duodenibacillus massiliensis	048962ad9bd8a5b4ab32c633ca47b64e:uncultured bacterium	0cb34757924a7b7a3b51cbeafb2f4ae6:uncultured bacterium		669354e5058c5db3d777263c96e5f43b:f__Family XIII	ae46fdcae1fb535ee05060902c9c7010:uncultured bacterium	a4c3ad011980e7040cc0cf2dc1af08a5:g__A2	7b6720271df8adcc73018b1fb5889a65:f__Ruminococcaceae	4bd5b2eb952a03687a85e33e8eaebfc4:uncultured bacterium	d506eb4a484fc877b81fcc1dabebb272:uncultured bacterium	1c9d2ad335ef755fb2e47dcdb7eae38d:f__Lachnospiraceae	4348490109d2373693f3b10a3226e9ad:g__Akkermansia
1180ac15affb36e240e1672d0174b96b:g__Dorea	4e6a49c6a142006aa499bc99a3f7b1fd:gut metagenome	cb3c47bdc66ea2bb1fc7cfb2741c25b6:uncultured Firmicutes bacterium	832ffcc137fdd06d984c1429801ba04c:gut metagenome		43bf6d6df5ea1cdb8372f905e349daef:g__Parabacteroides	7c18592e9476c1153369af68f29a1165:g__Lactobacillus	96c8dc01a40bb14a751f47ac78c0f5de:uncultured bacterium	15a7ec69bc21476e4d1a281038bb1256:uncultured bacterium	e7f6ae0a9d6b524b91cac184fba290fc:g__Lactobacillus	cb44929e3a34c92310fcbc7f46bc0679:uncultured bacterium	973dd4a013936f82bee4ed191c639f36:Angelakisella massiliensis	e0195a6e55d0668b95f3d48472b7a2ed:f__Lachnospiraceae
79f4dfbf88e3518425accb1661f0ed8b:gut metagenome	6ace2c6e031ea37942b8b8182a8d80ac:g__Ruminococcaceae UCG-014	350c34ec469396d41b0035dabbaad787:uncultured bacterium	11c30246172f25b4240b05c97da2407f:uncultured bacterium		bfb6641644e43c9dd37b794203359ee6:g__Butyricicoccus	7a6d24dc3e3a79ca8170e042be6d1285:uncultured bacterium	f285e6436f93c23681c68089d538d86d:g__Proteus	8fb3310aba15910a65cec6b2fdd01952:g__Tetragenococcus	d972796e5a2cd213f254bb26d2922410:f__Ruminococcaceae	66d9c1fa7137bcd0be5cf3c9ff4c2c70:g__Bacteroides	d07b0a494bea7c08bff716ade359f01e:g__Bacteroides	96ffcbded0698ddf3317be5197f17aec:f__Muribaculaceae
beebc36decd005a34081c8ad4a1e7a5e:g__Blautia	cd51674d86a018a6e9a30b0b1e05cb6e:g__Family XIII AD3011 group	f99da85e25c28ef07d20c87be7a87db6:g__Ruminiclostridium 9	e3c064cb5dc5827687b20b9028809251:uncultured bacterium		a5603b8b6e5f26d3552380db072c2b43:uncultured bacterium	07e243a8c5e69c0767b5a11e1aa5fd79:uncultured bacterium	58a47005d2ae90dca9377c5021ace74a:uncultured bacterium	13671a9165d24b4f170665017ef7181f:g__Bacteroides	efed6747b54c1840833f2d23dd7f5c03:f__Lachnospiraceae	e9e0c652d17904b0e55c4e35f3e82ed9:f__Clostridiales vadinBB60 group	b8a3c8ee2b6b4739d09f7f100c61594f:f__Muribaculaceae	80fc1a8638326b6f5320e2bb87e37d3d:f__Lachnospiraceae
7b92942f40e971657560938dec1b038c:Lactobacillus ruminis	29b2ecc14b830f0b64d05d92a92a204e:uncultured organism	f4fe653e61f9ab516bea54f0d842500b:uncultured bacterium	19db5f54271645884910e6efc4c3c55b:uncultured bacterium		5fc834a409df01f88d424be666bd64da:g__Alistipes	2fee147bba712f3ece3ca85401b2e81d:g__Angelakisella	33e9cde031b72d16362f6a88b5e99356:f__Lachnospiraceae	cb3c47bdc66ea2bb1fc7cfb2741c25b6:uncultured Firmicutes bacterium	91c2878f58355689aad0e69ac4fe2353:g__Alistipes	edd481ff84be57bcdc932d35b739f37b:g__Enterococcus	32c008fc37aca989d35ff42c9796b644:g__Ruminiclostridium 9	090f2e279b9c7d945f7a5fb5095c49b9:g__Ruminiclostridium 9
d60ecd87b8e34c8c6aabdae14e47a9f8:bacterium enrichment culture clone M137	c9df565df3e7b9ec54ca168194b5f320:metagenome	cac3e521f3fc4cf3fd8e42f014200771:g__uncultured	1d54432bd098e27f7f6c26e408417c0a:g__Ruminococcaceae UCG-002		a284d11665e444dc7d5d3968ef0e0c4f:f__Lachnospiraceae	d2bb0b4f9cb18418a921d97bcc74e854:f__Lachnospiraceae	abc081495e6e1008ee366fc521b74f23:g__[Clostridium] innocuum group	02a0b11da880c2c996e51b00abd323e1:uncultured bacterium	f8c468b0a7134a65cca5d7c4f35ae0e4:g__Anaerotruncus	b027869feb7656c4b2b781fac849eed9:uncultured Desulfovibrionales bacterium	309e876514af19eface7758fed36ff6d:f__Lachnospiraceae	b51f155f53415bae9faf2b2cf00ba24c:c__Proteobacteria
dbf114455e17a85c5b4254519a5d8678:g__Bacteroides	7ed944fffefe9f472ba8e17fbca18fb2:uncultured organism	486dc5c5148c68d5ef7bf99c07b1e557:uncultured bacterium	186b48a8e2664754f8f6811e0631bba9:gut metagenome		dfc1e6ffd21da418ebe243e8e6dce023:Alistipes finegoldii	c6a15245f5bd4760c43bc25a2080ac69:f__Lachnospiraceae	6301166cf1ecd4c6e61a5edac76a5cf5:f__Lachnospiraceae	f8526dfed5bb415d36c755fb9682782e:g__Streptococcus	7a8d3eb131716f3a2aca3a527f98a315:[Clostridium] cocleatum	1dcfcd28027bd0d1fb6bb25cfa96fae1:mouse gut metagenome	39439d09c20a564de65ce205aac922f8:Bacteroides massiliensis B84634 = Timone 84634 = DSM 17679 = JCM 13223	19db5f54271645884910e6efc4c3c55b:uncultured bacterium
3cdb4ba54da9c8ef2cadd93f8c12857c:g__Family XIII AD3011 group	7e8a3c3edc8379d92156a405281ceadb:g__Oxalobacter	d7fdd8b6203ba406d4592ab4a1537b84:g__Ruminiclostridium 6	24172a7244cdcdf71fe4f262e0085b24:Ruminiclostridium sp. KB18		4ceab7f9464e12076add3c9983b1c0d8:g__Acinetobacter	51c7148b2462dec0288b8c58904d2249:f__Lachnospiraceae	15a7ec69bc21476e4d1a281038bb1256:uncultured bacterium	f99da85e25c28ef07d20c87be7a87db6:g__Ruminiclostridium 9	40c5ca374352f2f65efae1fb1af6941c:f__Ruminococcaceae	8a1efd552e02bfdd51166a41f7758aff:uncultured bacterium	47ca7a40c295960b52e77003d5fa02a0:f__Peptostreptococcaceae	1d54432bd098e27f7f6c26e408417c0a:g__Ruminococcaceae UCG-002
a9b28098f527b1f618191916b5e50246:g__[Eubacterium] nodatum group	e6a3fce063dd9134dbc806403f5419f2:f__Peptostreptococcaceae	e235cd70f94954a880c6bb0151b06578:f__Lachnospiraceae	ce91f18abc19f1c86615dfbe628b35b8:g__Parabacteroides		954087a29416efd53affa7f65c4fea8e:f__Lachnospiraceae	6ac1c139ce6bab13d5778d4962512a98:unidentified	13671a9165d24b4f170665017ef7181f:g__Bacteroides	f607e922650c091e9b848aa8d7c92ebf:g__Victivallis	a5f8dda347c4d5c8b154307e94dec7a3:f__Ruminococcaceae	61cff6a40d0e483bcde9b860cd4ae63f:g__Streptococcus	d496a8b9f9093a2410a888e0bfde041e:f__Lachnospiraceae	fa27e64b13ca3e8dfc929a9838347f3b:g__Bacteroides
2f152b8a6277eadb55effbe4bb80c21e:f__Ruminococcaceae	f1d5a5c41f4c79ded732f9204b7ed2e7:g__Ruminiclostridium 5	3ceb9416ad6b5d27d7be8561a9c8dde5:uncultured bacterium	4e906ee53fb1b361b706a991d588d40d:f__Lachnospiraceae		dd12cdf50db395837220c323bb195c57:f__Lachnospiraceae	15beba64311a497f27923f394701f2cc:g__Parabacteroides	f99da85e25c28ef07d20c87be7a87db6:g__Ruminiclostridium 9	f4fe653e61f9ab516bea54f0d842500b:uncultured bacterium	6644c0fb5bc150d91b0f39c9bb646e79:f__Lachnospiraceae	dc9c18f06d6500f1ef7151346144a93c:uncultured bacterium	999c5e4239619acb295c33019e77b4a9:Rodentibacter pneumotropicus	24172a7244cdcdf71fe4f262e0085b24:Ruminiclostridium sp. KB18
a7c0dc98c0c5bc213c3f636530c5e442:uncultured Firmicutes bacterium	cc30043fcaa80d51089bfef4f04a0239:f__Lachnospiraceae	d4f434e9cafff42fe3c3ab3651efe65a:f__Muribaculaceae	c66a44d8d5641b05cd229eaa6c6f70eb:uncultured bacterium		7fba3aa7295d93344053e6c3acae7d63:g__uncultured	2764840fc92535bac55a41b519b12a36:uncultured bacterium	55d44799805775a159734d627f06a1d5:g__uncultured	cac3e521f3fc4cf3fd8e42f014200771:g__uncultured	3971bd2efe818ca418c2530e0eb1d615:uncultured bacterium	e895f5a64f2138fcdd0bf3db9dcf8f95:g__GCA-900066225	b9601020f774f13b9fd6b631e66213e3:f__Lachnospiraceae	ce91f18abc19f1c86615dfbe628b35b8:g__Parabacteroides
8b81d33b4e3d1964156d3c5685221c9d:f__Peptostreptococcaceae	f5eb5017742d1400f5b5d1cb08fb9991:g__Collinsella	2a27cd6e10a2d43b1e1a2b5a9a97a360:g__uncultured	d45303c406641a77913ef956967c0f8b:g__Lactobacillus		c60b58133874745cd319d95995cdc597:f__Lachnospiraceae	f500fc7d92635a1fde1ba91a39a0ec20:uncultured bacterium	093aba8c7d8f578382f72854c5cbbc85:f__Lachnospiraceae	f3c371403fc469403ade5ad3a46f2632:uncultured bacterium	d29595da22991a67ea829c831d7b8213:f__Lachnospiraceae	4e95e2310dbb17385e488d8ecc7a8981:uncultured bacterium	9baade5ff325d188bebaa2439c8ae72c:g__Akkermansia	4e906ee53fb1b361b706a991d588d40d:f__Lachnospiraceae
f9ae9ac72118cd6b4c25a0c6f2ca36f7:g__Barnesiella	ec696f9abe23d9fc4ac170e6b79a6644:unidentified	c6a163a916bfb0bae7ab622a44769509:uncultured rumen bacterium	18cf0c862680b6b69c7e31fd0309e51b:uncultured bacterium		ac72bb63b848b9b27a88a0e9b033b855:uncultured organism	888c73ea3e2c1ac5c29e50e6e050ea5d:g__Faecalibacterium	f3c371403fc469403ade5ad3a46f2632:uncultured bacterium	2a27cd6e10a2d43b1e1a2b5a9a97a360:g__uncultured	d7039493f6ebe3da005553b452924b5a:g__Oscillibacter	df5dc5fa9497b9eac910049fe529373b:uncultured bacterium	53f81dc355658d14afb5774763ad72ee:Bacteroides stercorirosoris	98c46e6f081ce66563e5e3daa4d7773e:uncultured bacterium
f81b776ed2b7b41d3407ab0c5c92269f:g__Methanobrevibacter	c162250a70d1303da383ac50d7b1d046:uncultured microorganism	ac661fcb4e780d9e1f868fef45e1cde2:uncultured bacterium	7edca990649c382fc32dadbb4a394a97:g__Ruminiclostridium 9		61177fdf15da5f0ce61ad71d1b934748:uncultured Bacteroidales bacterium	7f1c7fa8807edb9ab1cdafec2ac97162:uncultured bacterium	2a27cd6e10a2d43b1e1a2b5a9a97a360:g__uncultured	f8eb72c85910d55d77542a80986ca74c:g__Enterorhabdus	bca1764d803cf191203b7a18da25474d:f__Ruminococcaceae	475e51915caeda333f68d5db0bed7728:f__Lachnospiraceae	dea30d2918147f17505c5320610d22e7:uncultured bacterium	c66a44d8d5641b05cd229eaa6c6f70eb:uncultured bacterium
1dfd74fb7c8934eb8fabebea0f0e77e3:g__Prevotella 9	cdf14984f2463250776e7384ec6769cd:g__Bacteroides	d3124a4724a11acc9c5d60da32850ba4:g__Ruminiclostridium 9	ab1c8ab6b8760477b1bcdcb91990b06e:g__Ruminiclostridium 9		0b214e4dad2c2b51d08acf992194a1dd:g__Lachnospiraceae NK4A136 group	cc0ad8a105ce8660fa54e1f5b3cb46f6:g__Flavonifractor	d3124a4724a11acc9c5d60da32850ba4:g__Ruminiclostridium 9	d3124a4724a11acc9c5d60da32850ba4:g__Ruminiclostridium 9	b511e8b7f695fcacfc794d674fb358fe:uncultured bacterium	2874c48b1c3fedd30839e7f207cd63e4:f__Muribaculaceae	6a47fcecde5da984584a0d45a8e1b1c4:g__Enterorhabdus	d45303c406641a77913ef956967c0f8b:g__Lactobacillus
66d9c1fa7137bcd0be5cf3c9ff4c2c70:g__Bacteroides	c0d675299e60c8deb2e694a1d1a8e24a:f__Lachnospiraceae	00864005cdfc8b73c12231a1b2ecaf8d:uncultured bacterium	f9ee3b1248bba1fd732f6a1e29048e56:g__Dubosiella		644bd7bd3bc560106dfa9c438349bb50:f__Lachnospiraceae	c2fccfe84a54775cab193507e0cbe2cf:f__Lachnospiraceae	adc2696994ebfc6c29e8a0263225f4d6:g__Bacteroides	00864005cdfc8b73c12231a1b2ecaf8d:uncultured bacterium	b927e91935b560ceb737234970190486:uncultured bacterium	4d2d1da36a72aeba1e1ff09a6031ae0d:g__Desulfovibrio	b4f1e02c2b0b54dc218ce918df7e98bb:f__Lachnospiraceae	18cf0c862680b6b69c7e31fd0309e51b:uncultured bacterium
e619497dad6cb1c91f8eeb3c201906db:Alistipes sp. N15.MGS-157	e1b32b29dd8f6893034bd629f8815099:g__Actinomyces	98956983711867a830c5885e625dfb8e:g__Lachnospiraceae NK4A136 group	af01957bed64ff3f4efa0a4e5e1375df:uncultured bacterium		8d8e584ca1c9bf6775f4b1a73f276d32:uncultured bacterium	20581b7ca03c49ec9a96757c89c516a8:uncultured bacterium	00864005cdfc8b73c12231a1b2ecaf8d:uncultured bacterium	be4b3472112e9f41636ddd7b0e6c340a:Ruminococcus sp. N15.MGS-57	14e14aa4dd9faf355a2bc4d5dc963abd:uncultured bacterium	c95e9ae301420098cd3c3929320838ea:f__Lachnospiraceae	7d73c616fd97b3e09cb25d45bc04dd59:uncultured bacterium	22c5895497e196a002f8f90290af1003:f__Lachnospiraceae
d7a2bd543c8c1d1ab36965fd03a0d325:gut metagenome	c71da44e6c5cf8918e9a088e2bd27e4d:f__Lachnospiraceae	a546a9dfb1469b2b207ae8a3c30bd047:uncultured bacterium	57cc1ca2bde4d8ad849b24a961ac66c3:f__Lachnospiraceae		f33f3fa529827a5720edd2c3b99d07dd:uncultured bacterium	66bf39accda3e4a3c4e21bcd8b2fe940:f__Lachnospiraceae	cdf6be96c2324b43c2d146d547d653a4:g__Bacteroides	a546a9dfb1469b2b207ae8a3c30bd047:uncultured bacterium	5483f2f15cede2210134873a685bd0dd:f__Lachnospiraceae	d9922688bcaf3904c981ad3d092d270a:uncultured bacterium	e95fbc1bfb43bb6016ef7406d42fb04c:f__Muribaculaceae	f9ee3b1248bba1fd732f6a1e29048e56:g__Dubosiella
374213e8b7f3e2b7c5de119ce0ec5e45:g__Subdoligranulum	4d36a1068b8094096ce2a50add65f677:f__Lachnospiraceae	c09a4c897e30b6a8286052deb894ea02:f__Lachnospiraceae	d97347be5bab6ae96f0f6b825eae77f7:g__uncultured		b6786af2605bb2673a4645c645a22ef3:uncultured bacterium	685ec7c0c62f80f89da5eb4006e5966f:uncultured organism	a546a9dfb1469b2b207ae8a3c30bd047:uncultured bacterium	c09a4c897e30b6a8286052deb894ea02:f__Lachnospiraceae	7441b6e9b86450629591ac66fb5e89ee:g__Bacteroides	12de217b9cac1515023dedbd879c6dbf:g__Angelakisella	2db2df1868d63d5a511b6566bfbdf5d2:g__Akkermansia	b63d413fd6b8ff26b935a203519bcb57:f__Ruminococcaceae
edd481ff84be57bcdc932d35b739f37b:g__Enterococcus	c7d2325ec0f9228793678ea6af2856ba:o__DTU014	8ea0d61080e3c3e61e41a69739e3be1b:unidentified	8097eaac0587bcb38ed97defcdeec65d:Bacteroides stercorirosoris		8c1bba7d772b9c29e65620cb841614a8:g__Ruminococcaceae UCG-010	3a1c3590e41a58881aa4e3c1ad5297d8:f__Ruminococcaceae	c09a4c897e30b6a8286052deb894ea02:f__Lachnospiraceae	3d219a400997717da366fcce0c05d990:gut metagenome	f4b939624dc60e767948f23594a983eb:f__Lachnospiraceae	f9b55d863ac8db151722967053038fab:uncultured bacterium	696fe4c7680e1807711aed7b08fd8362:Bacteroides massiliensis B84634 = Timone 84634 = DSM 17679 = JCM 13223	1a186f1bbde675f9596bea89f0c87b1b:g__Ruminiclostridium 9
38aafadd1bbe3e1e63ee41f6fb3adcda:g__Ruminiclostridium 9	6649356be5673359a3b1a194f4dc7490:metagenome	4f175998a9127fc6b6d78d58afa1db49:f__Ruminococcaceae	5a4d3fc0667c7257cbbd10e447c564d9:f__Lachnospiraceae		3ae1b3fb6dee4bf07ad79592b8bb0cfb:uncultured bacterium	4feb0a540720b3f22d3cebc5eaa98de7:uncultured bacterium	f5d9b499b7df54d8601aedbebca0121e:gut metagenome	2fc8ed03189ce6b9c30d7ca9f35adb29:g__Helicobacter	5b38f799fd07b142cf44cb806edac325:uncultured bacterium	05c24e6a933b1572f8f50f6f9a6cf200:f__Lachnospiraceae	4348490109d2373693f3b10a3226e9ad:g__Akkermansia	57cc1ca2bde4d8ad849b24a961ac66c3:f__Lachnospiraceae
7ba39bed14653794797c62238560d1da:gut metagenome	9490d2a17dad7c6ddd56894d706a8019:g__Barnesiella	4e2dd4ee6d26783dc5b2a63a87990799:uncultured bacterium	96019889cb761ceb121b1d55481f78da:Burkholderiales bacterium YL45		46f1f6306bb07221df49aeeae9324baa:f__Lachnospiraceae	d8ce7a287fa67229be7e2b75cb8aab36:g__Ruminiclostridium 9	ff4ba2c473feec4ce8c3746f28ccf6ea:g__Bacteroides	5bc6abf2272f18a8642bbf39afca2ff1:g__Helicobacter	bbd827e1f17c6d29c77f1c2ae71c71ef:g__uncultured	f7cef41c1f6af597fd986dc1fb3551a1:uncultured bacterium	e0195a6e55d0668b95f3d48472b7a2ed:f__Lachnospiraceae	424dc557f41760df966ad0bc255cca1e:uncultured bacterium
9446938608684dd1117a02ba3aa2e9c6:g__Weissella	147f26319993801eb478b171badc0353:o__Clostridiales	2fc8ed03189ce6b9c30d7ca9f35adb29:g__Helicobacter	dbf7d5455ed093dfa9faa5b1eb9192cb:uncultured bacterium		129f0a8074562d64c3058dcab9a2fb3c:Erysipelotrichaceae bacterium NYU-BL-F16	85ef6e6262aa178ecceef20489d814dd:f__Ruminococcaceae	f9063daeb69b8c4135bdec9375dbf77e:g__Escherichia-Shigella	da49c9f1609b803fef3c4b19d1c3212d:f__Ruminococcaceae	d66186fb976d1986bb819f6e06c6aa3d:gut metagenome	2c02c965be08cff6a753c2c6f3f99945:uncultured bacterium	0cb34757924a7b7a3b51cbeafb2f4ae6:uncultured bacterium	dbf7d5455ed093dfa9faa5b1eb9192cb:uncultured bacterium
f38121ab76b1c45a9b869c459de719c1:f__Lachnospiraceae	c03ef0c6f3077805e52073c7c2112cbb:g__Butyricicoccus	5bc6abf2272f18a8642bbf39afca2ff1:g__Helicobacter	357e1c32341290b45a53cb7175a07f2c:g__Candidatus Saccharimonas		d1ebaf0bffdbccd4cc012e78deb17888:uncultured bacterium	ca858fa54519ac94692f867883c460d2:g__Bacteroides	8dbcb624a2a008288f9a7d703d6709c1:g__Alistipes	5bfd07483246a42e9aa0a0f577869841:f__Ruminococcaceae	4542a2721751fc5f66fa64d1454b7319:g__Lactococcus	3c807f05f8bfdf89dc71ea5e3df19b42:g__Ruminiclostridium 5	832ffcc137fdd06d984c1429801ba04c:gut metagenome	f0d31855bda5e3918676277053ef5d51:Clostridiales bacterium CIEAF 012
6020ab343c81f1048909cd3d41fa517d:human gut metagenome	5716ea7739f38eea1c3866bedff421a8:g__Ruminococcaceae UCG-014	da49c9f1609b803fef3c4b19d1c3212d:f__Ruminococcaceae	9dbe9d5173218c12633b4fdda3520a1a:g__Tyzzerella		96c8dc01a40bb14a751f47ac78c0f5de:uncultured bacterium	73241a25f23a1bb91cf751d98102522f:o__Coriobacteriales	2fc8ed03189ce6b9c30d7ca9f35adb29:g__Helicobacter	5c56d66c89650ccba34d5ffc91a6a79e:uncultured bacterium	4aaa2721c95de485761339cb7a8b3f07:uncultured bacterium	8726bba2cfa639fc6e402b167e3be4fd:Faecalibacterium prausnitzii	ed34613dedc3441a3c5533955f235c3e:f__Clostridiales vadinBB60 group	96c7109254d9b1ee44693471159b7cb2:g__Ruminococcaceae UCG-014
c6818c6fae8a551c30abb3536e6f0361:f__Clostridiaceae 1	5cd992e5713e45ff76a82b4c1e221d03:gut metagenome	b919f1cf1a0fda1f704f218f8e9b3257:uncultured bacterium	d9f85159d4672dcd7286de3467ad0d24:uncultured bacterium		d35508dd9ee935dfd9aee116dbd225fe:g__Butyricimonas	94804e3aa2e3d65d24ed17b37896be97:gut metagenome	dee93be285d5efbf15e5c135fb5ba597:g__Alistipes	d455d5c799d6895339a227fb4dc2c0fb:uncultured Bacteroidales bacterium	669c1ced99d208336210da1fe58c8a9b:g__Bacteroides	db2733f79eb2c47f9c6302f5fb7774b2:g__Blautia	c81702df1ceb76f1029e1166e9601ee2:g__Desulfovibrio	9dbe9d5173218c12633b4fdda3520a1a:g__Tyzzerella
cf1a4538f1d2c8f9e9eb7bfc8dc98d59:g__Ruminococcus 2	f807cacfa41a22cac7a41a6fdc4437b8:Duodenibacillus massiliensis	607aa19b5a787c7531719b7c3928d394:gut metagenome	3272a7e57b5119303bcd03a97b80378e:g__Clostridium sensu stricto 1		7ccf6f0bcb9d7ad4d5cd7bad8a5d4a0c:uncultured bacterium	19e420f95d6ff53d749d633b22c4c57e:f__Ruminococcaceae	4d4d35e24926095e7fb0c43568c82b45:unidentified	f8791fbef630eda529245293b58514e0:gut metagenome	2ef8417db078a5697d21492768b7ea4f:uncultured bacterium	027d78aa6d1ca0bfbbd0498b48db1cb2:g__Helicobacter	19db5f54271645884910e6efc4c3c55b:uncultured bacterium	d9f85159d4672dcd7286de3467ad0d24:uncultured bacterium
55fbf0ee9e90a7972327fa1d8ab7707d:uncultured marine bacterium	552ec170df32ec79d459eeb66cb3a040:f__Lachnospiraceae	407a9e84a7b7ea703876db1c1400562d:g__Bacteroides	9a8e10b23d9aba55b88aef7beaef32f3:g__Akkermansia		344ca640aa08da9de5f190d67855b1f3:uncultured bacterium	88c34b7c720eb5084f2f17af189adc05:f__Lachnospiraceae	da49c9f1609b803fef3c4b19d1c3212d:f__Ruminococcaceae	ae7c395a9fdd84495d75cd282f9b0cbc:Parabacteroides goldsteinii CL02T12C30	cb44929e3a34c92310fcbc7f46bc0679:uncultured bacterium	57439a3d8d968b5e3f916aa6e4ac0f8b:g__Ruminococcaceae UCG-010	1d54432bd098e27f7f6c26e408417c0a:g__Ruminococcaceae UCG-002	a40eed568c2b9a43cd5e60999f211215:f__Ruminococcaceae
335455900e43608aadcda1b9a0327557:g__[Eubacterium] coprostanoligenes group	f51ce3dc8627b9e30cb54313a0d0075a:f__Peptostreptococcaceae	5c56d66c89650ccba34d5ffc91a6a79e:uncultured bacterium	f2d7d090db6541a7dfd1c3780e4bafbc:o__Gastranaerophilales		1096cbd3b5ab746031ea15d80fbed4b8:f__Lachnospiraceae	b1e76226f69cb62d848e7361bc110f3f:g__Parabacteroides	5bfd07483246a42e9aa0a0f577869841:f__Ruminococcaceae	067b899bca4ad92bf76353c55f29ba5d:uncultured bacterium	67e2befe703470b1f6a2f97bcda392bf:uncultured bacterium	ed65a920017dd46ba730b2da941f6fc9:f__Lachnospiraceae	186b48a8e2664754f8f6811e0631bba9:gut metagenome	4f82c4d2b7a82874c51bed82f162ed41:uncultured Clostridiales bacterium
f2fbfb432e275af44f3293dad27bd251:gut metagenome	525b3f2e3a2ba11b19b75d0c7f86410c:uncultured Clostridia bacterium	d455d5c799d6895339a227fb4dc2c0fb:uncultured Bacteroidales bacterium	9945cbdf8a3872017f378a908b51faac:f__Ruminococcaceae		1d8d729831546f478e1dfad006e6e6f4:uncultured bacterium	13ad31254b6ea4f9c2500f848d095083:uncultured bacterium	a975525706f2c2d65a2a2aa803f14e62:f__Lachnospiraceae	aef7c38118c9a17f0e1618deff188b1b:f__Muribaculaceae	c54ee29269f6769bcf88de803c929180:uncultured bacterium	34a74e642e5fbb89fecd3f9a489398bb:f__Lachnospiraceae	2c920dccc71a79c8d93fd6a53cdf1a99:Trichinella pseudospiralis	9a8e10b23d9aba55b88aef7beaef32f3:g__Akkermansia
de35fefee1acaeb1e3a7cc60f52e631c:g__Prevotella 9	3adf3f6ebc7e717c57c91269c7adb3f6:gut metagenome	dfcc1e92778b138f27ef270ecb9ced3c:g__Staphylococcus	67404ac0b41b092db7e5297c77feae4f:uncultured bacterium		58a47005d2ae90dca9377c5021ace74a:uncultured bacterium	e7f6ae0a9d6b524b91cac184fba290fc:g__Lactobacillus	1f4dc1f4613f6f430ec2adc27216ef2a:f__Lachnospiraceae	b218acdbf9bbbe7f8ab2426b6b7eedbf:gut metagenome	38decd2ef057614ddfd4c1a32e1a8992:Butyricimonas sp. GD2	6d73e3a75de95ddbf8151c8a49d4762a:g__Dubosiella	ce91f18abc19f1c86615dfbe628b35b8:g__Parabacteroides	9945cbdf8a3872017f378a908b51faac:f__Ruminococcaceae
519765ed308b5519d839f3aa0b04016e:g__Bacteroides	17ef008c61f1b081093c473f6de6e117:g__Christensenellaceae R-7 group	862acc5f88b90c62aec73402a0e79f94:f__Lachnospiraceae	a24f1af9fc14730fd10ad65455fc793f:f__Family XIII		33e9cde031b72d16362f6a88b5e99356:f__Lachnospiraceae	fd5c4f71e3e2fd3461b28bffda9a3519:f__Lachnospiraceae	5c56d66c89650ccba34d5ffc91a6a79e:uncultured bacterium	f7986abf7f4f524352690d0b44be9a71:uncultured organism	9df8c6f6d89fc034074f9a36a2c0c231:uncultured bacterium	e6a3fce063dd9134dbc806403f5419f2:f__Peptostreptococcaceae	4e906ee53fb1b361b706a991d588d40d:f__Lachnospiraceae	67404ac0b41b092db7e5297c77feae4f:uncultured bacterium
e6a3fce063dd9134dbc806403f5419f2:f__Peptostreptococcaceae	87431251d32d48ea6c9be47248a45b26:g__[Eubacterium] ventriosum group	0bab9855d326dd712fc87459529da8e7:f__Lachnospiraceae	7c18592e9476c1153369af68f29a1165:g__Lactobacillus		7cfbb80ad0a66ab1645ef29e407ad3c8:f__Lachnospiraceae	40c5ca374352f2f65efae1fb1af6941c:f__Ruminococcaceae	c5a436e89de268dc323af898495eca5f:o__Bacteroidales	72a9ec2a5e20db1379f977cda50c5d1d:uncultured bacterium	8a1efd552e02bfdd51166a41f7758aff:uncultured bacterium	94f8f233e63552b4e532c4eb358fbb5a:g__Escherichia-Shigella	d45303c406641a77913ef956967c0f8b:g__Lactobacillus	ae46fdcae1fb535ee05060902c9c7010:uncultured bacterium
f5e0b198072864938377584cd5d29dce:g__Bilophila	952193d579f0710a9d0d90ab33901a1b:g__Anaerostipes	5505e316ad36acd42bf82d51f96d5136:uncultured bacterium	d5e2f80cb25b53670226b325c312d70f:f__Lachnospiraceae		13671a9165d24b4f170665017ef7181f:g__Bacteroides	d42d4bbd4bf86634636c6392073bdfb9:Bacteroides acidifaciens	ae7c395a9fdd84495d75cd282f9b0cbc:Parabacteroides goldsteinii CL02T12C30	245634f876520e2cc8a3098ca145c450:uncultured bacterium	61cff6a40d0e483bcde9b860cd4ae63f:g__Streptococcus	7549ee21ed30f7496bdc822a02f00c5d:uncultured organism	a7de8dfd5891f1b08ff0558e8875b452:g__Parabacteroides	7da1dda2679c16afb8e82d74c8d6ee25:f__Muribaculaceae
f1d5a5c41f4c79ded732f9204b7ed2e7:g__Ruminiclostridium 5	1e455d5df6abf2a186e887b9d9c182dd:g__Ruminococcaceae UCG-005	f7986abf7f4f524352690d0b44be9a71:uncultured organism	4b4c2b421a35b56e67ff662a67d7a843:uncultured bacterium		350c34ec469396d41b0035dabbaad787:uncultured bacterium	9d662bcedcc88823d2f182b69a70f4f5:uncultured Eubacteriaceae bacterium	e90cefb2e61687005caa84eb671f1068:o__Bacteroidales	909d1b81a0ed9ed5ef6a786a76f562b1:g__Ruminiclostridium 9	ed6df45192f42646a87981e8100c20e7:g__Streptococcus	d7a47d343c9ae0725d6200ccc0125c41:mouse gut metagenome	7edca990649c382fc32dadbb4a394a97:g__Ruminiclostridium 9	7c18592e9476c1153369af68f29a1165:g__Lactobacillus
8e97e8659191e61ac4dac2574c999b5a:g__GCA-900066225	444124684ac7c9fe4377ad59413c73e6:g__Bifidobacterium	8a1c584e9067dc021176d1ec2289ddec:f__Lachnospiraceae	7a6d24dc3e3a79ca8170e042be6d1285:uncultured bacterium		90c1de33f7524a2b458e74f3fc94639c:o__Mollicutes RF39	4a42451cb3d5ae7bbf4fdf31bb024555:uncultured bacterium	aef7c38118c9a17f0e1618deff188b1b:f__Muribaculaceae	e6d129d1c2bc634eb47108e122d29da0:f__Ruminococcaceae	dc9c18f06d6500f1ef7151346144a93c:uncultured bacterium	ac8abf9f9d549d07cabae6a4c9899086:uncultured bacterium	22c5895497e196a002f8f90290af1003:f__Lachnospiraceae	35eef037cc1e8294279478ef7aa708bd:f__Clostridiales vadinBB60 group
cc30043fcaa80d51089bfef4f04a0239:f__Lachnospiraceae	1047183ddbd5d7d5eb39a850f06605ae:uncultured organism	909d1b81a0ed9ed5ef6a786a76f562b1:g__Ruminiclostridium 9	4aaf19d1549713095a0c8474655fe6ab:f__Ruminococcaceae		45268a3c50bc8b9a1c9df6788d9e3e39:g__Alistipes	d7039493f6ebe3da005553b452924b5a:g__Oscillibacter	0bab9855d326dd712fc87459529da8e7:f__Lachnospiraceae	8ad74455d9ec82cca388a142075dc128:Burkholderiales bacterium YL45	475e51915caeda333f68d5db0bed7728:f__Lachnospiraceae	1adad3989acaa28738dda745aefe169c:uncultured bacterium	f9ee3b1248bba1fd732f6a1e29048e56:g__Dubosiella	2fee147bba712f3ece3ca85401b2e81d:g__Angelakisella
de3dcd40c1db9c0b1368ed5d3349d2be:g__Family XIII UCG-001	9a3aa31efb97e90fde7b30b7355a6619:uncultured rumen bacterium	ebcd70c9945b81c6da6ca06881d0dbe6:g__Candidatus Stoquefichus	e2e1fd5d2380c62dc872155c78430889:Enterorhabdus caecimuris B7		f99da85e25c28ef07d20c87be7a87db6:g__Ruminiclostridium 9	8e8af7d343d030d16f48c731560abe77:uncultured bacterium	d696a3b0a8dfec3344f19ee0cf0c0ca5:g__Alistipes	6feea78a188d6ede89df40f3d66e9e9d:Azospirillum sp. 47_25	4d2d1da36a72aeba1e1ff09a6031ae0d:g__Desulfovibrio	d1f48ae0ec339c3ff28bf08f332cb537:uncultured bacterium	62eb8ebf9cd476dd8f799957e9fec04b:g__Ruminiclostridium 5	85328fdced80df95d0055a0a6c44be4d:g__Enterorhabdus
f5eb5017742d1400f5b5d1cb08fb9991:g__Collinsella	1a2b3f74b630f0a86c86e46e7877dff9:g__Slackia	8ad74455d9ec82cca388a142075dc128:Burkholderiales bacterium YL45	de14685fb05e8750a1ada0d0cfd26477:g__Anaerotruncus		cac3e521f3fc4cf3fd8e42f014200771:g__uncultured	bca1764d803cf191203b7a18da25474d:f__Ruminococcaceae	f7986abf7f4f524352690d0b44be9a71:uncultured organism	786c7a78cb9084526572d2732005e174:g__Escherichia-Shigella	d9922688bcaf3904c981ad3d092d270a:uncultured bacterium	cdf14984f2463250776e7384ec6769cd:g__Bacteroides	af01957bed64ff3f4efa0a4e5e1375df:uncultured bacterium	d2bb0b4f9cb18418a921d97bcc74e854:f__Lachnospiraceae
cdf14984f2463250776e7384ec6769cd:g__Bacteroides	77ada9d38d2ebf37d1d27ddbf27eba4e:Parabacteroides johnsonii CL02T12C29	e6a3127092cb168861caf59784db54cf:f__Lachnospiraceae	2fee147bba712f3ece3ca85401b2e81d:g__Angelakisella		43bea41bd58d52a7c42ae580c8a7278a:g__Staphylococcus	b511e8b7f695fcacfc794d674fb358fe:uncultured bacterium	8a1c584e9067dc021176d1ec2289ddec:f__Lachnospiraceae	ec3f8bded6bad3811b59b820455b93a0:Trichinella pseudospiralis	94be58367beb4fd3b8eda345b6403fc3:f__Ruminococcaceae	bdb89c6f02e1dcde54e140c3d08d1cf3:f__Lachnospiraceae	1a186f1bbde675f9596bea89f0c87b1b:g__Ruminiclostridium 9	c76c0618b0d51fe549f62041e9a8b5ec:Alistipes finegoldii
c0d675299e60c8deb2e694a1d1a8e24a:f__Lachnospiraceae	12301b41be6e1ff7597e9cc34ae68ae0:g__Faecalibacterium	6aae3e40f081a1d17557e512c7e421ef:uncultured bacterium	e1e30b97b9a4f32c089828a1ddc9f778:gut metagenome		55d44799805775a159734d627f06a1d5:g__uncultured	554c59b9c9a5279a0156afa99691f449:g__Parabacteroides	245634f876520e2cc8a3098ca145c450:uncultured bacterium	3a780f8b8a0c2564c615af554e292a98:gut metagenome	d9a03ef87e574ea41ddf95b8b939c993:g__Staphylococcus	bab63e0540e9806e39f757695e3eeadd:uncultured bacterium	57cc1ca2bde4d8ad849b24a961ac66c3:f__Lachnospiraceae	2764840fc92535bac55a41b519b12a36:uncultured bacterium
4e71639d60e189324cfdb5668b3876fa:Bacteroides coprocola DSM 17136	1e340a660bbf163abdfbd170b4824465:g__UBA1819	7524cba2bea1fe9ea11d61356d6979c3:g__Muribaculum	2764840fc92535bac55a41b519b12a36:uncultured bacterium		17e4a328b6579ab6be836fd8620c4a5b:k__Unassigned	33edcee7f10d7607884d604c4c0be762:f__Ruminococcaceae	1db30b68c18b25955cd9a7b2b0120656:Burkholderiales bacterium YL45	23ffaaf3db41f0395811d1e1a039791a:f__Clostridiales vadinBB60 group	c4c51d33778cc47b630339c9cc6c4e44:f__Lachnospiraceae	3e5dc4e695f75b7045a18bf7324b0e05:uncultured bacterium	d97347be5bab6ae96f0f6b825eae77f7:g__uncultured	f500fc7d92635a1fde1ba91a39a0ec20:uncultured bacterium
40cfadf32b93702abf8fd470d2fe74fd:gut metagenome	92afdffee22349cba222e6c9eef3542d:gut metagenome	5911803dd0ff64bd02e8f82d0808ed89:uncultured bacterium	f500fc7d92635a1fde1ba91a39a0ec20:uncultured bacterium		12d7e0a0e1a6c3ef98003aa5d6dad781:g__uncultured	161a85f802cd6040cf9f430933234dff:g__Butyricicoccus	918b7f1d508799dcc317df66f2bba59c:Trichinella pseudospiralis	16fff85628380a459df331df9e80cf2c:Intestinimonas butyriciproducens	12de217b9cac1515023dedbd879c6dbf:g__Angelakisella	f58350b209bf7d0ddd0e834216939923:uncultured Desulfovibrionales bacterium	8097eaac0587bcb38ed97defcdeec65d:Bacteroides stercorirosoris	7f1c7fa8807edb9ab1cdafec2ac97162:uncultured bacterium
e3cf6b4424a6818a81e3043ad33dc550:Prevotella sp. Marseille-P2931	9a7efd08e29b2eb17899f2134364f27e:gut metagenome	23ffaaf3db41f0395811d1e1a039791a:f__Clostridiales vadinBB60 group	a52da5c5a5e8857806a63fbe28d64079:f__Ruminococcaceae		093aba8c7d8f578382f72854c5cbbc85:f__Lachnospiraceae	3c002931e615b8337fbd104354935054:f__Lachnospiraceae	aa0bab3f8d341ba48d008867900e94e4:Alistipes timonensis JC136	4f23beb2b16b49252540f511d88e5a5e:f__Muribaculaceae	a8e2ec8e31b3d4f23ada24f3b5835ad3:o__Gastranaerophilales	f94bf51af2abfa7ce3825a9b73ece691:g__Anaerotruncus	9dbe9d5173218c12633b4fdda3520a1a:g__Tyzzerella	ef1fd454a2a06b59b107f3bf4c829b91:f__Lachnospiraceae
b09f072a818bef42c98b44987aa433ee:metagenome	40eaa1b7735992e9a6e506f925bfa92a:uncultured organism	214424ecce270fd84eb903efc2d793a7:f__Lachnospiraceae	7f1c7fa8807edb9ab1cdafec2ac97162:uncultured bacterium		f3c371403fc469403ade5ad3a46f2632:uncultured bacterium	5b38f799fd07b142cf44cb806edac325:uncultured bacterium	909d1b81a0ed9ed5ef6a786a76f562b1:g__Ruminiclostridium 9	320f1ea9677d01d9502cf20ca22376ae:f__Ruminococcaceae	05c24e6a933b1572f8f50f6f9a6cf200:f__Lachnospiraceae	4a764e1320bb519efdf7424b90b58f22:f__Ruminococcaceae	d9f85159d4672dcd7286de3467ad0d24:uncultured bacterium	cc0ad8a105ce8660fa54e1f5b3cb46f6:g__Flavonifractor
f826abe35720456ea89a0bc52bc42f0a:uncultured bacterium	4f2f5ba45bc733d940dd4e0cb6e022e5:Porphyromonas sp. HMSC065F10	f51441554b745bf240e961a7889e978d:f__Lachnospiraceae	c1ae82bcdb7dd5958cae068383917ac5:g__Enterorhabdus		aadad9450840b7c8d98e262aa941cfa4:f__Lachnospiraceae	03f2a689b673a7f91364ba9184284657:uncultured bacterium	e6a3127092cb168861caf59784db54cf:f__Lachnospiraceae	f7830af1779a349e87e5410cbd965b07:f__Lachnospiraceae	f7cef41c1f6af597fd986dc1fb3551a1:uncultured bacterium	5154fbe34c8f16657e5a6c0b7911fa41:Burkholderiales bacterium YL45	9a8e10b23d9aba55b88aef7beaef32f3:g__Akkermansia	20581b7ca03c49ec9a96757c89c516a8:uncultured bacterium
4d36a1068b8094096ce2a50add65f677:f__Lachnospiraceae	e19868b9ed635840064aaa0e16e8caa4:g__Defluviitaleaceae UCG-011	5ced943b3a24d5f235bee2d2c188eb32:g__Alistipes	20581b7ca03c49ec9a96757c89c516a8:uncultured bacterium		ac6b5d59941aff613c5761e7dc927c6c:Alistipes sp. AL-1	f2ddba4c1e48da4723dda67059e2f435:gut metagenome	786c7a78cb9084526572d2732005e174:g__Escherichia-Shigella	894da06dc7b0d1e50713ad7aba8d061a:Alistipes indistinctus YIT 12060	723257f99a2b9664aeddf90bd57792c0:g__Lactobacillus	0004abfb139ee9044e51ba5b38a94984:f__Ruminococcaceae	f2d7d090db6541a7dfd1c3780e4bafbc:o__Gastranaerophilales	a980fdb6b35ec562bafdea2ce710aadc:f__Ruminococcaceae
b2a3c3eb09f24c9d9a2ec7af1023c447:f__Ruminococcaceae	07da9467848a87353c975115116ab2a4:gut metagenome	e76936c1f1d6757a4a7c8f5b8adcf999:g__Helicobacter	a980fdb6b35ec562bafdea2ce710aadc:f__Ruminococcaceae		714bd2a1bd6abcae33d662a95d29454f:uncultured bacterium	f7cb07bcb823b7f4a9443ff6a492ff41:uncultured bacterium	3a780f8b8a0c2564c615af554e292a98:gut metagenome	08adc488fcf25b31bb45d4fd8b9cf4bb:uncultured bacterium	a32c18e40af3d570a95573ef160b1b85:f__Desulfovibrionaceae	8745838eaa55c3ee4ede55ba4b3301fd:g__uncultured	67404ac0b41b092db7e5297c77feae4f:uncultured bacterium	c9f418580b7677f199b96554d9a87c06:Butyricimonas sp. AT11
62d40695329810e17b2f2a299ed75830:f__Lachnospiraceae	276ab48a3ba16521bae926e085c012eb:gut metagenome	de4369859bb623c5056ed3673c4958de:f__Family XIII	25ec3da75b266762e4aaf12eee575a68:f__Lachnospiraceae		d3124a4724a11acc9c5d60da32850ba4:g__Ruminiclostridium 9	4aaa2721c95de485761339cb7a8b3f07:uncultured bacterium	c9c8ea4a04948a866a5109da154c9363:g__Ruminiclostridium 9	8bf076493185bf801a82409b3369e807:uncultured organism	30ed9d3e62a0cc24e461dc0feb697fb7:f__Ruminococcaceae	5e5ab0df60c2806611f50ccebe71d045:g__Helicobacter	4f24203f943d865c9dabb436597b8814:g__Alistipes	c18863421de61b7b7b521dbf3f335dc0:uncultured bacterium
2d1abfb6169ed98d73662b2409b647c9:uncultured Clostridiaceae bacterium	2a817e71fec2af1d7c480fc1f105cc59:g__Bacteroides	b1bd1df77d691366e259fd49a40ef65b:g__Enterococcus	e59b31149d7e3f89ef4688a9a0806b49:uncultured Bacteroidales bacterium		00864005cdfc8b73c12231a1b2ecaf8d:uncultured bacterium	69ced81aa6607b48d1d9aa11000aacb1:uncultured bacterium	b43bddf3e7cb66882a182b3bc6c8709e:g__Desulfovibrio	c872b546cb8290ccd104833bdf6ad673:k__Bacteria	db2733f79eb2c47f9c6302f5fb7774b2:g__Blautia	0a51fb620cfd9d67fd967e013aaeecf4:f__Clostridiales vadinBB60 group	ae46fdcae1fb535ee05060902c9c7010:uncultured bacterium	45d72132b5ad344918fa8cce4bb5278d:uncultured bacterium
15304a35a79bb29777315101264ae409:f__Ruminococcaceae	19e3f0573d3966e8422941ac5366a58d:uncultured bacterium	a3a95afefb0bbfe5afc41e46da0fef2c:f__Lachnospiraceae	f610cd8b4f602e5e45c481784a39e21f:f__Lachnospiraceae		031d25447fa57f8e46025092b5b9c745:Mucispirillum schaedleri ASF457	669c1ced99d208336210da1fe58c8a9b:g__Bacteroides	642c4aefefc26976797ea62d03ccee75:uncultured bacterium	45afaeeb11a7cd194fa482259758600d:f__Lachnospiraceae	027d78aa6d1ca0bfbbd0498b48db1cb2:g__Helicobacter	552ec170df32ec79d459eeb66cb3a040:f__Lachnospiraceae	7da1dda2679c16afb8e82d74c8d6ee25:f__Muribaculaceae	f610cd8b4f602e5e45c481784a39e21f:f__Lachnospiraceae
349479303fb772bb713fad6ad66c6c25:g__Prevotella 9	81acf863184061478a4c95410f1d99e7:f__Peptostreptococcaceae	aa1de7d3fdd799e57d56c844bd4bb0d2:unidentified	685ec7c0c62f80f89da5eb4006e5966f:uncultured organism		a546a9dfb1469b2b207ae8a3c30bd047:uncultured bacterium	195ff75d848965785f26a19485e3a55a:g__Desulfovibrio	23ffaaf3db41f0395811d1e1a039791a:f__Clostridiales vadinBB60 group	f550438315f64fc3c33fe788785dea66:gut metagenome	34a74e642e5fbb89fecd3f9a489398bb:f__Lachnospiraceae	cea65c8f3fc74d81c8cc5a91f76ad808:g__Lactobacillus	7c18592e9476c1153369af68f29a1165:g__Lactobacillus	3a1c3590e41a58881aa4e3c1ad5297d8:f__Ruminococcaceae
b7ba058adada852288fe275091e1bd73:o__Bacteroidales	9bc8fbf430d0f51beebba43997bd12aa:g__Christensenellaceae R-7 group	78bec15a987779827cb4de6f271f6e08:g__Candidatus Arthromitus	3a1c3590e41a58881aa4e3c1ad5297d8:f__Ruminococcaceae		0fd881dca701183884f18ed29326fc21:g__Ruminiclostridium 5	cb44929e3a34c92310fcbc7f46bc0679:uncultured bacterium	f51441554b745bf240e961a7889e978d:f__Lachnospiraceae	ec50ea860b8968ddc2e584c8634de77c:f__Lachnospiraceae	6d73e3a75de95ddbf8151c8a49d4762a:g__Dubosiella	f51ce3dc8627b9e30cb54313a0d0075a:f__Peptostreptococcaceae	7151c237afbe963dd50fa158dd3ba7cb:g__Anaerofilum	c2c8dfe31d5db339d69c49e68e76be68:uncultured bacterium
552ec170df32ec79d459eeb66cb3a040:f__Lachnospiraceae	1e519b3c930152232611b19f3388cd0a:f__Lachnospiraceae	0874dee3c75f8a2d0ae86199bb2e6635:g__uncultured	c0e853ac0fbd3c8b028d8318c2d3b23d:f__Ruminococcaceae		2fc8ed03189ce6b9c30d7ca9f35adb29:g__Helicobacter	67e2befe703470b1f6a2f97bcda392bf:uncultured bacterium	3e29f49b12215ea06fa56a9cbca1c98c:uncultured bacterium	9b58c9fd2ce31fe14a791313f388bab7:Parabacteroides goldsteinii CL02T12C30	e6a3fce063dd9134dbc806403f5419f2:f__Peptostreptococcaceae	14d2a19274e84283f2616f28613ec77b:g__Faecalibaculum	4b4c2b421a35b56e67ff662a67d7a843:uncultured bacterium	b1e76226f69cb62d848e7361bc110f3f:g__Parabacteroides
df4b06f14c5f848a20e816ee824cffdd:g__Streptococcus	ceac01cff3ace074ef8b5c9c2547ba0c:human gut metagenome	eb31478d5efbb144dec1adc03cc4b5cf:f__Ruminococcaceae	d8ce7a287fa67229be7e2b75cb8aab36:g__Ruminiclostridium 9		184842414deac8a026297dbf8ac7fc91:g__uncultured	a65b5afef8bbc3b02d49523c30cdcc29:uncultured organism	4f23beb2b16b49252540f511d88e5a5e:f__Muribaculaceae	5ced943b3a24d5f235bee2d2c188eb32:g__Alistipes	7549ee21ed30f7496bdc822a02f00c5d:uncultured organism	3ea689487ff5945c4d3e8adfa83c6cbd:uncultured bacterium	48dd6264b272208e2edc15abe8bff0a1:unidentified	760a62ddd986f699490bef89046fbefe:uncultured bacterium
41d7bd4ecb5046e54b6bf7b9c3a4e8e9:g__Prevotella 9	15ad05be7b520882fe063cd8980cbff4:g__Bifidobacterium	c261870ca6125b5a6284eac27cfcffcb:o__Gastranaerophilales	85ef6e6262aa178ecceef20489d814dd:f__Ruminococcaceae		b5491fc30a5899310b02847e8e5bcee7:uncultured bacterium	d01449bdf5add07883c0126749018556:uncultured bacterium	894da06dc7b0d1e50713ad7aba8d061a:Alistipes indistinctus YIT 12060	e76936c1f1d6757a4a7c8f5b8adcf999:g__Helicobacter	66ef477084be0234fb464afa33069e5a:k__Unassigned	e9fba63654c13c3c983fd7c42082d020:f__Clostridiales vadinBB60 group	07e243a8c5e69c0767b5a11e1aa5fd79:uncultured bacterium	13ad31254b6ea4f9c2500f848d095083:uncultured bacterium
cea65c8f3fc74d81c8cc5a91f76ad808:g__Lactobacillus	293539ec38bff0d126433197edcabf34:g__Bilophila	da9326e915a9018899d7eaefec655d7a:Lactobacillus johnsonii	760a62ddd986f699490bef89046fbefe:uncultured bacterium		04a23719bd7585bf83b91a58ba99565d:g__Ruminococcaceae UCG-010	47b41499890b83f5d8751a0d1346ab55:uncultured bacterium	8bf076493185bf801a82409b3369e807:uncultured organism	8faacf6933fc53959d7d1d96c21ad918:f__Lachnospiraceae	ac8abf9f9d549d07cabae6a4c9899086:uncultured bacterium	42c9315061c5dfa7c9bf849be06f43ee:Erysipelotrichaceae bacterium NYU-BL-F16	7e0a5da12e277069e98119078d1b96ac:g__Alistipes	e7f6ae0a9d6b524b91cac184fba290fc:g__Lactobacillus
f51ce3dc8627b9e30cb54313a0d0075a:f__Peptostreptococcaceae	272220824386e605f24081bb8e5527aa:g__Ruminococcus 1	01e15bde6b17e9b3e9c7478c1555c174:uncultured bacterium	13ad31254b6ea4f9c2500f848d095083:uncultured bacterium		5bc6abf2272f18a8642bbf39afca2ff1:g__Helicobacter	66d9c1fa7137bcd0be5cf3c9ff4c2c70:g__Bacteroides	9623ba76b4ceba1d1bff6a0d284225ad:f__Ruminococcaceae	80aa7213bc6245bb5ae9af3d5b03bcd6:f__Lachnospiraceae	72a3e749ea8feaf1930cd7ff0c591c75:o__Clostridiales	bdb16e91772710ba281384edd4ed1989:g__Helicobacter	2fee147bba712f3ece3ca85401b2e81d:g__Angelakisella	196508bbb0f772f5404b659991116b2b:Ruminiclostridium sp. KB18
e124594c6b9b9815bf81928fb081f452:g__Mitsuokella	3554db1eb7ae1a55b26bc431db1ef64b:uncultured bacterium	79c1f2b858d6070802bea5d7bf41cce1:uncultured Clostridiales bacterium	e7f6ae0a9d6b524b91cac184fba290fc:g__Lactobacillus		0edff6cb72761edca97000e753f43652:f__Lachnospiraceae	e9e0c652d17904b0e55c4e35f3e82ed9:f__Clostridiales vadinBB60 group	45afaeeb11a7cd194fa482259758600d:f__Lachnospiraceae	5f2e4a79ac8afdd9fb60f5a103a1bc96:g__Blautia	cdf14984f2463250776e7384ec6769cd:g__Bacteroides	47989aebca65bec9e3d7f31b805a39dc:g__Faecalibaculum	bedac72d7d15a97282beb175eb7e88f4:f__Clostridiales vadinBB60 group	fd5c4f71e3e2fd3461b28bffda9a3519:f__Lachnospiraceae
9e72b32dd8ac97f6b84321e442d03f40:o__Gastranaerophilales	78b76842121eb467ae051df817861574:g__Anaerostipes	c593d7280c01239c0a207ace4396257b:f__Lachnospiraceae	196508bbb0f772f5404b659991116b2b:Ruminiclostridium sp. KB18		5c56d66c89650ccba34d5ffc91a6a79e:uncultured bacterium	f7cbb00e13cb6cf60a5f3a7bfc714de5:f__Lachnospiraceae	9b58c9fd2ce31fe14a791313f388bab7:Parabacteroides goldsteinii CL02T12C30	9e165c97a6fb6f5382c17be68a178558:g__Bacteroides	bdb89c6f02e1dcde54e140c3d08d1cf3:f__Lachnospiraceae	242bf9b14bf48f557b3dec59eca82d88:f__Lachnospiraceae	ed38c55053ae5409466dea0b587b3b10:g__Staphylococcus	91c2878f58355689aad0e69ac4fe2353:g__Alistipes
fac945dc739dc8024b702d82b750460a:g__Lachnospiraceae UCG-010	b0ce1957a7dc7cc2891b10047d9c6ac8:g__Bacteroides	79ae54fd2ead5078df5bf3ee157a7463:f__Lachnospiraceae	3776115430cb0db8dfd10330550e8df7:g__Ruminococcaceae UCG-014		be6496d79a14e64affc05026bb8fc9dc:g__Ruminococcaceae UCG-010	edd481ff84be57bcdc932d35b739f37b:g__Enterococcus	0d5332ffda52991938e2d4e650209cc7:gut metagenome	b1bd1df77d691366e259fd49a40ef65b:g__Enterococcus	7223407ed638b1aae3917033d4cd6c43:f__Ruminococcaceae	f847395bdc28ae528d868563a7fec33a:uncultured bacterium	e1e30b97b9a4f32c089828a1ddc9f778:gut metagenome	f2b2f29424d3c4ba63b49e211f18d20a:uncultured bacterium
1612d22558608b5a1001414a6dc90119:f__Ruminococcaceae	d85914aa1c932f842099b9214c021422:g__Ruminiclostridium 6	292566fe7149b7f75fa6ed334101db17:f__Lachnospiraceae	7a8d3eb131716f3a2aca3a527f98a315:[Clostridium] cocleatum		38c1a073ce2927143421e41c9772b61e:uncultured Clostridiaceae bacterium	c1fa6bffe28f2ed6a4327b7be09346d7:f__Marinifilaceae	5ced943b3a24d5f235bee2d2c188eb32:g__Alistipes	6fbead4dc774df67d49fa9d7383187ea:uncultured bacterium	18796dbe22f55da75d089c419fd8b6df:g__Alistipes	fa146f96687abfc5c3b48bbc3061be59:g__Desulfovibrio	2764840fc92535bac55a41b519b12a36:uncultured bacterium	7a8d3eb131716f3a2aca3a527f98a315:[Clostridium] cocleatum
3adf3f6ebc7e717c57c91269c7adb3f6:gut metagenome	f7f51aae2b04c5df3567d8952be3f833:g__Bacteroides	448a0974cfd23c89940dfd8e4e1078b1:f__Lachnospiraceae	40c5ca374352f2f65efae1fb1af6941c:f__Ruminococcaceae		ae7c395a9fdd84495d75cd282f9b0cbc:Parabacteroides goldsteinii CL02T12C30	129856401038a973eefe69b1e382692a:g__Ruminiclostridium 9	e76936c1f1d6757a4a7c8f5b8adcf999:g__Helicobacter	aa1de7d3fdd799e57d56c844bd4bb0d2:unidentified	43ec213af94ec58d47fb794525728c6e:g__Ruminiclostridium 9	8dd86dca1ae51cac6017f4b84e50d2cb:gut metagenome	f500fc7d92635a1fde1ba91a39a0ec20:uncultured bacterium	40c5ca374352f2f65efae1fb1af6941c:f__Ruminococcaceae
87431251d32d48ea6c9be47248a45b26:g__[Eubacterium] ventriosum group	a33b6b927939023f0c36e190a6e9e896:uncultured Clostridiales bacterium	b7cc9094701768a301fdc2fcc15b8f79:f__Lachnospiraceae	d42d4bbd4bf86634636c6392073bdfb9:Bacteroides acidifaciens		0bab9855d326dd712fc87459529da8e7:f__Lachnospiraceae	26defa8c2984b8ed51bad9d448a2b87c:uncultured bacterium	af0e88f45c5d27bad0a400aa7d850a45:c__Actinobacteria	2ba02c9fbb70048bb392268d7f247caf:f__Lachnospiraceae	4a764e1320bb519efdf7424b90b58f22:f__Ruminococcaceae	02a2d4d3837d3940f8496230dc4ddfb9:Burkholderiales bacterium YL45	a52da5c5a5e8857806a63fbe28d64079:f__Ruminococcaceae	d42d4bbd4bf86634636c6392073bdfb9:Bacteroides acidifaciens
ce18a1c40315f15923a69e85b8904b06:g__Collinsella	699aecbc76ec4522b4c0d532ea084c5f:f__Lachnospiraceae	8addf27278bd84f185e3f3026726361d:uncultured bacterium	a5f8dda347c4d5c8b154307e94dec7a3:f__Ruminococcaceae		d696a3b0a8dfec3344f19ee0cf0c0ca5:g__Alistipes	61cff6a40d0e483bcde9b860cd4ae63f:g__Streptococcus	eb2a501a0726c8b7f1b70ef15c595609:mouse gut metagenome	a4b2f48c54ee88df2c5ba6d1348895fc:Burkholderiales bacterium YL45	78b6e93fd7ca10616686062d065aa091:f__Muribaculaceae	4a8f566ca73b41d4b478a9b523e503a0:uncultured Barnesiella sp.	7f1c7fa8807edb9ab1cdafec2ac97162:uncultured bacterium	a5f8dda347c4d5c8b154307e94dec7a3:f__Ruminococcaceae
952193d579f0710a9d0d90ab33901a1b:g__Anaerostipes	2a7228ea23132502e7617c635130b553:Alistipes sp. N15.MGS-157	edd9964b3e413339076e475527fb6b29:f__Clostridiales vadinBB60 group	5563444cf789193a8d8234cd970376d1:uncultured organism		c40eb6901517d9e560d9efe9804fe01a:g__Lactobacillus	ed6df45192f42646a87981e8100c20e7:g__Streptococcus	8f1e1db42faf38111e7ac7f2584df835:g__Ruminiclostridium 5	da9326e915a9018899d7eaefec655d7a:Lactobacillus johnsonii	d862d15ae14c69ee9d64d5e723139989:f__Clostridiales vadinBB60 group	b509ce886295f6bc773b9d370ef858ec:g__Desulfovibrio	efecf584d26d0b862d7bcc32e891f02e:uncultured bacterium	5563444cf789193a8d8234cd970376d1:uncultured organism
9ed41a836892cb9935a122e5a18c2425:g__Ruminococcaceae UCG-002	d2dff3d566828762746a331367232b9e:g__Anaerotruncus	99a07a79d6ad9676311b1d6397fd160f:uncultured bacterium	2be96fb6093f347311a232bb6d57f629:uncultured bacterium		95abc2c7ea426cf86a69697409bfcceb:g__Enterococcus	dc9c18f06d6500f1ef7151346144a93c:uncultured bacterium	15a2572010bb3da88d22012eb0ae34d7:Bacteroides stercorirosoris	01e15bde6b17e9b3e9c7478c1555c174:uncultured bacterium	6bfb653ac3dac38821fb615f04ec4ef0:uncultured bacterium	b0fae1c8fc626366c4fe7eacfdc9dd2a:f__Lachnospiraceae	20581b7ca03c49ec9a96757c89c516a8:uncultured bacterium	b1e85a973760a7ba12f407180bd33de2:o__Gastranaerophilales
7436b15db695a7eb16f93928848ddb02:g__Clostridium sensu stricto 1	9a38c2fa130f49a2af8e5b49509d665d:gut metagenome	b7f2adaff0ed6823456d1a4ba70c4a0a:uncultured bacterium	f85e8aee20431c3982703843a9b20892:f__Lachnospiraceae		f7986abf7f4f524352690d0b44be9a71:uncultured organism	e895f5a64f2138fcdd0bf3db9dcf8f95:g__GCA-900066225	0874dee3c75f8a2d0ae86199bb2e6635:g__uncultured	8a70f6ff67e6f8114b4497e275792a30:f__Lachnospiraceae	27c0224859c9aed0a90a06a8b56ea20b:g__Butyricimonas	77ada9d38d2ebf37d1d27ddbf27eba4e:Parabacteroides johnsonii CL02T12C29	c9f418580b7677f199b96554d9a87c06:Butyricimonas sp. AT11	9d662bcedcc88823d2f182b69a70f4f5:uncultured Eubacteriaceae bacterium
1e455d5df6abf2a186e887b9d9c182dd:g__Ruminococcaceae UCG-005	2f7ae19fdf2901668f12d7b6a403109a:Candidatus Melainabacteria bacterium MEL.A1	688a3288e396517da20cd64374a01bb2:g__Christensenellaceae R-7 group	0ef12c80966dc2bd91dadc08bf80f9f8:mouse gut metagenome		8a1c584e9067dc021176d1ec2289ddec:f__Lachnospiraceae	c1d2156b85de8132a81f81ed1232b27b:uncultured bacterium	2ba02c9fbb70048bb392268d7f247caf:f__Lachnospiraceae	aae3aa1bdd432c47cb1bb20ae4836290:g__Lactococcus	b05b1c6e8fba34688c4471eab97fa49f:g__Alistipes	b9308e148b5e4e1871d8e9c5721f88b8:f__Lachnospiraceae	e59b31149d7e3f89ef4688a9a0806b49:uncultured Bacteroidales bacterium	62767f5525523a18aec4603e509d7f76:f__Lachnospiraceae
444124684ac7c9fe4377ad59413c73e6:g__Bifidobacterium	7ad210cffe6580ca75581a0f4e8a570a:g__Ruminococcaceae UCG-013	633fae92e350b336fef7c540efd25103:f__Lachnospiraceae	3971bd2efe818ca418c2530e0eb1d615:uncultured bacterium		245634f876520e2cc8a3098ca145c450:uncultured bacterium	2874c48b1c3fedd30839e7f207cd63e4:f__Muribaculaceae	eb31478d5efbb144dec1adc03cc4b5cf:f__Ruminococcaceae	6cfbece25a1c1733a00a6c3bf1fee3a3:g__Ruminiclostridium 5	87484abe9754aeda60225c98a14e97f1:g__Lactococcus	1e340a660bbf163abdfbd170b4824465:g__UBA1819	c18863421de61b7b7b521dbf3f335dc0:uncultured bacterium	9a499bb5cbe1f2f52ec6928b2a682b89:f__Ruminococcaceae
74de40e335482cb7bc5368165b2c90cd:g__[Ruminococcus] torques group	300ba5be69d27bfaed5f0b000f47a5b1:f__Lachnospiraceae	e083b700c48d7c788041c6ad5e9f9342:Parabacteroides sp. YL27	9d662bcedcc88823d2f182b69a70f4f5:uncultured Eubacteriaceae bacterium		909d1b81a0ed9ed5ef6a786a76f562b1:g__Ruminiclostridium 9	46593d8ec45523c41a911b843704293a:g__Holdemania	da9326e915a9018899d7eaefec655d7a:Lactobacillus johnsonii	e397fc5735ce4e6a531e5789da7301d5:f__Lachnospiraceae	6de89044791020d78cb41b2303a46426:f__Lachnospiraceae	da902ad82f2000598d7ed83496c3a94f:g__Candidatus Saccharimonas	685ec7c0c62f80f89da5eb4006e5966f:uncultured organism	d29595da22991a67ea829c831d7b8213:f__Lachnospiraceae
ae144eff12ff23ced95b1c5f0745fe22:g__Ruminococcaceae UCG-014	3b3a033506c417adc40e6b05c5d908cd:uncultured organism	5defbf3efa12ea6a0fa7f47bde256493:g__Alistipes	d29595da22991a67ea829c831d7b8213:f__Lachnospiraceae		8ad74455d9ec82cca388a142075dc128:Burkholderiales bacterium YL45	805d878e5f00bd5dc04517a6d8111390:uncultured bacterium	01e15bde6b17e9b3e9c7478c1555c174:uncultured bacterium	d9709aa721d6fd9921390e7a1ea3adfc:f__Family XIII	15739a7f9af42a76f592e914d627d002:o__Gastranaerophilales	b00182c09653d1cfa9b32d19f5598c82:uncultured bacterium	3a1c3590e41a58881aa4e3c1ad5297d8:f__Ruminococcaceae	b33cc1d292d1164a58440acc6835e20e:Mucispirillum sp. 69
9730e769f841cfcf2331045194d14f08:g__Family XIII AD3011 group	1bc9529b8af69f3f943907636a4d1bac:f__Lachnospiraceae	b401cc47f3766e35da850922433b3495:g__Blautia	4a42451cb3d5ae7bbf4fdf31bb024555:uncultured bacterium		984f01368b45314ab8d6be857f8b7adb:gut metagenome	c95e9ae301420098cd3c3929320838ea:f__Lachnospiraceae	6509af919b7e9998e6a9bfe4862b9618:g__Blautia	c593d7280c01239c0a207ace4396257b:f__Lachnospiraceae	0a51fb620cfd9d67fd967e013aaeecf4:f__Clostridiales vadinBB60 group	6cf980b98aff447a44afe3d5fe7afd36:g__Mucispirillum	c0e853ac0fbd3c8b028d8318c2d3b23d:f__Ruminococcaceae	d7039493f6ebe3da005553b452924b5a:g__Oscillibacter
1a2b3f74b630f0a86c86e46e7877dff9:g__Slackia	1cffab14f88979aa7c3f69310dfe5072:g__Fournierella	6179e00f13466ad1d0465f3d29b3b3e8:f__Muribaculaceae	d7039493f6ebe3da005553b452924b5a:g__Oscillibacter		6feea78a188d6ede89df40f3d66e9e9d:Azospirillum sp. 47_25	d9922688bcaf3904c981ad3d092d270a:uncultured bacterium	aae3aa1bdd432c47cb1bb20ae4836290:g__Lactococcus	f434cc53c7ce8f1419161b9ad56e4a63:uncultured bacterium	aad4afc27f13ce39961a704969d09de3:f__Lachnospiraceae	2c8562d4c07b58a34c01eb5f78da68a7:g__Alloprevotella	91324eb47fc90b47979087b8f7ac30c7:Odoribacter sp. N54.MGS-14	b511e8b7f695fcacfc794d674fb358fe:uncultured bacterium
9bc9c36bc58c1dce3cd1fdecd416ce40:o__Mollicutes RF39	68045aefbf299b465923baa291ea9846:f__Lachnospiraceae	24eaee6a703ee96a0a4c057843f5ffbc:uncultured bacterium	8e8af7d343d030d16f48c731560abe77:uncultured bacterium		8b2a0a3daf4f7e864fa88395acdbfcdf:f__Desulfovibrionaceae	c0fa82972cd80743d17be3a8e044bbcd:f__Ruminococcaceae	6cfbece25a1c1733a00a6c3bf1fee3a3:g__Ruminiclostridium 5	292566fe7149b7f75fa6ed334101db17:f__Lachnospiraceae	f51ce3dc8627b9e30cb54313a0d0075a:f__Peptostreptococcaceae	273324fb28ad42f95ab2b85548ef8b2f:uncultured Clostridiales bacterium	d8ce7a287fa67229be7e2b75cb8aab36:g__Ruminiclostridium 9	ffbe18978097d73e6c232dea8f2af186:g__Barnesiella
aba3442bf82949fe7d01306634061fc1:g__Subdoligranulum	a50f8b86731b2176ef8a6ba2585a4de7:uncultured organism	0122e50def5a89c7aff3b29fa365a619:g__Bacteroides	b511e8b7f695fcacfc794d674fb358fe:uncultured bacterium		c9c8ea4a04948a866a5109da154c9363:g__Ruminiclostridium 9	3737802d08d1e5c31c8131bfe96001c5:g__Staphylococcus	e397fc5735ce4e6a531e5789da7301d5:f__Lachnospiraceae	78fb556f42f74618cbb52d2ca15e2f69:f__Lachnospiraceae	14d2a19274e84283f2616f28613ec77b:g__Faecalibaculum	cd578b0f27f69aea05e7f364ae493640:uncultured organism	85ef6e6262aa178ecceef20489d814dd:f__Ruminococcaceae	623b4591d84dda3a0e2c091edee81609:gut metagenome
699ef53e82ac58a6a375d0fd0677b273:f__Lachnospiraceae	70093e0f60df364903e7efe3fe69dadd:f__Lachnospiraceae	4620c09ab682fd129de7e7ca4957ea75:uncultured bacterium	33edcee7f10d7607884d604c4c0be762:f__Ruminococcaceae		23ffaaf3db41f0395811d1e1a039791a:f__Clostridiales vadinBB60 group	12de217b9cac1515023dedbd879c6dbf:g__Angelakisella	c593d7280c01239c0a207ace4396257b:f__Lachnospiraceae	6816e050aecef7f7e253fb7f5f1cd107:uncultured bacterium	3ea689487ff5945c4d3e8adfa83c6cbd:uncultured bacterium	ecc2ffc54996d4d3ce18b5963699881e:g__Lactobacillus	c2c8dfe31d5db339d69c49e68e76be68:uncultured bacterium	ade14c518b6283312f318116c58caa3c:g__Butyricicoccus
0c55957d7f0574ef5e8776a714e1781e:uncultured bacterium	affb4dc3fa3cc129b3d6a1e7c2a8d8e9:f__Microbacteriaceae	d3e93ec0aca25667f6463ec7aa022c99:uncultured bacterium	7b3f416ca57759e2a1a3562c07089d1e:uncultured bacterium		495bc4ed7eb263421f6d57260d96227c:f__Family XIII	82a3d86a1250dcbf5373629d29872acb:f__Ruminococcaceae	f434cc53c7ce8f1419161b9ad56e4a63:uncultured bacterium	8f5655c5a3d0ff8115574befab2d0e1b:f__Clostridiales vadinBB60 group	e9fba63654c13c3c983fd7c42082d020:f__Clostridiales vadinBB60 group	ce07d0bb2659de5fb3e9b5442e2b6688:g__Faecalibaculum	746c976a243943d5930a1c0c529fa54c:g__Ruminococcaceae UCG-014	24f10a34313460f12f8b210c9af440dc:g__[Clostridium] innocuum group
d5e4714cc658676bd4e3a16e12c30553:g__Ruminococcaceae UCG-005	07501766ed6494a279afcc67f5daf9fa:g__Alistipes	f7a04090550f41ba6a593ba3595c7c6d:g__Butyricimonas	b927e91935b560ceb737234970190486:uncultured bacterium		f51441554b745bf240e961a7889e978d:f__Lachnospiraceae	927e969515697a27a10697039c312daf:g__Christensenellaceae R-7 group	78fb556f42f74618cbb52d2ca15e2f69:f__Lachnospiraceae	8addf27278bd84f185e3f3026726361d:uncultured bacterium	bdb16e91772710ba281384edd4ed1989:g__Helicobacter	541efeb3ea909f91b7b9a3a226f262bd:uncultured bacterium	19e420f95d6ff53d749d633b22c4c57e:f__Ruminococcaceae	3db5dd39d893f1af4f22ea947a703842:Clostridiales bacterium feline oral taxon 148
40eaa1b7735992e9a6e506f925bfa92a:uncultured organism	ef7d10104655434a116879821954b6b4:g__Alistipes	c549774f0adf31f6ceb9829010b88e69:uncultured bacterium	14e14aa4dd9faf355a2bc4d5dc963abd:uncultured bacterium		b8f83e7dd0f6d23dd000780958e2eaa1:f__Lachnospiraceae	db2733f79eb2c47f9c6302f5fb7774b2:g__Blautia	6816e050aecef7f7e253fb7f5f1cd107:uncultured bacterium	1b94728bb05d416baed576f72732e796:f__Lachnospiraceae	47989aebca65bec9e3d7f31b805a39dc:g__Faecalibaculum	ae3a02b22bb6f86f7c8af3ffc1662597:g__uncultured	760a62ddd986f699490bef89046fbefe:uncultured bacterium	14e14aa4dd9faf355a2bc4d5dc963abd:uncultured bacterium
89aa05b702bd8ca755e675ce9ca7531d:gut metagenome	e7b69239f9135ceecbe2bb0c3f57b55b:Alistipes indistinctus YIT 12060	20c028fcbd391a3e8962366ee386cd6a:uncultured bacterium	5483f2f15cede2210134873a685bd0dd:f__Lachnospiraceae		4f23beb2b16b49252540f511d88e5a5e:f__Muribaculaceae	027d78aa6d1ca0bfbbd0498b48db1cb2:g__Helicobacter	8addf27278bd84f185e3f3026726361d:uncultured bacterium	4d5d3b579fd4d499f42a324d6f390bcc:g__Bacteroides	f847395bdc28ae528d868563a7fec33a:uncultured bacterium	f11dc7230ce27380df245d2cf9d76e21:uncultured bacterium	afddcdf4506f4a2f968fadbe3e276f6b:f__Lachnospiraceae	a3bfefd9a9cc9c205359e019d8f567b2:uncultured bacterium
98b4e67b74a4ac798bf70575e00af794:f__Lachnospiraceae	86c1ccd79975aea71f10ccce091f8f4d:uncultured rumen bacterium	a660e2f88b96c29f99ae74a07493f9e7:uncultured Clostridiales bacterium	d141084b2c4b9228beac4b599f0096ec:f__Lachnospiraceae		320f1ea9677d01d9502cf20ca22376ae:f__Ruminococcaceae	34a74e642e5fbb89fecd3f9a489398bb:f__Lachnospiraceae	1b94728bb05d416baed576f72732e796:f__Lachnospiraceae	ee960e381571fa530a64fc28b6fdaf3f:g__Bacteroides	e565fc4ffc3e83e84469a1b65dd172c0:uncultured bacterium	55bf81aae03cf088a9768b555cf4a5c2:f__Muribaculaceae	6f87fc8d2e6bee2a23445ec31e733fef:Alistipes sp. AL-1	5483f2f15cede2210134873a685bd0dd:f__Lachnospiraceae
55bf81aae03cf088a9768b555cf4a5c2:f__Muribaculaceae	19630982cbb56735b5c316e7e7ae0900:o__Clostridiales	7fd68fdafcd3ec015ae42a81388dc7a1:o__Mollicutes RF39	3c002931e615b8337fbd104354935054:f__Lachnospiraceae		8bf076493185bf801a82409b3369e807:uncultured organism	6d73e3a75de95ddbf8151c8a49d4762a:g__Dubosiella	4d5d3b579fd4d499f42a324d6f390bcc:g__Bacteroides	ef9fb69791045e3023a75b1a57b41f68:g__uncultured	7338babd6f744e9ba85d893437289db6:gut metagenome	0a45e69b8da757dc1ddf3909c1d8b407:g__Parabacteroides	e7f6ae0a9d6b524b91cac184fba290fc:g__Lactobacillus	f4b939624dc60e767948f23594a983eb:f__Lachnospiraceae
830fd7b6b56e00d2a5b50e6831e0da37:g__Rothia	c5615a139719e47e9855bd4d65eacc09:g__Ruminococcaceae UCG-005	32035cbf9ae77df9526c419e41bb7cd1:g__Ruminiclostridium 5	f4b939624dc60e767948f23594a983eb:f__Lachnospiraceae		3e2258ed39331a790c308e6b6645fa23:uncultured Desulfovibrionaceae bacterium	e6a3fce063dd9134dbc806403f5419f2:f__Peptostreptococcaceae	ee960e381571fa530a64fc28b6fdaf3f:g__Bacteroides	54b73ab7dfba890e86b17c92392f4149:g__Blautia	25183dcaa8d5da26a4a006feec2279b0:g__uncultured	1939bc3c5e47090b0a18b9da1ab55473:g__Lachnospiraceae NK4A136 group	7bb23803c00df40618aab0c1bc1382de:uncultured bacterium	5b38f799fd07b142cf44cb806edac325:uncultured bacterium
e9ec39f760c6c3d7bf676a58505b0420:g__Erysipelatoclostridium	b27094ef093fc77d72890b0b444d4ca1:g__Ruminococcaceae UCG-014	b50ee822cfed4c1b79e7ee49ae831894:Burkholderiales bacterium YL45	06937f2771a77ef0ee961eaa48fee6d7:g__Staphylococcus		6d017e3d350e1c044d29781cb610c11e:k__Bacteria	edcd86e27831705ae6bccce96a1efc6c:uncultured rumen bacterium	5defbf3efa12ea6a0fa7f47bde256493:g__Alistipes	5defbf3efa12ea6a0fa7f47bde256493:g__Alistipes	397804886bb0009712f4c72d4ca73560:g__uncultured	eb9540754f4028dbb1decb9ecc1af09e:uncultured bacterium	3776115430cb0db8dfd10330550e8df7:g__Ruminococcaceae UCG-014	4542a2721751fc5f66fa64d1454b7319:g__Lactococcus
487c684eba4b41f47ceb9b605cbecdae:Phascolarctobacterium succinatutens	d81101ca24a06fb29defe150ba4a0d6e:uncultured prokaryote	dfe689b06dbf191cfb644cc756ca4530:g__Lactobacillus	5b38f799fd07b142cf44cb806edac325:uncultured bacterium		45afaeeb11a7cd194fa482259758600d:f__Lachnospiraceae	7549ee21ed30f7496bdc822a02f00c5d:uncultured organism	b401cc47f3766e35da850922433b3495:g__Blautia	b401cc47f3766e35da850922433b3495:g__Blautia	47619cb77eb91df5ede5f463633db44d:f__Ruminococcaceae	90982409d4d91a98473812d6cc06d349:g__Enterorhabdus	7a8d3eb131716f3a2aca3a527f98a315:[Clostridium] cocleatum	a2ddae8d22870d46e5eb9fe2da67f6e2:Mucispirillum sp. 69
994c8ea5080ec1a95c1221167f7db188:g__Blautia	71f508b7138839e26301d5a482011841:g__Lachnospiraceae FCS020 group	97f931b5f498469091f039ae518def9c:Clostridium sp. Culture-27	4542a2721751fc5f66fa64d1454b7319:g__Lactococcus		ec50ea860b8968ddc2e584c8634de77c:f__Lachnospiraceae	e032d7907b3cfd7267eb7e366ada10f8:uncultured bacterium	3ddb07d0f219757a908a86a9d539c388:g__Ruminiclostridium 9	3ddb07d0f219757a908a86a9d539c388:g__Ruminiclostridium 9	ab09cae33f25c6a89ae58c941d3cd7f0:f__Lachnospiraceae	5e150ae25a8b17908b456d735ffc226f:g__Parabacteroides	40c5ca374352f2f65efae1fb1af6941c:f__Ruminococcaceae	4aaa2721c95de485761339cb7a8b3f07:uncultured bacterium
80c7f2ba75046d3bddcb07173ee67a7e:g__Methanobrevibacter	49e23adb2eab290230405931d9c827a3:g__Faecalibacterium	5cc438c09e6f5a4c6065d0a0ef848136:uncultured bacterium	69ced81aa6607b48d1d9aa11000aacb1:uncultured bacterium		9b58c9fd2ce31fe14a791313f388bab7:Parabacteroides goldsteinii CL02T12C30	ac8abf9f9d549d07cabae6a4c9899086:uncultured bacterium	89450ea80c3aacaf2fbdbc926e71d265:f__Ruminococcaceae	ef1553fb5b27c37b79c130e25fb72dff:uncultured bacterium	da902ad82f2000598d7ed83496c3a94f:g__Candidatus Saccharimonas	a3c9f01dabab762debb77b39d724030b:Angelakisella massiliensis	a5f8dda347c4d5c8b154307e94dec7a3:f__Ruminococcaceae	086c3e328a5cb5764d0a9dc275191297:uncultured bacterium
06c3c34577b8e6ad83b4e9062adbdd9e:f__Ruminococcaceae	26ee2167fa0f45f808d616edc8632894:g__Ruminiclostridium 9	dc8891b6ada7e5f2dfdce592a8f824a2:gut metagenome	669c1ced99d208336210da1fe58c8a9b:g__Bacteroides		5ced943b3a24d5f235bee2d2c188eb32:g__Alistipes	cdf14984f2463250776e7384ec6769cd:g__Bacteroides	24eaee6a703ee96a0a4c057843f5ffbc:uncultured bacterium	aa2a6c8a1260bf92f013615fa0774335:g__UBA1819	6cf980b98aff447a44afe3d5fe7afd36:g__Mucispirillum	eb2a10e4b919daa1e87f2818658e44e0:uncultured bacterium	15098bd15ab6596c6d46e27f2168e032:g__Enterococcus	669c1ced99d208336210da1fe58c8a9b:g__Bacteroides
87073054123d5c87a5754a3ead712fe5:k__Bacteria	76ba2937cbdcc4d716416722d0bfac63:g__Bacteroides	67118f24679249a03cbcf3c5816e8aff:uncultured Bacteroidales bacterium	cb44929e3a34c92310fcbc7f46bc0679:uncultured bacterium		e76936c1f1d6757a4a7c8f5b8adcf999:g__Helicobacter	806266fee1541964481bed2333968601:Alistipes senegalensis JC50	ef1553fb5b27c37b79c130e25fb72dff:uncultured bacterium	d3e93ec0aca25667f6463ec7aa022c99:uncultured bacterium	5a372673897a4e858443245fa4639c7a:uncultured bacterium	c04d325d6ab0c9dd6372e119756ef9c9:uncultured Bacteroidales bacterium	03ad889b94ebbbadbd82183379d51768:f__Lachnospiraceae	2ef8417db078a5697d21492768b7ea4f:uncultured bacterium
07da9467848a87353c975115116ab2a4:gut metagenome	cb548f25c01589af723c3a90e019a5cf:Lactobacillus ruminis	0ea5d79bd0701618a09f03147d6c6b3d:uncultured bacterium	67e2befe703470b1f6a2f97bcda392bf:uncultured bacterium		80aa7213bc6245bb5ae9af3d5b03bcd6:f__Lachnospiraceae	bdb89c6f02e1dcde54e140c3d08d1cf3:f__Lachnospiraceae	344aac5dc7771f699a84085c0a519d68:f__Ruminococcaceae	f7a04090550f41ba6a593ba3595c7c6d:g__Butyricimonas	34871b14b54cdba245d1ee8178e77eca:g__Ureaplasma	fcd8a43e040c6f5ceca6fe109b3cc3cd:f__Lachnospiraceae	9a499bb5cbe1f2f52ec6928b2a682b89:f__Ruminococcaceae	cb44929e3a34c92310fcbc7f46bc0679:uncultured bacterium
5beb1ab819f289411f4717df9b172f2f:uncultured bacterium	2778bced4deaf6ebcd2d5d120cffbb2d:g__Hungatella	7eba5682de9aae57c26bbf3cdc3e849b:g__Alloprevotella	44cbe3176cf7badc919835424e9627bd:f__Lachnospiraceae		6dc7b96e50d103d6bc6ec88ea9d0c70a:g__Ruminococcaceae UCG-005	18796dbe22f55da75d089c419fd8b6df:g__Alistipes	aa2a6c8a1260bf92f013615fa0774335:g__UBA1819	17e0500e9029e4628f848ac4d4ebdac1:f__Lachnospiraceae	ecc2ffc54996d4d3ce18b5963699881e:g__Lactobacillus	a46de0c41384580e12aff900030f1ca1:uncultured bacterium	d29595da22991a67ea829c831d7b8213:f__Lachnospiraceae	5100b5a73121fd93f518d1d62d4dcedf:Angelakisella massiliensis
c768f5c7ba5ed73631373207f45f57d7:g__Alloprevotella	995221282028030b1fd8a781803e9662:g__Coprobacillus	fb30d81fa795ab4d8d8f24c1102842a2:f__Ruminococcaceae	47b41499890b83f5d8751a0d1346ab55:uncultured bacterium		e5bfd2b307514800aa3dafe7401ded79:g__Lactobacillus	43ec213af94ec58d47fb794525728c6e:g__Ruminiclostridium 9	d3e93ec0aca25667f6463ec7aa022c99:uncultured bacterium	c59a51592e9ed6e2d3a320d0722c6369:g__Enterorhabdus	49db4021b8544b51d20a52eba595e712:f__Eggerthellaceae	54843f5c69f19ebc9e30d4dc92ac6c42:g__Alistipes	b33cc1d292d1164a58440acc6835e20e:Mucispirillum sp. 69	67e2befe703470b1f6a2f97bcda392bf:uncultured bacterium
c3133fd3a7c49829ddced50cf815ea26:f__Lachnospiraceae	17fe34238678cfa9bc645021a1c76cb7:g__Ruminococcaceae UCG-010	9ef8262661335eba1caa8508baf49749:f__Ruminococcaceae	08fddc9dc3a5bdbe3828416c9a4395af:f__Lachnospiraceae		427cd4765c569e092d6e327d74677ee1:g__Ruminiclostridium 5	3e5dc4e695f75b7045a18bf7324b0e05:uncultured bacterium	20c028fcbd391a3e8962366ee386cd6a:uncultured bacterium	b50ee822cfed4c1b79e7ee49ae831894:Burkholderiales bacterium YL45	ce07d0bb2659de5fb3e9b5442e2b6688:g__Faecalibaculum	6856b9c7400ef5c99e41e003a4129c8c:f__Lachnospiraceae	d7039493f6ebe3da005553b452924b5a:g__Oscillibacter	c54ee29269f6769bcf88de803c929180:uncultured bacterium
b578237994fb2718d1e4cebc0df6eb0c:g__Blautia	d8acfac94a828f4dd0901044712d6395:g__Prevotella 7	26b1bdf2a664729a8407c9251ce9d59f:f__Muribaculaceae	66d9c1fa7137bcd0be5cf3c9ff4c2c70:g__Bacteroides		3032d6c2ac3150b777219721afc3d692:g__Streptococcus	87484abe9754aeda60225c98a14e97f1:g__Lactococcus	25dce0f14bafce7760044433c2ab8373:f__Lachnospiraceae	da639e71e139a81c4caddcd28d1d639a:uncultured bacterium	fd1aa833354dc0198208311331657de7:f__Lachnospiraceae	b27750377a5fa7dee31f6ec8b1c75f7e:uncultured bacterium	29f4ffb73bf181d31ef43c5849ba1df6:f__Lachnospiraceae	97f096c871cf73057267e7004f8199a2:g__Lactobacillus
ceac01cff3ace074ef8b5c9c2547ba0c:human gut metagenome	b95bd1bdeca52a7775ff40a38b3a24e4:Bifidobacterium bifidum	57731e50e9d5d22d9be73e7636cb5b50:f__Lachnospiraceae	d1452c7aff4c8b49bd6f68f32aee5d1b:f__Ruminococcaceae		0874dee3c75f8a2d0ae86199bb2e6635:g__uncultured	68b86b447d2af07b3c61ba3752221e7d:uncultured bacterium	17e0500e9029e4628f848ac4d4ebdac1:f__Lachnospiraceae	6358cef91a010905286e365102910623:f__Ruminococcaceae	f11dc7230ce27380df245d2cf9d76e21:uncultured bacterium	f0b02c979fdb31a00810d836451e156e:f__Lachnospiraceae	b511e8b7f695fcacfc794d674fb358fe:uncultured bacterium	47b41499890b83f5d8751a0d1346ab55:uncultured bacterium
d3ef62dbe4b72f4d1c62594ef8496971:g__Catenibacterium	7094511bb4c3a4cb1c3bc937bf821485:g__Ruminococcaceae UCG-004	231695e17dccfdd9f944625db6c2cc21:g__Angelakisella	e9e0c652d17904b0e55c4e35f3e82ed9:f__Clostridiales vadinBB60 group		2ba02c9fbb70048bb392268d7f247caf:f__Lachnospiraceae	5e5ab0df60c2806611f50ccebe71d045:g__Helicobacter	c59a51592e9ed6e2d3a320d0722c6369:g__Enterorhabdus	97f931b5f498469091f039ae518def9c:Clostridium sp. Culture-27	0a45e69b8da757dc1ddf3909c1d8b407:g__Parabacteroides	ebb8d61f3b642430e04081776ff21ad9:g__Faecalibaculum	7d7783426f856c47d40346c06146574c:f__Lachnospiraceae	46a28fbaee90a2138a89d879fe5ad0b8:g__Mucispirillum
baf5493823de3a25b877055cdd94220e:f__Lachnospiraceae	9e701c9087e1b9a37d6f52d7fc3b12ed:f__Lachnospiraceae	209241ceb8ff7fb352aaae15d7ab0616:uncultured bacterium	fd1328cf363cfb05e57ef1066d09ea5f:uncultured bacterium		a5075e84684a226a7d279111e560b75d:g__Pelomonas	0a51fb620cfd9d67fd967e013aaeecf4:f__Clostridiales vadinBB60 group	32035cbf9ae77df9526c419e41bb7cd1:g__Ruminiclostridium 5	5b22d56bbdf102b646f13704c3d2b2a1:uncultured bacterium	eb2a10e4b919daa1e87f2818658e44e0:uncultured bacterium	b7d51edf5070aabb06c6b2a6e804c7fb:g__Enterococcus	d7dbc0df42f94099e6e9d1b52ebb0776:f__Lachnospiraceae	66d9c1fa7137bcd0be5cf3c9ff4c2c70:g__Bacteroides
15ad05be7b520882fe063cd8980cbff4:g__Bifidobacterium	95a8420a40ea256cf8724d6b6089f921:g__Collinsella	e8c8dc89e0e0bfb3fd92fecfd9715b4e:o__Bacteroidales	edd481ff84be57bcdc932d35b739f37b:g__Enterococcus		da9326e915a9018899d7eaefec655d7a:Lactobacillus johnsonii	552ec170df32ec79d459eeb66cb3a040:f__Lachnospiraceae	b50ee822cfed4c1b79e7ee49ae831894:Burkholderiales bacterium YL45	0ea5d79bd0701618a09f03147d6c6b3d:uncultured bacterium	fcd8a43e040c6f5ceca6fe109b3cc3cd:f__Lachnospiraceae	e215646194037a64185c97122050634c:g__Akkermansia	33edcee7f10d7607884d604c4c0be762:f__Ruminococcaceae	ad4478f1a7a67cbb0d405507914c3010:uncultured bacterium
b7d51edf5070aabb06c6b2a6e804c7fb:g__Enterococcus	020445032fa6b245c18dac22a89b7946:g__Bacteroides	73a9ff08254062467cb211414c157b78:uncultured bacterium	b027869feb7656c4b2b781fac849eed9:uncultured Desulfovibrionales bacterium		ba78c943358efde0264a671f6b696583:o__Gastranaerophilales	6d21723da2a9aa47b42c25f20853025d:f__Lachnospiraceae	6358cef91a010905286e365102910623:f__Ruminococcaceae	7eba5682de9aae57c26bbf3cdc3e849b:g__Alloprevotella	54843f5c69f19ebc9e30d4dc92ac6c42:g__Alistipes	5d747ad98f73ff6fad75e1443a1d28f5:f__Lachnospiraceae	a3bfefd9a9cc9c205359e019d8f567b2:uncultured bacterium	e9e0c652d17904b0e55c4e35f3e82ed9:f__Clostridiales vadinBB60 group
c1fe82a5e909f1b36a86b909f6d282dd:g__Bifidobacterium	99bb96dfa986240d8f5b8958c1dab9ff:g__[Clostridium] innocuum group	bd99e5eb12ac0b821bbf94d50d1bcd90:uncultured bacterium	1dcfcd28027bd0d1fb6bb25cfa96fae1:mouse gut metagenome		01e15bde6b17e9b3e9c7478c1555c174:uncultured bacterium	f51ce3dc8627b9e30cb54313a0d0075a:f__Peptostreptococcaceae	3cb835ff0b90aef83f63f438f359388f:Alistipes finegoldii	6316e9d461176a7429807c0b78c0d365:f__Lachnospiraceae	6856b9c7400ef5c99e41e003a4129c8c:f__Lachnospiraceae	3ba96f984c7c4867b569d872204199d8:f__Clostridiales vadinBB60 group	5483f2f15cede2210134873a685bd0dd:f__Lachnospiraceae	edd481ff84be57bcdc932d35b739f37b:g__Enterococcus
3c3524bd4c985426d2b3a260b362361e:Burkholderia sp. K4410.MGS-135	ff0e80f0cbef30150dcdff4e904d7085:g__Bilophila	d913cf3bd02714d28877b699c0e9ac9f:uncultured bacterium	26defa8c2984b8ed51bad9d448a2b87c:uncultured bacterium		1039eff89a392c4c801b26f0e08fb082:k__Bacteria	14d2a19274e84283f2616f28613ec77b:g__Faecalibaculum	dc8891b6ada7e5f2dfdce592a8f824a2:gut metagenome	d8f2cdb23360dad99c9c62e42b191775:f__Ruminococcaceae	c3d54f7dfd7ed35d4a5ecd27662ba7d9:Ruminiclostridium sp. KB18	bbc99163cbbf4db4cb26a7f8642de38c:g__Butyricicoccus	d141084b2c4b9228beac4b599f0096ec:f__Lachnospiraceae	ef8bb4ae1a7052157e75bf9a39cf2d14:Ruthenibacterium lactatiformans
3554db1eb7ae1a55b26bc431db1ef64b:uncultured bacterium	2d2c1fa2dd087bf9b8ea1c366c92f594:uncultured organism	24b7edd261253e6b7ff04dac0707d824:g__Ruminiclostridium 5	8a1efd552e02bfdd51166a41f7758aff:uncultured bacterium		aae3aa1bdd432c47cb1bb20ae4836290:g__Lactococcus	3ea689487ff5945c4d3e8adfa83c6cbd:uncultured bacterium	2046da40197109a7e68862a7963b6012:f__Lachnospiraceae	25a1e05fc19806fccaa9101597549a4e:uncultured bacterium	b27750377a5fa7dee31f6ec8b1c75f7e:uncultured bacterium	bebadf400ee9928fff59ea818b10db22:f__Lachnospiraceae	f4b939624dc60e767948f23594a983eb:f__Lachnospiraceae	1dcfcd28027bd0d1fb6bb25cfa96fae1:mouse gut metagenome
c81dc7385c6ecb01f8f5228ff2e39976:f__Ruminococcaceae	ad1cabc47a6447b076bfdcd2bec03394:gut metagenome	ea6de4d515d86dc9764c8b50b6a1b7ca:g__Ruminococcaceae UCG-014	45bebbc34ee29cbf48fde0dc2e687a78:g__uncultured		6cfbece25a1c1733a00a6c3bf1fee3a3:g__Ruminiclostridium 5	42c9315061c5dfa7c9bf849be06f43ee:Erysipelotrichaceae bacterium NYU-BL-F16	76d10bca0e40156f27c474631f253337:f__Ruminococcaceae	26b1bdf2a664729a8407c9251ce9d59f:f__Muribaculaceae	7063d77fa29660cab84154a7ff2e3a7f:mouse gut metagenome	f3fe6f1cf4a1de7dcc5f971b6dca647f:g__Lactococcus	06937f2771a77ef0ee961eaa48fee6d7:g__Staphylococcus	26defa8c2984b8ed51bad9d448a2b87c:uncultured bacterium
1deb11843400c2ef715988a4c203836b:uncultured organism	8efffda452f4a88d5aa69f2dc80e7092:o__Clostridiales	2b594b15d6fe3b6486f97c3648820823:uncultured bacterium	61cff6a40d0e483bcde9b860cd4ae63f:g__Streptococcus		3d38d6c4c8d4fbb36b464e2ee74bf15e:f__Lachnospiraceae	bdb16e91772710ba281384edd4ed1989:g__Helicobacter	7eba5682de9aae57c26bbf3cdc3e849b:g__Alloprevotella	57731e50e9d5d22d9be73e7636cb5b50:f__Lachnospiraceae	e92a18df86ede51e1fc79f0c789101e9:uncultured Desulfovibrionales bacterium	7b3b1a18c869ad9ce9f621f3ca61053c:g__Ruminococcaceae UCG-010	5b38f799fd07b142cf44cb806edac325:uncultured bacterium	8a1efd552e02bfdd51166a41f7758aff:uncultured bacterium
e0f87ddaca5dc71e16e972f44bf55c70:g__[Eubacterium] ventriosum group	760ac23eb6c598e7f67619a094302382:uncultured bacterium	e8cd746035e7eb275de084ff962339d7:f__Lachnospiraceae	ed6df45192f42646a87981e8100c20e7:g__Streptococcus		e397fc5735ce4e6a531e5789da7301d5:f__Lachnospiraceae	47989aebca65bec9e3d7f31b805a39dc:g__Faecalibaculum	52767a55598d8db8e906e7b34fac4dd9:uncultured bacterium	231695e17dccfdd9f944625db6c2cc21:g__Angelakisella	4b77967df930cf8e8c3a477b509ac340:Ruminiclostridium sp. KB18	f7f51aae2b04c5df3567d8952be3f833:g__Bacteroides	4542a2721751fc5f66fa64d1454b7319:g__Lactococcus	ef9490715eba5362bb3ea15dbbfcf5af:f__Ruminococcaceae
d85914aa1c932f842099b9214c021422:g__Ruminiclostridium 6	223a948b4c9023f6de97b6ff9b90d216:g__Lactobacillus	60bd8673f026d558ee1b2fa9ac804e9e:f__Lachnospiraceae	dc9c18f06d6500f1ef7151346144a93c:uncultured bacterium		c593d7280c01239c0a207ace4396257b:f__Lachnospiraceae	d0e561cbd941b04cdd134e727cc46343:uncultured bacterium	25a1e05fc19806fccaa9101597549a4e:uncultured bacterium	e2d7e1e93ec70aa7b7e009d2b20cee7b:g__Bacteroides	92f61397c4bb432baef55adab670c35e:g__Staphylococcus	603f0693812e2198db31637a29c0a938:uncultured organism	f2ddba4c1e48da4723dda67059e2f435:gut metagenome	ed6df45192f42646a87981e8100c20e7:g__Streptococcus
f7f51aae2b04c5df3567d8952be3f833:g__Bacteroides	f16286fabb1f9e151bf93f2628eab315:f__Lachnospiraceae	11442095c2ce6bedd7383c7354c84ccd:uncultured organism	466e8f20b5050f39ad3a4e598b56540f:Enterorhabdus mucosicola		78a87235a507072cf46a8d7b7c8d2a67:uncultured bacterium	242bf9b14bf48f557b3dec59eca82d88:f__Lachnospiraceae	26b1bdf2a664729a8407c9251ce9d59f:f__Muribaculaceae	b4752caacd0312ff62ac2b2beb03fd76:unidentified	0d7e8a06ce8aa9f5f8a831b13164cd7e:f__Clostridiales vadinBB60 group	fd49d4d299a61dd8230f3d34968a94fa:f__Lachnospiraceae	942cb5ce8964e3923f2add23d16966fd:k__Bacteria	df5dc5fa9497b9eac910049fe529373b:uncultured bacterium
45f9d38ea62658bab2efead5dbeaabe4:f__Ruminococcaceae	35de88255741e123adf32594652a5c79:Azospirillum sp. 47_25	bba3c5832d700c771bcc0dbca54532bf:g__uncultured	df5dc5fa9497b9eac910049fe529373b:uncultured bacterium		ad1f02476cc44c80f729716657fc3bab:uncultured bacterium	f0e017b1833e5557134caf7f0f22dcba:g__uncultured	b79dcd237219f3390dbb38f6d622e76e:f__Ruminococcaceae	209241ceb8ff7fb352aaae15d7ab0616:uncultured bacterium	a9f98acf3c01f239cbe052194cd5585b:f__Lachnospiraceae	60c2e20b4d807e99f891f725f516916c:uncultured organism	669c1ced99d208336210da1fe58c8a9b:g__Bacteroides	59108445d1a4c5a4f740decb00d1841e:k__Bacteria
d25d4c117dd8f4c46deec52294862894:f__Lachnospiraceae	46bfc32fe1e26b2944c9aab3fddbeafb:g__Bacteroides	6bf588be685c7b9a7bbd1e1bb772b325:f__Lachnospiraceae	475e51915caeda333f68d5db0bed7728:f__Lachnospiraceae		f434cc53c7ce8f1419161b9ad56e4a63:uncultured bacterium	424747cbf257d8ab523fdc09898fefa8:uncultured bacterium	c9f9d45e87a6791c6a019ac96ed1bd7a:gut metagenome	9b690179a54d48748cd01004d09cebd6:g__Butyricimonas	483f2571f9403ea78efef32c3b910ac6:f__Lachnospiraceae	929cf68c4832d5e9ee06da60d1e312bb:Butyricimonas sp. AT11	c554e36fd02987052fc46159d2d49c9c:f__Lachnospiraceae	2874c48b1c3fedd30839e7f207cd63e4:f__Muribaculaceae
699aecbc76ec4522b4c0d532ea084c5f:f__Lachnospiraceae	5c37017d704cea88f3b4a74a36620382:uncultured bacterium	0f7169cb6fd098d78cea415b4d4f9877:uncultured bacterium	2874c48b1c3fedd30839e7f207cd63e4:f__Muribaculaceae		fffe8ce699651dc6e8fb531146bf6aec:uncultured bacterium	294b1389840609bf646611e11fa41c1d:g__Butyricimonas	57731e50e9d5d22d9be73e7636cb5b50:f__Lachnospiraceae	0351865ce9794e03811b4295603209b8:Anaeromassilibacillus senegalensis	9fa9c35a7a7088ebf2d00a79e03c2b28:f__Lachnospiraceae	065061b70c08ce6d63508d38a3ad486e:g__Candidatus Saccharimonas	2ef8417db078a5697d21492768b7ea4f:uncultured bacterium	9f171e6b049ff04117282f4c15bbdd6b:g__Ruminococcaceae UCG-005
fd3f871b2799cc61e748b954e6bb7eae:o__Bacteroidales	4ce8a26e6c1d8daf416a1a33d30efe32:g__Phascolarctobacterium	fe4e0ae4758fe353d7d963880c91fde9:g__Lactobacillus	4d2d1da36a72aeba1e1ff09a6031ae0d:g__Desulfovibrio		e02abf4b355ff3115e5da3de0cec03f8:g__Escherichia-Shigella	77ada9d38d2ebf37d1d27ddbf27eba4e:Parabacteroides johnsonii CL02T12C29	38e3731b9233e8d153a6b1a8082dcfbc:Bacteroides sp. HPS0048	8c51192736a6f2e64b64b8590bfa5108:f__Clostridiales vadinBB60 group	f5a75aa533b85695f58f208db63a32d2:g__Streptococcus	52ba2302530fdfe6125385ee97c5342d:mouse gut metagenome	cb44929e3a34c92310fcbc7f46bc0679:uncultured bacterium	d9922688bcaf3904c981ad3d092d270a:uncultured bacterium
bdbe3a309d52a3f6beb971f97f016fd1:f__Eggerthellaceae	5d34dc9b2cf17b7105cec97c4a7bca5a:g__Roseburia	e93006d3f098bbc44fb7a98886b20828:uncultured bacterium	d9922688bcaf3904c981ad3d092d270a:uncultured bacterium		292566fe7149b7f75fa6ed334101db17:f__Lachnospiraceae	1e340a660bbf163abdfbd170b4824465:g__UBA1819	231695e17dccfdd9f944625db6c2cc21:g__Angelakisella	22af8c46e6dac8c5479f8b984921071b:g__Bifidobacterium	f8295d9ffad9538eb795b3cc856ec7da:g__Ruminiclostridium 9	02f2f1e7408752479a409984043c737c:f__Ruminococcaceae	c36984f32d754a6f05ee19e40ceea372:f__Lachnospiraceae	3737802d08d1e5c31c8131bfe96001c5:g__Staphylococcus
6a840e3ee8d30249cd24f3fbf2164574:uncultured organism	8e517005aaa926fc2e62bc33c36d8302:g__Ruminococcaceae UCG-010	a121f891a6f227e00f191e57f035c545:g__Lactobacillus	c0fa82972cd80743d17be3a8e044bbcd:f__Ruminococcaceae		6816e050aecef7f7e253fb7f5f1cd107:uncultured bacterium	da902ad82f2000598d7ed83496c3a94f:g__Candidatus Saccharimonas	944fac7fd060a82209213cc30a6ebae9:k__Bacteria	aad5d351faae8628149fdc156460d467:f__Lachnospiraceae	bebadf400ee9928fff59ea818b10db22:f__Lachnospiraceae	d0f0ecbfc53df7a2de5620538934086c:g__Bifidobacterium	67e2befe703470b1f6a2f97bcda392bf:uncultured bacterium	4a95ffaed13cd113759a50d79f187b18:f__Clostridiales vadinBB60 group
7ad210cffe6580ca75581a0f4e8a570a:g__Ruminococcaceae UCG-013	4bdfa3a269f77301ef912b440eb5b2fd:f__Ruminococcaceae	b83f434e8c02a63db23bf8bdad3e2212:g__Ruminococcaceae UCG-014	349e896c36129c861b8860a93f4dbe48:g__Enterorhabdus		fe8fdf56bf4bb98d1e20bf07a90f71ea:uncultured bacterium	66aa97db995890080c21e9e621435700:f__Clostridiales vadinBB60 group	b80d7c06d9f2ed7eaf05a1922f2252fd:o__Mollicutes RF39	2c00051bdb51edfb8ee1ccbabe85a120:g__Faecalibaculum	f3fe6f1cf4a1de7dcc5f971b6dca647f:g__Lactococcus	b23225eb2c66ccb674fc922b9a96c56c:g__Alistipes	61ca629f13983abc28e2be02de77b5b9:g__Bacteroides	94be58367beb4fd3b8eda345b6403fc3:f__Ruminococcaceae
7423fdb81d9d5c2ac5ef3acabd6665c8:bacterium YE57	62cb71d32402d27db8c062aec93424ad:f__Lachnospiraceae	ec531b3d28cf65dcffa5b241535f35cd:g__Alloprevotella	9b7d2cbf70049e822da2953bf5ec725f:g__Staphylococcus		be5fd9e29143ea9a049b928519b3c540:f__Lachnospiraceae	38e9a7e3f4ee0c70460c297f34780add:k__Bacteria	1f18afb43fba94940c03b4d81983c566:f__Ruminococcaceae	24b7edd261253e6b7ff04dac0707d824:g__Ruminiclostridium 5	f7f51aae2b04c5df3567d8952be3f833:g__Bacteroides	8444039a5707a003c74ed3aec51eec47:g__uncultured	c54ee29269f6769bcf88de803c929180:uncultured bacterium	12de217b9cac1515023dedbd879c6dbf:g__Angelakisella
bdb6eff4d2aa76e5496a9015674b5db4:uncultured bacterium	417b4a50c16b2cff0a7ba5b5f502a9ed:g__Peptoniphilus	31b38685d1a1c5a9b4341959a19de4cb:f__Lachnospiraceae	4a95ffaed13cd113759a50d79f187b18:f__Clostridiales vadinBB60 group		8addf27278bd84f185e3f3026726361d:uncultured bacterium	2c8562d4c07b58a34c01eb5f78da68a7:g__Alloprevotella	2c00051bdb51edfb8ee1ccbabe85a120:g__Faecalibaculum	d9d5f697269b9dadaff31519bce51477:uncultured bacterium	035c6202a2030910aeea70544ee38d00:g__Alistipes	3090a1a4ceafa6ad1dc19298077bb798:uncultured bacterium	44cbe3176cf7badc919835424e9627bd:f__Lachnospiraceae	1bb6c23173d8e20edc8d0afb631e7d0b:f__Lachnospiraceae
d8e02044df97da6ebbcf786f2e4909c9:gut metagenome	05f35e908a5f0651afb5ae9d8e5c3d65:g__Eggerthella	90e2f623b7454ef1b0903973e0e8af8f:f__Lachnospiraceae	69ba6bb75d20f316443088c1618dba6e:uncultured bacterium		6ae0f745dda54b8efb3ac33e054a022f:[Clostridium] cocleatum	5a372673897a4e858443245fa4639c7a:uncultured bacterium	d9d5f697269b9dadaff31519bce51477:uncultured bacterium	4e239fad044e01a58fd05983116a1e04:uncultured bacterium	603f0693812e2198db31637a29c0a938:uncultured organism	d8e02044df97da6ebbcf786f2e4909c9:gut metagenome	279e55236f110b5c9c5d86a5b3b10c63:Clostridiales bacterium CIEAF 020	25052edf666239dc3d1233b2235ed6bd:o__Clostridiales
4c02e5fe5f0b67c3a13de1919093d7c7:g__Prevotella 9	b14b7933674df9b880d230b52059834d:uncultured bacterium	a9cbaac4f499a8eb2bcda98d8ba512d4:Angelakisella massiliensis	94be58367beb4fd3b8eda345b6403fc3:f__Ruminococcaceae		2eca82306162cdb85f0d1f349ff9c805:unidentified	88663145576d18fb9aad1a0aa0854446:f__Lachnospiraceae	4e239fad044e01a58fd05983116a1e04:uncultured bacterium	2b594b15d6fe3b6486f97c3648820823:uncultured bacterium	06071544467974842a06315e9c190245:f__Lachnospiraceae	a905b29185d8b974d4d22c83f4eb4b40:f__Ruminococcaceae	770cb8eb22ab5629257514caae821cdf:g__Blautia	f71bb52f378cbbc91a1ca5cbf53c9914:f__Lachnospiraceae
35a0f5170de67909e9d0afa28b3b3eb7:Clostridiales bacterium feline oral taxon 148	37843e4dd2eeff0a0bd35c5aeaafdcea:metagenome	b58a98b1b3b8caa3483bdb1ac3b946c9:unidentified	12de217b9cac1515023dedbd879c6dbf:g__Angelakisella		1b94728bb05d416baed576f72732e796:f__Lachnospiraceae	05b335a756c28977358dae586ec79588:uncultured bacterium	2b594b15d6fe3b6486f97c3648820823:uncultured bacterium	e8cd746035e7eb275de084ff962339d7:f__Lachnospiraceae	fd49d4d299a61dd8230f3d34968a94fa:f__Lachnospiraceae	3b3a033506c417adc40e6b05c5d908cd:uncultured organism	08fddc9dc3a5bdbe3828416c9a4395af:f__Lachnospiraceae	05c24e6a933b1572f8f50f6f9a6cf200:f__Lachnospiraceae
4643f6f6853be23b22f5081c23a70143:g__Prevotella 9	4d28c6157ba441cfec4816527bb24eec:human gut metagenome	48c73f8e5e1e4080c6489f9d5b731f40:uncultured bacterium	1bb6c23173d8e20edc8d0afb631e7d0b:f__Lachnospiraceae		85aec87fb9ed2076dd26581c917522b8:f__Lachnospiraceae	ce07d0bb2659de5fb3e9b5442e2b6688:g__Faecalibaculum	60bd8673f026d558ee1b2fa9ac804e9e:f__Lachnospiraceae	60bd8673f026d558ee1b2fa9ac804e9e:f__Lachnospiraceae	04d675bad92961429ce15eed5e5c5438:g__Proteus	1bc9529b8af69f3f943907636a4d1bac:f__Lachnospiraceae	66d9c1fa7137bcd0be5cf3c9ff4c2c70:g__Bacteroides	3c807f05f8bfdf89dc71ea5e3df19b42:g__Ruminiclostridium 5
d283b2bf552284153f913cb77bbc171b:f__Lachnospiraceae	2bb0d61ea2a0bd435a4574e73af289c5:g__Streptococcus	9ec8b1ee4c3eac249419cc92df43206e:f__Erysipelotrichaceae	05c24e6a933b1572f8f50f6f9a6cf200:f__Lachnospiraceae		5defbf3efa12ea6a0fa7f47bde256493:g__Alistipes	f11dc7230ce27380df245d2cf9d76e21:uncultured bacterium	11442095c2ce6bedd7383c7354c84ccd:uncultured organism	11442095c2ce6bedd7383c7354c84ccd:uncultured organism	eb17bb1302197ce1a7fde86f71a406a5:uncultured bacterium	ec8a16735dc3eae3a4449b4620dcb9bf:f__Lachnospiraceae	ad4478f1a7a67cbb0d405507914c3010:uncultured bacterium	a32c18e40af3d570a95573ef160b1b85:f__Desulfovibrionaceae
3b3a033506c417adc40e6b05c5d908cd:uncultured organism	010ca5b2944371260cd25c12f3c969c1:g__Ruminococcaceae UCG-010	59b1f280b273d590d3913c6ced4533e3:f__Lachnospiraceae	f7cef41c1f6af597fd986dc1fb3551a1:uncultured bacterium		b401cc47f3766e35da850922433b3495:g__Blautia	55bf81aae03cf088a9768b555cf4a5c2:f__Muribaculaceae	30df8512050942dccdb15e2c386976b1:Bacteroides stercorirosoris	bba3c5832d700c771bcc0dbca54532bf:g__uncultured	02f2f1e7408752479a409984043c737c:f__Ruminococcaceae	576d13b6c93eaccb09d0ef638eba5e13:f__Lachnospiraceae	e9e0c652d17904b0e55c4e35f3e82ed9:f__Clostridiales vadinBB60 group	30ed9d3e62a0cc24e461dc0feb697fb7:f__Ruminococcaceae
1bc9529b8af69f3f943907636a4d1bac:f__Lachnospiraceae	580810b59728fa640f2495e092c56a6c:uncultured bacterium	697bc5c983688adbfcda227df57b9497:f__uncultured	a32c18e40af3d570a95573ef160b1b85:f__Desulfovibrionaceae		3ddb07d0f219757a908a86a9d539c388:g__Ruminiclostridium 9	0a45e69b8da757dc1ddf3909c1d8b407:g__Parabacteroides	fc5ce4c28b194aaf803ccf627f9da3f7:uncultured Firmicutes bacterium	a09e51e1f5487546ace6f2fd96739955:uncultured bacterium	d0f0ecbfc53df7a2de5620538934086c:g__Bifidobacterium	1442bc608011d46ff0c2d3a6caac201b:g__Ruminiclostridium 5	fd1328cf363cfb05e57ef1066d09ea5f:uncultured bacterium	a296d865b3c3654b97e51c2bc247b71d:uncultured bacterium
be493d1e8bddf41ed499a2a7a0e800cd:uncultured bacterium	35835a8760f5b3a16f95d7770c17e2dd:g__Eggerthella	79307136c0e93f33984a3d9185730239:f__Lachnospiraceae	6adbd34266ac1b8902fa8984bac80d88:uncultured bacterium		6179e00f13466ad1d0465f3d29b3b3e8:f__Muribaculaceae	1939bc3c5e47090b0a18b9da1ab55473:g__Lachnospiraceae NK4A136 group	bba3c5832d700c771bcc0dbca54532bf:g__uncultured	d0539be4b2d8215c2510bf99cf3db289:g__UBA1819	1a04c9f7751bf7050aa95ca813345480:f__Muribaculaceae	c313b70b932233c22f258946f114dd71:f__Lachnospiraceae	859800289939caa65e76e03470fab938:g__Blautia	db2733f79eb2c47f9c6302f5fb7774b2:g__Blautia
6b9229a54e29bc044d2e926879d0d325:g__Faecalibacterium	25f4064863d3f73cc41453813ef38860:g__Holdemanella	88f8fd05ebe00d5fa9753b9b932adfbb:g__Ruminococcaceae UCG-014	30ed9d3e62a0cc24e461dc0feb697fb7:f__Ruminococcaceae		c8f0d74bc53a2331191ce39b181ee77c:f__Lachnospiraceae	eb9540754f4028dbb1decb9ecc1af09e:uncultured bacterium	a09e51e1f5487546ace6f2fd96739955:uncultured bacterium	e53ff62cd5ee0536a998917f6c9f4461:g__Parabacteroides	9370b826aa7db4e1abe2cc64f8d57893:uncultured Eubacteriaceae bacterium	d4c61a5610cdd97b264d73fc73c480b1:f__Lachnospiraceae	b027869feb7656c4b2b781fac849eed9:uncultured Desulfovibrionales bacterium	027d78aa6d1ca0bfbbd0498b48db1cb2:g__Helicobacter
de9351e418e89214641aef831d259a6b:g__Christensenellaceae R-7 group	778e05cabdb041583e0ab97f63a572ad:g__Blautia	29488d82fc1a53f0d288fc7c1fe7e6e7:g__Alistipes	5a21ee7dce1f50e870e9875485a0b8be:uncultured bacterium		24eaee6a703ee96a0a4c057843f5ffbc:uncultured bacterium	d6afd07aa70874149d647a3fd52f07de:uncultured bacterium	fe4e0ae4758fe353d7d963880c91fde9:g__Lactobacillus	fe4e0ae4758fe353d7d963880c91fde9:g__Lactobacillus	90bd268d73eb93a39657061cee8e0557:g__Butyricimonas	1ad8fd0235e8505eafab87177914e2bb:g__Bifidobacterium	8a1efd552e02bfdd51166a41f7758aff:uncultured bacterium	4ed17ccda924dc7a0a86f799c4f2a7d5:gut metagenome
68045aefbf299b465923baa291ea9846:f__Lachnospiraceae	689a99d14f0d56fc4e5bce4ed1164983:g__Streptococcus	a0321b449cbd63c83a310202cb1b35c6:uncultured bacterium	264274b7bed3179e18eaee976065ed94:g__Anaerotruncus		ef1553fb5b27c37b79c130e25fb72dff:uncultured bacterium	935cce377209a6762d9a8dfe0c759dd4:f__Lachnospiraceae	e93006d3f098bbc44fb7a98886b20828:uncultured bacterium	e93006d3f098bbc44fb7a98886b20828:uncultured bacterium	d4230eda700bf7d825f6799ad5247f86:uncultured Desulfovibrionales bacterium	52e053656c000654cd829b0ebba95f7a:f__Ruminococcaceae	45bebbc34ee29cbf48fde0dc2e687a78:g__uncultured	34a74e642e5fbb89fecd3f9a489398bb:f__Lachnospiraceae
5e5ea44f65120203844c67eee54702f4:Isoptericola variabilis	4f06ecf7e9c4baa525e67edede866bed:g__Ruminococcaceae UCG-013	eabab3cd2fbfce2b6175307cb80fb85e:uncultured bacterium	db2733f79eb2c47f9c6302f5fb7774b2:g__Blautia		344aac5dc7771f699a84085c0a519d68:f__Ruminococcaceae	5e150ae25a8b17908b456d735ffc226f:g__Parabacteroides	a121f891a6f227e00f191e57f035c545:g__Lactobacillus	6329998910f4103eb97f4211dedc05d0:g__Clostridium sensu stricto 1	ba3743576d2b68e0649d7f8bae157c78:g__Lachnospiraceae NK4A136 group	4ef4d3ca3378411d80c347dc57f16872:g__uncultured	61cff6a40d0e483bcde9b860cd4ae63f:g__Streptococcus	e0e13bca46552798779de8c6c0b2cb6c:uncultured bacterium
70093e0f60df364903e7efe3fe69dadd:f__Lachnospiraceae	d7e31ea5dfb7345436f80cd6dcc9ee06:uncultured bacterium	df7f4cc10ba98ab275146ae64f57a54b:unidentified	027d78aa6d1ca0bfbbd0498b48db1cb2:g__Helicobacter		aa2a6c8a1260bf92f013615fa0774335:g__UBA1819	a41e58f5b3ef8fa75f16203ea5b4d4ff:g__Ruminococcaceae UCG-014	00d9a7657d3bf41e9e4066a6760f5834:Bacteroides massiliensis B84634 = Timone 84634 = DSM 17679 = JCM 13223	a121f891a6f227e00f191e57f035c545:g__Lactobacillus	14db8e9ddd5221beaa1ea3d1f4268ee0:f__Lachnospiraceae	f1baf1e264b5d2f47b841b4f5f1a9559:g__Blautia	ed6df45192f42646a87981e8100c20e7:g__Streptococcus	1e1bd25a47ec27d887de62f48c556a2d:g__GCA-900066225
c498d42af30682cebc65b3302f423284:gut metagenome	147a064083b78a1a73db48415b5ea1e2:g__Sneathia	f96e624e68ff7720d1567190b5e26f12:uncultured bacterium	c7750cdce59a792a2874e863cc26ec2c:uncultured bacterium		ae7c77f30312848304254d987e60ad3f:f__Lachnospiraceae	54843f5c69f19ebc9e30d4dc92ac6c42:g__Alistipes	74f5536c67a21d7be24cad9052504617:k__Bacteria	00d9a7657d3bf41e9e4066a6760f5834:Bacteroides massiliensis B84634 = Timone 84634 = DSM 17679 = JCM 13223	a905b29185d8b974d4d22c83f4eb4b40:f__Ruminococcaceae	f1977e27a5db46fa1d0bf12ad16a7c7d:f__Lachnospiraceae	6930639a13be623e7422d1c2a1ed5318:f__Lachnospiraceae	6d73e3a75de95ddbf8151c8a49d4762a:g__Dubosiella
1ef954a2818ef82e8abd409fa38d7a31:g__Ruminococcaceae UCG-005	fe27502f0c55056df4d8e39d09b3c517:g__Butyricimonas	2e2a0b82a2762deffa7391ed01678630:uncultured bacterium	cab485aacf9056748c88113d036f9616:g__Ruminiclostridium 9		d3e93ec0aca25667f6463ec7aa022c99:uncultured bacterium	92ba47930d06ceddbc5deed205b7a644:Bacteroides stercorirosoris	8db9aa865e798789500dcc0cdcbb3eca:g__Lactococcus	6ad0c9311d015e4883bc459ca347a8be:k__Bacteria	18c1d9c9c3c2cf3860900fbd79e18311:g__Lactobacillus	c7290077d530e6bef22d6265d96560e5:Bacteroides massiliensis B84634 = Timone 84634 = DSM 17679 = JCM 13223	dc9c18f06d6500f1ef7151346144a93c:uncultured bacterium	e6a3fce063dd9134dbc806403f5419f2:f__Peptostreptococcaceae
ec051a180e34ab79d4cb226cec3ee872:f__Erysipelotrichaceae	585423a8a7468ee04f488471fd03da79:g__Prevotella 9	b3bf04dc093a9b8014a543b886ce9f42:g__Angelakisella	4ed17ccda924dc7a0a86f799c4f2a7d5:gut metagenome		17e0500e9029e4628f848ac4d4ebdac1:f__Lachnospiraceae	ebb8d61f3b642430e04081776ff21ad9:g__Faecalibaculum	ec531b3d28cf65dcffa5b241535f35cd:g__Alloprevotella	8db9aa865e798789500dcc0cdcbb3eca:g__Lactococcus	3b3a033506c417adc40e6b05c5d908cd:uncultured organism	cf0b55d14d0e2753ba54f5f2e847f316:g__Lachnospiraceae NK4A136 group	475e51915caeda333f68d5db0bed7728:f__Lachnospiraceae	b7d7ea641bce0bcaf45cc3dda68090f1:uncultured organism
3648c7dcde93c4291c2dacae4e23b255:c__Actinobacteria	8169009a391b26b9673b5211e69a95f6:g__Faecalibacterium	c39e2ab09c770385ce54a1407942cd09:uncultured Bacteroidales bacterium	34a74e642e5fbb89fecd3f9a489398bb:f__Lachnospiraceae		17bf5c6ce9e3cb06c1352f7d8e7c73c2:k__Bacteria	e92a18df86ede51e1fc79f0c789101e9:uncultured Desulfovibrionales bacterium	3e755c14976b283b7bf214f6a3205508:g__Lachnospiraceae NK4A136 group	ec531b3d28cf65dcffa5b241535f35cd:g__Alloprevotella	1bc9529b8af69f3f943907636a4d1bac:f__Lachnospiraceae	3a474729f650352186707b99220b5b4a:f__Family XIII	2874c48b1c3fedd30839e7f207cd63e4:f__Muribaculaceae	81a611b0ebd652defe272834ce9c82bc:g__Streptococcus
2da190d156675b4d106379bbecd6f1dc:g__Blautia	91be4d6763a7b7158359259af4a4f24f:f__Lachnospiraceae	de2c95b3edb315d2a6c68f3107fcf979:g__Odoribacter	6d73e3a75de95ddbf8151c8a49d4762a:g__Dubosiella		5b22d56bbdf102b646f13704c3d2b2a1:uncultured bacterium	c29858241f902befeff6c1857ad0ec33:uncultured bacterium	48908ea64872faaaad73aac79d57d518:g__A2	48908ea64872faaaad73aac79d57d518:g__A2	ac26513fd7c957a1d19141bd63abbb54:unidentified	27dae3b51f97b3392107f8f627fa216a:g__Desulfovibrio	4d2d1da36a72aeba1e1ff09a6031ae0d:g__Desulfovibrio	7549ee21ed30f7496bdc822a02f00c5d:uncultured organism
52b265c0379428d36a9a354d323140cd:o__Bacteroidales	e332d83d37cccd83da8dd653a04abe9a:Parabacteroides johnsonii CL02T12C29	bd16c6991c02366c1ad9001fa9665594:uncultured bacterium	e6a3fce063dd9134dbc806403f5419f2:f__Peptostreptococcaceae		3cb835ff0b90aef83f63f438f359388f:Alistipes finegoldii	ee1833f5859a8fce6a1aa778faea91f7:Burkholderiales bacterium YL45	e77c47f7e881cc5f3f243527d6528bab:g__Ruminococcaceae UCG-010	d0ddd6115943d9cc92c749d8a1eba093:uncultured bacterium	1442bc608011d46ff0c2d3a6caac201b:g__Ruminiclostridium 5	967b37ba88b20045322f2689eb9597de:f__Lachnospiraceae	c95e9ae301420098cd3c3929320838ea:f__Lachnospiraceae	ac8abf9f9d549d07cabae6a4c9899086:uncultured bacterium
c5615a139719e47e9855bd4d65eacc09:g__Ruminococcaceae UCG-005	5576d23d784d8cbd5454f4bcf4f4c09f:bacterium YE57	6eb7476e0326806c9ac1ff4c4f27902b:f__Lachnospiraceae	81a611b0ebd652defe272834ce9c82bc:g__Streptococcus		dc8891b6ada7e5f2dfdce592a8f824a2:gut metagenome	b7d51edf5070aabb06c6b2a6e804c7fb:g__Enterococcus	d0ddd6115943d9cc92c749d8a1eba093:uncultured bacterium	90e2f623b7454ef1b0903973e0e8af8f:f__Lachnospiraceae	377fd47ec2365f4a95e4abf96f100c9f:f__Peptococcaceae	9836de53a93552316aea96edb41c25ee:uncultured Bacteroidales bacterium	42b1a122589d44119639849857afb318:uncultured bacterium	1adad3989acaa28738dda745aefe169c:uncultured bacterium
f2744b6700e062501019442e7e727ef2:Megasphaera elsdenii	4b143d548fee7d991eb87657ac278a60:g__Bacteroides	e432ae271b7c2b08755a3f8f70a77f6f:Bacteroides acidifaciens	7549ee21ed30f7496bdc822a02f00c5d:uncultured organism		2046da40197109a7e68862a7963b6012:f__Lachnospiraceae	483f2571f9403ea78efef32c3b910ac6:f__Lachnospiraceae	7b436f6d9edb05f55f3881f739229774:g__Ruminococcaceae UCG-014	c7a123575a460ea36fe61f90abf5eaaa:gut metagenome	c313b70b932233c22f258946f114dd71:f__Lachnospiraceae	b903ed3edcf38c03b49d2883f23acd84:f__Ruminococcaceae	d9922688bcaf3904c981ad3d092d270a:uncultured bacterium	d1f48ae0ec339c3ff28bf08f332cb537:uncultured bacterium
301d8f65ac3ec0fb41ce926e71e68799:uncultured bacterium	ad449b9498425bf226c74ae1273c4e75:g__Clostridium sensu stricto 1	ee124fe29e05ff7a70284669b35650a3:f__Lachnospiraceae	d7a47d343c9ae0725d6200ccc0125c41:mouse gut metagenome		67118f24679249a03cbcf3c5816e8aff:uncultured Bacteroidales bacterium	8d111edefdefe8272efb17411d90e9e2:g__uncultured	8b371edcb2810513973e14bc06242f1b:g__Faecalibacterium	82a23a774f6fe47fa8faa045a54f73ce:Anaeromassilibacillus senegalensis	c98557135a6a27aeda2a6c79a29960a1:uncultured bacterium	626b7fd8f01a29b896c0770397df0e8c:g__Bacteroides	9b7d2cbf70049e822da2953bf5ec725f:g__Staphylococcus	cdf14984f2463250776e7384ec6769cd:g__Bacteroides
6f96263a395f525928eb5b3e5f583698:g__Alloprevotella	b842d5582fd6c9f2d2dd06e00cf952f0:g__Ruminococcaceae UCG-014	ab90c1c80bc405fbe778a8bb1ac9ffb7:uncultured bacterium	e032d7907b3cfd7267eb7e366ada10f8:uncultured bacterium		7eba5682de9aae57c26bbf3cdc3e849b:g__Alloprevotella	413fdbc60b7a566c57f2faccb1127bb7:f__Lachnospiraceae	90e2f623b7454ef1b0903973e0e8af8f:f__Lachnospiraceae	22ee6bbfd0cd0c71418833af1fb8040a:g__Butyricimonas	d097fd4dfa6059b61fb6dc917e0c4e4a:Clostridiales bacterium CIEAF 012	194638d033b7a6d926b83944c6879a66:g__Enterorhabdus	12de217b9cac1515023dedbd879c6dbf:g__Angelakisella	a8be1b27e0c3ef5aef41066c94da82cc:f__Lachnospiraceae
d81101ca24a06fb29defe150ba4a0d6e:uncultured prokaryote	e6d5282fab10f3e760aeb2b84821c28b:g__Erysipelatoclostridium	9dd9d3505566cd35be3aba62677a8833:g__Ruminococcus 1	ac8abf9f9d549d07cabae6a4c9899086:uncultured bacterium		7b5d6ab4cb9f90da1d2fe2afc31ff966:g__Blautia	02ba63176b9a0de70cb4989f5580aa74:g__Anaerofilum	34d7d6dcc1edb8630d47fdb3d69aca26:o__Gastranaerophilales	a9cbaac4f499a8eb2bcda98d8ba512d4:Angelakisella massiliensis	1ad8fd0235e8505eafab87177914e2bb:g__Bifidobacterium	c85ea466677b49c113df265495076c17:g__Streptococcus	1bb6c23173d8e20edc8d0afb631e7d0b:f__Lachnospiraceae	c49651a01fd4598be45ef3c719fe87e1:uncultured bacterium
8e9786353e470f8ed2d574b3c1ec4b3f:g__Blautia	a3ceb1ea0609058068691b21b33a9aac:gut metagenome	0e05246fa50c8731d167da58d7af7127:f__Ruminococcaceae	cdf14984f2463250776e7384ec6769cd:g__Bacteroides		876d482e5901cbd46593453a15a1e569:f__Ruminococcaceae	f7f51aae2b04c5df3567d8952be3f833:g__Bacteroides	a9cbaac4f499a8eb2bcda98d8ba512d4:Angelakisella massiliensis	44ffe05f072bc073313e9fec61cfdeb4:uncultured bacterium	dc1065c7734df3677525c5b654bc7e09:uncultured bacterium	76ba2937cbdcc4d716416722d0bfac63:g__Bacteroides	f376a5cbdb21d62115ba76a669a6f2d7:f__Eggerthellaceae	a971767749971fd08a7c24d393589c53:uncultured bacterium
49e23adb2eab290230405931d9c827a3:g__Faecalibacterium	ca834dfe845dd32c027dbe566dbb3f10:Lactobacillus ruminis	71ce8a355dae01a42ccd0f5833dbc0a6:uncultured organism	bdb89c6f02e1dcde54e140c3d08d1cf3:f__Lachnospiraceae		26b1bdf2a664729a8407c9251ce9d59f:f__Muribaculaceae	603f0693812e2198db31637a29c0a938:uncultured organism	48c73f8e5e1e4080c6489f9d5b731f40:uncultured bacterium	e217ba0cd5eeca8ff6592bcaa7b6cf13:g__Butyricimonas	b4a483269a4d8d97aaa9da76560c1e1b:f__Ruminococcaceae	311d98a7d8bb19c92094034c762c1110:g__Erysipelatoclostridium	f9b55d863ac8db151722967053038fab:uncultured bacterium	18796dbe22f55da75d089c419fd8b6df:g__Alistipes
969a4f8087de4099fbbeb357c00f6da6:f__Lachnospiraceae	a8ddd82a00133fe334d1f6e79eec5200:g__Ruminococcus 2	55926209eb01b80e00ab553e020d2460:uncultured bacterium	18796dbe22f55da75d089c419fd8b6df:g__Alistipes		57731e50e9d5d22d9be73e7636cb5b50:f__Lachnospiraceae	af28c2307dfff0e49d5af63c39a4e23d:f__Lachnospiraceae	8f0bc6c1804aa1f1e882ced0b27eeb96:g__UBA1819	59b1f280b273d590d3913c6ced4533e3:f__Lachnospiraceae	f1baf1e264b5d2f47b841b4f5f1a9559:g__Blautia	675b2fdb47e065b3429b937d30f5ba82:uncultured bacterium	82a3d86a1250dcbf5373629d29872acb:f__Ruminococcaceae	8fefca302e8383207c342baa765aca18:g__Lactobacillus
f3de04784718bf005b47aa06e06b795f:g__Rothia	4dbb7fe2ac5b21edfef2c62be28c204b:g__Bacteroides	1e4a538b5c627d16cacff553af8bfb38:Bacteroides caecimuris	43ec213af94ec58d47fb794525728c6e:g__Ruminiclostridium 9		231695e17dccfdd9f944625db6c2cc21:g__Angelakisella	29db6f4281e3114eada4f3a50610b302:g__Bacteroides	192d7d07309083a0864fe31f192cc337:gut metagenome	8f0bc6c1804aa1f1e882ced0b27eeb96:g__UBA1819	ec6db71492f2b27432d9c26556612a69:f__Clostridiales vadinBB60 group	40f877afb8bedb75f56bd2a6814ac706:g__Parabacteroides	05c24e6a933b1572f8f50f6f9a6cf200:f__Lachnospiraceae	43ec213af94ec58d47fb794525728c6e:g__Ruminiclostridium 9
a24ca69e3fbb811d4477d6dfb9f040d7:f__Lachnospiraceae	b44a73b9973c1334fa14ef8ec47128b4:uncultured Eubacterium sp.	12e9cc87d1b786d818400a34bf7647c2:uncultured bacterium	3e5dc4e695f75b7045a18bf7324b0e05:uncultured bacterium		f2363cbcd1e64aed7d8838270c8f3d6c:g__Streptococcus	699aecbc76ec4522b4c0d532ea084c5f:f__Lachnospiraceae	79307136c0e93f33984a3d9185730239:f__Lachnospiraceae	192d7d07309083a0864fe31f192cc337:gut metagenome	cdd5763079358df4d47a19f102f99fba:uncultured bacterium	5fbec80a30eabe2d83e81511e1a343bc:uncultured bacterium	f7cef41c1f6af597fd986dc1fb3551a1:uncultured bacterium	c8b766959199c5c6171c73d26e5e5d34:g__Staphylococcus
cb548f25c01589af723c3a90e019a5cf:Lactobacillus ruminis	6ca552cbaec1d97281a7ef7c0e93acd6:g__[Eubacterium] coprostanoligenes group	e34166ac9dd4b7f1c9566b3945a01dd1:g__ASF356	9a0a819aa990b687867969f0ae2d64b3:uncultured bacterium		3f89a58c5aef0d939ed12313db71d964:f__Ruminococcaceae	ec3dd4da4e66d85283d353a0d5e49523:g__uncultured	ceb729f0920833df81e5b1fdddc7b07c:f__Lachnospiraceae	e28f63687c739daf140037712acb1b04:f__Lachnospiraceae	1d011049c187a76f0613320c20b765ea:f__Lachnospiraceae	0f5785cee5da5f7737a73c55df1074fa:g__Ruminiclostridium 9	3c807f05f8bfdf89dc71ea5e3df19b42:g__Ruminiclostridium 5	3e5dc4e695f75b7045a18bf7324b0e05:uncultured bacterium
5780b7726e554df39cabbd9788c97615:g__Christensenellaceae R-7 group	ba2fcce50416d57f12b49ab238e5f0e6:uncultured Alistipes sp.	ae5e4a5c661df8dadb1679bfdc90df98:Bacteroides caecimuris	f14aa910b2e1cab86ca04f8b8a01e2e3:uncultured bacterium		22af8c46e6dac8c5479f8b984921071b:g__Bifidobacterium	fd49d4d299a61dd8230f3d34968a94fa:f__Lachnospiraceae	35ac66f15acee8886560a8f6af77b17c:uncultured Bacteroidales bacterium	35ac66f15acee8886560a8f6af77b17c:uncultured Bacteroidales bacterium	c85ea466677b49c113df265495076c17:g__Streptococcus	48e7e0a0b9fbea34b695344ce9918174:uncultured bacterium	a32c18e40af3d570a95573ef160b1b85:f__Desulfovibrionaceae	f269b6cd02db54c54d9b32ce95e18d81:uncultured bacterium
4c7404c0da8ed8f5fa96b59360cb5bba:uncultured bacterium	8f4f5bf2d39e43e27bbbb92885ac1603:g__Holdemania	3a9c22f5feb4b6ada48be062c99cf25e:f__Ruminococcaceae	87484abe9754aeda60225c98a14e97f1:g__Lactococcus		1f18afb43fba94940c03b4d81983c566:f__Ruminococcaceae	60c2e20b4d807e99f891f725f516916c:uncultured organism	75401eefef66eb669daee566a62ec1e0:f__Ruminococcaceae	618f346608024822e5a88c0b76a0b7fd:uncultured bacterium	9a798f2556b21ad9622e92f2d9ef7766:gut metagenome	aac76f73e540d41be42e2de753fdeb55:g__Ruminococcaceae UCG-014	6adbd34266ac1b8902fa8984bac80d88:uncultured bacterium	87484abe9754aeda60225c98a14e97f1:g__Lactococcus
6a4cd4727cff1bec45e4e5b4254d15e9:g__Eggerthella	7f939a7165b4635a55525c5d6767c6f7:g__Ruminococcaceae UCG-005	67c7afb08981e77c4d997454d648f9a6:uncultured bacterium	de3c39e047c1f5218b6c81d1d1fda435:f__Desulfovibrionaceae		aad5d351faae8628149fdc156460d467:f__Lachnospiraceae	065061b70c08ce6d63508d38a3ad486e:g__Candidatus Saccharimonas	bb443e0ea69e95596057f632060996a2:uncultured Bacteroidales bacterium	0f5c4054ceb09bf91eaf37ded43636b9:g__Butyricimonas	d437479b227a29e12f0a6d78b69b51c9:Enterorhabdus caecimuris B7	086a00d7728128e8c4774ce7756dbad5:uncultured bacterium	30ed9d3e62a0cc24e461dc0feb697fb7:f__Ruminococcaceae	de3c39e047c1f5218b6c81d1d1fda435:f__Desulfovibrionaceae
b95bd1bdeca52a7775ff40a38b3a24e4:Bifidobacterium bifidum	e4e8588e5be02ac09afb0a78d8c2a2be:g__Ruminococcus 2	061784309bf2c32764b4c5d4c46b92b1:uncultured bacterium	8745838eaa55c3ee4ede55ba4b3301fd:g__uncultured		2c00051bdb51edfb8ee1ccbabe85a120:g__Faecalibaculum	403c54b86b91a785e357e799f1421be4:f__Family XIII	29488d82fc1a53f0d288fc7c1fe7e6e7:g__Alistipes	4c6beb67927bf6ca79398e6f96868019:g__Escherichia-Shigella	675b2fdb47e065b3429b937d30f5ba82:uncultured bacterium	93525666e92b8fb68509d9b3838b3aec:uncultured bacterium	b8d1756ae709e22e3dc47fceea91e45d:gut metagenome	0a51fb620cfd9d67fd967e013aaeecf4:f__Clostridiales vadinBB60 group
3ab76869fb2f55369292102d2b60c91a:uncultured bacterium	b17f4ecb73870756394f90bd1b5a1aeb:uncultured Eubacterium sp.	e48f37fb31242fa16c999ff4ffb8c5e6:f__Ruminococcaceae	5e5ab0df60c2806611f50ccebe71d045:g__Helicobacter		ed3922beb305b26a68d717e15f69296b:f__Ruminococcaceae	02f2f1e7408752479a409984043c737c:f__Ruminococcaceae	0f5c4054ceb09bf91eaf37ded43636b9:g__Butyricimonas	1dbd8c8008f703ff20ae7af412998f26:uncultured bacterium	253e8aa0c6571098dd44b855e490d28b:[Clostridium] cocleatum	dc8fa243d246d93d8455520e9b42d51a:g__uncultured	a296d865b3c3654b97e51c2bc247b71d:uncultured bacterium	552ec170df32ec79d459eeb66cb3a040:f__Lachnospiraceae
a8f20cb1fb1ebe3afea6583e1d72a0c4:uncultured bacterium	bace89478abae9677904aa56ab558458:[Eubacterium] sulci	8b60830433eee92dbe8c6855d37a9415:uncultured bacterium	0a51fb620cfd9d67fd967e013aaeecf4:f__Clostridiales vadinBB60 group		e64a74506955c31e750e842866d043d7:f__Ruminococcaceae	3118f47a79656e3da702be505138a7dc:f__Christensenellaceae	4c6beb67927bf6ca79398e6f96868019:g__Escherichia-Shigella	63ff5c4488866252a2bbaa0efc62fe31:g__Parabacteroides	5ff409b132792eb3f96d640af962c048:uncultured bacterium	3ab76869fb2f55369292102d2b60c91a:uncultured bacterium	db2733f79eb2c47f9c6302f5fb7774b2:g__Blautia	b56dadaf0e45be415f1a1bfe1de39e58:o__Clostridiales
7094511bb4c3a4cb1c3bc937bf821485:g__Ruminococcaceae UCG-004	77e4980f0712a80fc60f9765e9e2c7bf:g__Ruminococcaceae UCG-002	ef1bccbf2887642a38a73ea22fef7fce:g__Ruminiclostridium 9	552ec170df32ec79d459eeb66cb3a040:f__Lachnospiraceae		39c88d102a1b382ded78ca17b5b282fa:f__Eggerthellaceae	d0f0ecbfc53df7a2de5620538934086c:g__Bifidobacterium	63ff5c4488866252a2bbaa0efc62fe31:g__Parabacteroides	a0321b449cbd63c83a310202cb1b35c6:uncultured bacterium	93525666e92b8fb68509d9b3838b3aec:uncultured bacterium	da30dbc07cbbad9b727ecf9a4eae2ee0:f__Lachnospiraceae	027d78aa6d1ca0bfbbd0498b48db1cb2:g__Helicobacter	14d2a19274e84283f2616f28613ec77b:g__Faecalibaculum
3075a0704afae93d0ed49487c5a54daa:g__Bifidobacterium	7ef5218f8084e95106330cc79e98c3d7:metagenome	ac4a0f76d1f6cde59274fc9a87645f04:f__Ruminococcaceae	4e51c06123a800a7aebfa1d1f441ef32:f__Lachnospiraceae		2b594b15d6fe3b6486f97c3648820823:uncultured bacterium	781c4a52b36309923e67ab0d302a67f0:g__Tyzzerella	a0321b449cbd63c83a310202cb1b35c6:uncultured bacterium	b3bf04dc093a9b8014a543b886ce9f42:g__Angelakisella	dc8fa243d246d93d8455520e9b42d51a:g__uncultured	9d7038aaf2963dce710d0a15da0c1707:uncultured organism	34a74e642e5fbb89fecd3f9a489398bb:f__Lachnospiraceae	3ea689487ff5945c4d3e8adfa83c6cbd:uncultured bacterium
c350a7a76859e3d9b1ab517426deb1f1:human gut metagenome	21720a9d1d5f4fcf264e4806338c0988:f__Erysipelotrichaceae	0cb608f3e6423a34afef8a5c60ed1063:g__Lachnospiraceae NK4A136 group	cea65c8f3fc74d81c8cc5a91f76ad808:g__Lactobacillus		60bd8673f026d558ee1b2fa9ac804e9e:f__Lachnospiraceae	b23225eb2c66ccb674fc922b9a96c56c:g__Alistipes	eabab3cd2fbfce2b6175307cb80fb85e:uncultured bacterium	ce47ab515a79b59296676150fa73de79:g__Ruminiclostridium 5	3ab76869fb2f55369292102d2b60c91a:uncultured bacterium	ce93b5b4ac10f52f804554582fcd5297:o__Clostridiales	6d73e3a75de95ddbf8151c8a49d4762a:g__Dubosiella	bdb16e91772710ba281384edd4ed1989:g__Helicobacter
1f6ba00d40d3822bb87227a4d1cca4fc:g__Ruminococcus 1	f36cece161486c7cf464b3a1d887d0d1:f__Lachnospiraceae	534e569abf8c72ca781a14b465b16f2a:uncultured bacterium	f51ce3dc8627b9e30cb54313a0d0075a:f__Peptostreptococcaceae		a09e51e1f5487546ace6f2fd96739955:uncultured bacterium	92783159cb02539be485e8b92021b16b:g__uncultured	f96e624e68ff7720d1567190b5e26f12:uncultured bacterium	3ba1e5568d5267b9c84602542a71d0e6:f__uncultured	f237f60deab712069f4a8afceaafdfe2:f__Lachnospiraceae	2bba671838e44f0664333168e2fbef05:f__Lachnospiraceae	e6a3fce063dd9134dbc806403f5419f2:f__Peptostreptococcaceae	47989aebca65bec9e3d7f31b805a39dc:g__Faecalibaculum
959697479747a545c7e9461eeea547d8:g__uncultured	3361f741d0f5b4d8efabad618c2772a5:g__Ruminococcaceae UCG-014	ac4df539dda7c41054af96acda8f57c9:uncultured bacterium	14d2a19274e84283f2616f28613ec77b:g__Faecalibaculum		e53ff62cd5ee0536a998917f6c9f4461:g__Parabacteroides	6c0feec8a87f29662bc9bc8ab607c1b2:Burkholderiales bacterium YL45	42bfce12e368578e11ffc875a6233509:g__Enterococcus	c39e2ab09c770385ce54a1407942cd09:uncultured Bacteroidales bacterium	94f02e1e8c80bde7f0e7d4fc36967976:g__Akkermansia	d4526f78b30d9304ec4b6c615a6fa74a:f__Lachnospiraceae	a289bcbd1086fa020a718c896f7b916d:uncultured bacterium	242bf9b14bf48f557b3dec59eca82d88:f__Lachnospiraceae
cd71023259e8f805c879b1dd320a96ae:Bacteroides massiliensis dnLKV3	b937dc18cd80b0479e36b38b06b0af26:f__Lachnospiraceae	71a6ea5e0d9d19b6daa2f8110a0c85a8:g__Lachnospiraceae UCG-001	3ea689487ff5945c4d3e8adfa83c6cbd:uncultured bacterium		fe4e0ae4758fe353d7d963880c91fde9:g__Lactobacillus	3090a1a4ceafa6ad1dc19298077bb798:uncultured bacterium	b3bf04dc093a9b8014a543b886ce9f42:g__Angelakisella	de2c95b3edb315d2a6c68f3107fcf979:g__Odoribacter	d049c9ab261ad4730f946ddbbc7e4ab3:g__uncultured	dc3558c26935b043cff83192cafb515b:uncultured organism	7549ee21ed30f7496bdc822a02f00c5d:uncultured organism	f847395bdc28ae528d868563a7fec33a:uncultured bacterium
95a8420a40ea256cf8724d6b6089f921:g__Collinsella	dda7a30751aaebce096b16ace391f1c6:f__Lachnospiraceae	05ffc521a10d199b3b188b94f9d89b78:g__Tyzzerella	e9fba63654c13c3c983fd7c42082d020:f__Clostridiales vadinBB60 group		e93006d3f098bbc44fb7a98886b20828:uncultured bacterium	90bd268d73eb93a39657061cee8e0557:g__Butyricimonas	c39e2ab09c770385ce54a1407942cd09:uncultured Bacteroidales bacterium	c69f979ef8eea4c890e70da56d572624:g__Enterorhabdus	2bba671838e44f0664333168e2fbef05:f__Lachnospiraceae	8dfd7ed21ecfed67bb86c4d2842734b1:Rikenella microfusus DSM 15922	e032d7907b3cfd7267eb7e366ada10f8:uncultured bacterium	1123314790d97a79abd5c813a6b904c6:g__Anaerotruncus
052e1b118979a479622113c10c0b2181:uncultured bacterium	bfe15993413c8ad816d965e9049893d2:f__Lachnospiraceae	9e87bf96747b72eb3aeb4d735876221e:uncultured bacterium	42c9315061c5dfa7c9bf849be06f43ee:Erysipelotrichaceae bacterium NYU-BL-F16		6329998910f4103eb97f4211dedc05d0:g__Clostridium sensu stricto 1	3b3a033506c417adc40e6b05c5d908cd:uncultured organism	de2c95b3edb315d2a6c68f3107fcf979:g__Odoribacter	caa7e54e11f4c70b7993be82cc08eb50:g__Ruminiclostridium 5	0753ddd413c4ec18a2f43d0025af905b:f__Lachnospiraceae	b53e0fdf855bdbe67f9f27188970f8e0:f__Lachnospiraceae	ac8abf9f9d549d07cabae6a4c9899086:uncultured bacterium	c035c2faa3537f79d4b249fdcbffd62a:uncultured bacterium
fb56f8431ee0dd6dec73fe0b5a4706a3:o__Clostridiales	1f4eed5b7557dde5df965726979ed888:f__Lachnospiraceae	178c71865d95154bbf7aeb5ce70eda02:f__Ruminococcaceae	bdb16e91772710ba281384edd4ed1989:g__Helicobacter		a121f891a6f227e00f191e57f035c545:g__Lactobacillus	1ad8fd0235e8505eafab87177914e2bb:g__Bifidobacterium	c69f979ef8eea4c890e70da56d572624:g__Enterorhabdus	e432ae271b7c2b08755a3f8f70a77f6f:Bacteroides acidifaciens	cd71023259e8f805c879b1dd320a96ae:Bacteroides massiliensis dnLKV3	6858ede1b32a44af8becbe4c8bf37c88:f__Lachnospiraceae	d1f48ae0ec339c3ff28bf08f332cb537:uncultured bacterium	1e340a660bbf163abdfbd170b4824465:g__UBA1819
b840eea761a445cf0c703d5b5640de20:g__Ruminococcus 1	9240862a94c88d5b0d67ea7bda83edc9:gut metagenome	608c13e5ef24af6a808f41cdc2cda03e:uncultured bacterium	47989aebca65bec9e3d7f31b805a39dc:g__Faecalibaculum		8db9aa865e798789500dcc0cdcbb3eca:g__Lactococcus	4ef4d3ca3378411d80c347dc57f16872:g__uncultured	caa7e54e11f4c70b7993be82cc08eb50:g__Ruminiclostridium 5	62537981750d926afa63823ea7259c6a:o__Gastranaerophilales	8dfd7ed21ecfed67bb86c4d2842734b1:Rikenella microfusus DSM 15922	e6c630afb24d84443f1b7c619527b86f:uncultured bacterium	c0d675299e60c8deb2e694a1d1a8e24a:f__Lachnospiraceae	77ade595c32a47c771bf8e927dfddea6:f__Lachnospiraceae
26fb353a16f413c8b1db674305f192de:metagenome	cb908d535d4d510bfae5b29214762603:g__Ruminococcaceae UCG-005	0411d09caa911ba2cc1e77dd2ee47df3:g__Lactobacillus	242bf9b14bf48f557b3dec59eca82d88:f__Lachnospiraceae		ec531b3d28cf65dcffa5b241535f35cd:g__Alloprevotella	542d977e31d4808340b00c5c01d7ac87:uncultured organism	bd16c6991c02366c1ad9001fa9665594:uncultured bacterium	e94b76e27d5328edb4e4b814745d6a9d:g__Blautia	0bf8efe9f4eb3579057967c5af1bb936:uncultured organism	4508fd62dd533861fc73bb28cc7b6ce9:g__uncultured	546a3ab366a4442a387f3586d663be62:f__Ruminococcaceae	da902ad82f2000598d7ed83496c3a94f:g__Candidatus Saccharimonas
42fedfd40d253197c67e515c125ff087:g__Bilophila	0613275ef9a5401d301b7f0c48e9f357:g__[Eubacterium] ruminantium group	93042235f3aea3c97980d421f59da8d2:g__Helicobacter	173360ad5ceefb95a8066f9f3c2a3d2f:f__Ruminococcaceae		3c3cbcad00e02922061971a22d8220b6:g__Ruminiclostridium 9	f1baf1e264b5d2f47b841b4f5f1a9559:g__Blautia	253ed0ac869e4812512faa775a933e4b:g__Alistipes	f269124bb58bf03a1bb316d47ef3b757:uncultured Eubacteriaceae bacterium	d99b8de387e8d79ab7da0f5c63928296:gut metagenome	5a43dfea865b743a3df5aef570efc604:g__Ruminococcaceae UCG-014	18796dbe22f55da75d089c419fd8b6df:g__Alistipes	66aa97db995890080c21e9e621435700:f__Clostridiales vadinBB60 group
33e8a0d25049ff43b54bda4eb38b91d4:g__Ruminococcaceae UCG-010	97fd30b2728138eba817f5c34b9c137f:g__Ruminococcus 1	da048cc376f9b7662dd837b1e36c0221:f__Eggerthellaceae	f847395bdc28ae528d868563a7fec33a:uncultured bacterium		84a7f19588aece0e49f780f2334fee3a:unidentified	ec6db71492f2b27432d9c26556612a69:f__Clostridiales vadinBB60 group	528b99d272cf3fc50f71f2687e26d546:g__Odoribacter	7e48b93ccca51b75c6547bf20f8be6bb:f__Lachnospiraceae	e6c630afb24d84443f1b7c619527b86f:uncultured bacterium	7e4f4f816973d193802225bfc0719e7d:f__Lachnospiraceae	43ec213af94ec58d47fb794525728c6e:g__Ruminiclostridium 9	2c8562d4c07b58a34c01eb5f78da68a7:g__Alloprevotella
0da429b009ab22c4092b7e95e31227be:g__Lactobacillus	2ebfa502a8e562a8e313eb52433e9a68:uncultured bacterium	c4fd1002682ecf4179fd3b660b523efc:f__Lachnospiraceae	e565fc4ffc3e83e84469a1b65dd172c0:uncultured bacterium		90e2f623b7454ef1b0903973e0e8af8f:f__Lachnospiraceae	ef7d10104655434a116879821954b6b4:g__Alistipes	96a223a968635414d34eccb3d6725f0c:f__Ruminococcaceae	ab95790056a487faf8540997f21f4261:g__Acinetobacter	eff714df94c064c5f838f1508ce2d54d:uncultured organism	f18afc27efbced4c69d5cbb9e0d243e8:g__Alloprevotella	3e5dc4e695f75b7045a18bf7324b0e05:uncultured bacterium	5a372673897a4e858443245fa4639c7a:uncultured bacterium
0784c488335f76357fc219037e8365f0:k__Unassigned	ffcaadc0d6ea7f375987ef1306442fa3:f__Lachnospiraceae	99f2df3db0939b5198e4d6d6c4ec0c85:f__Lachnospiraceae	424747cbf257d8ab523fdc09898fefa8:uncultured bacterium		34d7d6dcc1edb8630d47fdb3d69aca26:o__Gastranaerophilales	c7290077d530e6bef22d6265d96560e5:Bacteroides massiliensis B84634 = Timone 84634 = DSM 17679 = JCM 13223	f4bf99e376374a5f801e4ca7c8d63ecb:g__Bacteroides	e948890ccccc5ed355cef32dd1710e71:uncultured bacterium	aecdf82337f9f3a6db6c3ef9f2914e2a:f__Lachnospiraceae	faaf66ff9665105f1f77d86cf5a039a7:f__Lachnospiraceae	9a0a819aa990b687867969f0ae2d64b3:uncultured bacterium	14ca79f3417c908b1dfb5f1e8619508b:uncultured bacterium
2d2c1fa2dd087bf9b8ea1c366c92f594:uncultured organism	c4cec550ac333310d5f700b12ca9846d:uncultured bacterium	7ed77d7b836c89c196c9fb150468d5fc:f__Lachnospiraceae	7338babd6f744e9ba85d893437289db6:gut metagenome		22ee6bbfd0cd0c71418833af1fb8040a:g__Butyricimonas	b8303d1f661f66b2915b72049c0b9725:g__ASF356	24895cf4e2e15618b6f9b63ec220caca:uncultured bacterium	1c93a4a12447960acacf9d18a40c1b00:f__uncultured	020445032fa6b245c18dac22a89b7946:g__Bacteroides	020445032fa6b245c18dac22a89b7946:g__Bacteroides	f58350b209bf7d0ddd0e834216939923:uncultured Desulfovibrionales bacterium	7c462d3a12a9dc05523257f0144486ea:uncultured bacterium
d854a3bbae1ad7eb075439dbf761a3a3:Alistipes finegoldii	ad5f9f78788ce712ee41e540aa95cbf7:g__Bacteroides	b6a34f91965d5d77bc04bd73956245d8:f__Lachnospiraceae	25183dcaa8d5da26a4a006feec2279b0:g__uncultured		f469103f1b98068f918d08f75dcd88fb:o__Bacteroidales	cf0b55d14d0e2753ba54f5f2e847f316:g__Lachnospiraceae NK4A136 group	1e4a538b5c627d16cacff553af8bfb38:Bacteroides caecimuris	7d512c4a1e4ea9c652822d3e7d7fa937:g__Ruminiclostridium 9	d4be98a9993153a6adbfe1802701ccfe:f__Lachnospiraceae	c6b14989935231fdb7cbf7b709086dd4:f__Lachnospiraceae	4a764e1320bb519efdf7424b90b58f22:f__Ruminococcaceae	34871b14b54cdba245d1ee8178e77eca:g__Ureaplasma
8fd09b758e91c83d138eef63588913b4:g__Lactococcus	34e93a33c59a8034af29b660f3b6b0f9:g__Anaerofustis	e6746968f0466f2284fcf6ea1d1ac219:o__Gastranaerophilales	bc9a2c446118b42da1cb33e78d0e65db:gut metagenome		a9cbaac4f499a8eb2bcda98d8ba512d4:Angelakisella massiliensis	cdd5763079358df4d47a19f102f99fba:uncultured bacterium	12e9cc87d1b786d818400a34bf7647c2:uncultured bacterium	e48f37fb31242fa16c999ff4ffb8c5e6:f__Ruminococcaceae	f78b8e85db71f3ec69e13b462115bb48:uncultured bacterium	d4be98a9993153a6adbfe1802701ccfe:f__Lachnospiraceae	87484abe9754aeda60225c98a14e97f1:g__Lactococcus	273324fb28ad42f95ab2b85548ef8b2f:uncultured Clostridiales bacterium
ad1cabc47a6447b076bfdcd2bec03394:gut metagenome	bc87bbc0961e8bbd5e28bc684e95877b:f__Lachnospiraceae	a0acbd9750f1e45abe6f49a790593d93:f__Lachnospiraceae	704e7c4d7782b3ee09d9f132ed0c5acf:Bacteroides stercorirosoris		7d9aa1f05bfe7af8b83ea0e264b51c57:g__Ruminiclostridium 5	1d011049c187a76f0613320c20b765ea:f__Lachnospiraceae	93ccc0fe810bcbe80ba26d74bc41004f:f__Lachnospiraceae	ef1bccbf2887642a38a73ea22fef7fce:g__Ruminiclostridium 9	cbbcbe37fcf9271ecb0fbb062d7cc558:uncultured bacterium	3a67caca40f1bc7847fae9bc187b6783:g__Ruminiclostridium 9	de3c39e047c1f5218b6c81d1d1fda435:f__Desulfovibrionaceae	ecc2ffc54996d4d3ce18b5963699881e:g__Lactobacillus
1292ff0b1ad50621b441e7281f94126a:g__[Eubacterium] coprostanoligenes group	092175cfa232fe5c8dcbd9aafb766b15:f__Lachnospiraceae	16c6b3461654b5c9510c98d2de84e68d:uncultured bacterium	77ade595c32a47c771bf8e927dfddea6:f__Lachnospiraceae		59b1f280b273d590d3913c6ced4533e3:f__Lachnospiraceae	ab0278d28d7422f6fc68bdf32ab325fa:g__Desulfovibrio	2a3f1ef87df2c8970fdd7714bd0c95a4:g__Lactococcus	caa15d8002a161f29aa3f2c1569d360f:uncultured bacterium	7b1d886dcae9d79ce12409124a0bb567:f__Muribaculaceae	0da429b009ab22c4092b7e95e31227be:g__Lactobacillus	8396bd6d553c081af282e864cdbd7002:uncultured bacterium	49db4021b8544b51d20a52eba595e712:f__Eggerthellaceae
760ac23eb6c598e7f67619a094302382:uncultured bacterium	6c74d88cfc99e15054d6e578c0969b31:f__Lachnospiraceae	dfa315e25cee1effbc06004487711339:uncultured bacterium	da902ad82f2000598d7ed83496c3a94f:g__Candidatus Saccharimonas		192d7d07309083a0864fe31f192cc337:gut metagenome	b903ed3edcf38c03b49d2883f23acd84:f__Ruminococcaceae	e48f37fb31242fa16c999ff4ffb8c5e6:f__Ruminococcaceae	cb6e635a38954503055f403aaaf99585:uncultured bacterium	503a7a4daa7a37b61712d294fa5a3b4f:Alistipes timonensis JC136	dc7b8a02676de88eb5dd81d8e56da14a:g__Oscillibacter	0004abfb139ee9044e51ba5b38a94984:f__Ruminococcaceae	ce07d0bb2659de5fb3e9b5442e2b6688:g__Faecalibaculum
964e517f2165eb2740125e45f1a47ba5:uncultured compost bacterium	4b6be86a4fed4effa280cfcbe1959480:g__Bacteroides	1357d1f9c15c49e25a85f30b6f9a44a4:f__Lachnospiraceae	2c8562d4c07b58a34c01eb5f78da68a7:g__Alloprevotella		7f5693a691d94864c29119535241d6eb:Bacteroides eggerthii DSM 20697	02305ca4ce890f067cee8bebef0c79c5:uncultured rumen bacterium	ef1bccbf2887642a38a73ea22fef7fce:g__Ruminiclostridium 9	06851b03539b75eccd4bfc9a36086b4f:g__Ruminiclostridium 9	15aaa207f776948058cfcfafd1f034dc:g__Ruminiclostridium 5	ff0e80f0cbef30150dcdff4e904d7085:g__Bilophila	8745838eaa55c3ee4ede55ba4b3301fd:g__uncultured	f11dc7230ce27380df245d2cf9d76e21:uncultured bacterium
46bfc32fe1e26b2944c9aab3fddbeafb:g__Bacteroides	2bfe4d08fb3f8aa53e6b049276dc1a91:g__Anaerococcus	8682553e2c84ccef4c72ce00ca3bf1b8:uncultured bacterium	5a372673897a4e858443245fa4639c7a:uncultured bacterium		79307136c0e93f33984a3d9185730239:f__Lachnospiraceae	4a03bdb901440eb3a07d676d9a233944:g__Lactobacillus	06851b03539b75eccd4bfc9a36086b4f:g__Ruminiclostridium 9	71a2d35fd45d2275db76d78fa1adbbde:g__Ruminiclostridium 5	9b79fb668368a2f502911928dda870e1:g__Anaerotruncus	9dd46972cab601ca057ea728adbeb7bd:f__Christensenellaceae	042fc92b6dd41f416763edc66e8d4d0b:Gadus morhua (Atlantic cod)	55bf81aae03cf088a9768b555cf4a5c2:f__Muribaculaceae
58c4ef9332ddc1d572e347c166abd748:f__Lachnospiraceae	3986a668acf6f22f57d2f30f0e47bc16:uncultured bacterium	6c14b61925901fc41a4cff55897cc3f2:f__Ruminococcaceae	14ca79f3417c908b1dfb5f1e8619508b:uncultured bacterium		12a82e2f742d098e2e999cde75d8078f:f__Ruminococcaceae	194638d033b7a6d926b83944c6879a66:g__Enterorhabdus	8e07d0dc5e8a528aa9b0e69a8854253a:uncultured bacterium	9f1ff597d90cddb9f9b526567b3cf037:g__Parabacteroides	3a67caca40f1bc7847fae9bc187b6783:g__Ruminiclostridium 9	9a89bf0297f2e040f0b08176d4f67799:g__Dubosiella	0a51fb620cfd9d67fd967e013aaeecf4:f__Clostridiales vadinBB60 group	1939bc3c5e47090b0a18b9da1ab55473:g__Lachnospiraceae NK4A136 group
5d34dc9b2cf17b7105cec97c4a7bca5a:g__Roseburia	979e69d3b114b7bb39499623b854843b:g__Sarcina	9c5ff90cdc0c8a3cf6fb105b2e20fedd:f__Lachnospiraceae	ce07d0bb2659de5fb3e9b5442e2b6688:g__Faecalibaculum		ceb729f0920833df81e5b1fdddc7b07c:f__Lachnospiraceae	f2c5418b9fab93e22cad0f3f69f0181b:g__Flavonifractor	534e569abf8c72ca781a14b465b16f2a:uncultured bacterium	534e569abf8c72ca781a14b465b16f2a:uncultured bacterium	0da429b009ab22c4092b7e95e31227be:g__Lactobacillus	dd9db08c7ccbb91bd37d2e019a67ed60:g__Streptococcus	22aa6fcb2e6a52cfc8c00588c51cf1f8:f__Lachnospiraceae	d798fe22aea41b224bb2d7a6bfb92ac2:g__Erysipelatoclostridium
5e23ce3e3e13d8620380f384a58ca302:g__Bacteroides	4d16d6be7acc3a1ee268f7b290e7c0c3:g__Collinsella	4868f0477a906fe88ba931b09a565c6d:g__Caproiciproducens	541efeb3ea909f91b7b9a3a226f262bd:uncultured bacterium		35ac66f15acee8886560a8f6af77b17c:uncultured Bacteroidales bacterium	76ba2937cbdcc4d716416722d0bfac63:g__Bacteroides	686af8f1e8df187f6a3e8b022f8adb5d:g__Parabacteroides	686af8f1e8df187f6a3e8b022f8adb5d:g__Parabacteroides	dc7b8a02676de88eb5dd81d8e56da14a:g__Oscillibacter	1f754a1c420b318c61deb172c05e937a:g__Alistipes	552ec170df32ec79d459eeb66cb3a040:f__Lachnospiraceae	935cce377209a6762d9a8dfe0c759dd4:f__Lachnospiraceae
b9d3ff27947e61bbacfacdb1f6cc1ff0:g__Escherichia-Shigella	cf0fbf077425250ca29c54fc56dacb94:f__Lachnospiraceae	fdef457afd3947fd3ba52c2557dfa644:f__Lachnospiraceae	ae3a02b22bb6f86f7c8af3ffc1662597:g__uncultured		f36213cd4e893e24b91d7d6ad8903289:g__Erysipelatoclostridium	d437479b227a29e12f0a6d78b69b51c9:Enterorhabdus caecimuris B7	3d39d51a799a36d96ac317b63a7d1625:g__Bacteroides	de752817cec29d43dd576f5b3abf9066:uncultured bacterium	f3adb615681226a4ecc0a7dcc0a2e774:g__Alistipes	d196f178a34d527e4a536db07c154607:uncultured bacterium	aad4afc27f13ce39961a704969d09de3:f__Lachnospiraceae	5e150ae25a8b17908b456d735ffc226f:g__Parabacteroides
dbcc2d02ae4cab228a0afe6176882a1b:g__Streptococcus	885f0f2e820238daff2e27e2410d85cb:g__Ruminococcaceae UCG-002	9f3e744cf05a6852219012462f9e119c:f__Lachnospiraceae	f11dc7230ce27380df245d2cf9d76e21:uncultured bacterium		618f346608024822e5a88c0b76a0b7fd:uncultured bacterium	675b2fdb47e065b3429b937d30f5ba82:uncultured bacterium	a271efb03e6bdbbca170af9858945019:f__Lachnospiraceae	6116518aefd85b6d7f495fc37d8e8aef:f__Marinifilaceae	9a89bf0297f2e040f0b08176d4f67799:g__Dubosiella	71f9f1495e35b966754f850c87ba21ee:uncultured bacterium	f51ce3dc8627b9e30cb54313a0d0075a:f__Peptostreptococcaceae	fcd8a43e040c6f5ceca6fe109b3cc3cd:f__Lachnospiraceae
202137ff4537e3fd49e42ee14b1b677f:g__Streptococcus	899009396438350a28f40b70d186deb6:uncultured Clostridiales bacterium	25847a1ea4490dd9384216180ea1f575:uncultured bacterium	55bf81aae03cf088a9768b555cf4a5c2:f__Muribaculaceae		4c6beb67927bf6ca79398e6f96868019:g__Escherichia-Shigella	40f877afb8bedb75f56bd2a6814ac706:g__Parabacteroides	56745f854585cffb809bf6af2ae6723a:Clostridiales bacterium CIEAF 012	6d26c0ebd760bc7e17f96c13bc40f614:g__Holdemania	dd9db08c7ccbb91bd37d2e019a67ed60:g__Streptococcus	8e9bc87b00ce5a6d85c5ae3e5b95bfed:uncultured bacterium	3ea689487ff5945c4d3e8adfa83c6cbd:uncultured bacterium	54843f5c69f19ebc9e30d4dc92ac6c42:g__Alistipes
0a1d5355e6b57f7ae4756ed04007e4f1:f__Peptostreptococcaceae	7973b3a36a0aadd7bb5e4c8ffa0e37a4:g__Ruminococcaceae UCG-014	cdbc16df06597402f255011865b726b6:g__Alloprevotella	1939bc3c5e47090b0a18b9da1ab55473:g__Lachnospiraceae NK4A136 group		63ff5c4488866252a2bbaa0efc62fe31:g__Parabacteroides	367dae297dfbc20ae102869fc41b3f26:Bacteroides acidifaciens	b37bbb83b5ad31ab1429518722be9eba:f__Ruminococcaceae	ef925dcd31a20913b2a1b61c0148ae78:gut metagenome	d3d7b5a52eacd92d783efb773f890f2c:g__Lactobacillus	98b60c064f0901ead4b9a0a4144a9c99:unidentified	93c14943af65f32e1e0865878314a595:g__Erysipelatoclostridium	6856b9c7400ef5c99e41e003a4129c8c:f__Lachnospiraceae
c901d37419442e2c3159c0fcfb8938eb:g__Ruminococcaceae NK4A214 group	28e7c74a023999dfd5d9b48da913a00c:gut metagenome	4abd0d27a6bbd8e486c9058c58061625:g__Alistipes	50d4310e7d880ee81b4fbed6a2e8dbb0:g__Bacteroides		a0321b449cbd63c83a310202cb1b35c6:uncultured bacterium	5fbec80a30eabe2d83e81511e1a343bc:uncultured bacterium	608c13e5ef24af6a808f41cdc2cda03e:uncultured bacterium	178c71865d95154bbf7aeb5ce70eda02:f__Ruminococcaceae	9ce6c6e79f883ff3b1588104505b63c5:uncultured bacterium	9ce6c6e79f883ff3b1588104505b63c5:uncultured bacterium	bdb16e91772710ba281384edd4ed1989:g__Helicobacter	c3d54f7dfd7ed35d4a5ecd27662ba7d9:Ruminiclostridium sp. KB18
c176a6ff3515d824cbbf0502bce9f208:g__Blautia	c6a382426df160c4075c2961ab472986:g__[Eubacterium] coprostanoligenes group	093a58f66897997adaa3a85ef6ee316a:uncultured bacterium	a3c9f01dabab762debb77b39d724030b:Angelakisella massiliensis		bcc4336c54d4bac88cc53095fc4f9cce:g__Ruminococcaceae UCG-005	0f5785cee5da5f7737a73c55df1074fa:g__Ruminiclostridium 9	0411d09caa911ba2cc1e77dd2ee47df3:g__Lactobacillus	1fb93b3955326ac1346b830424726fab:g__Lactobacillus	ac7306fa9349b64505cdd81a3fd3f407:f__Enterobacteriaceae	312b6e73116a784abc971c25b7d4a92f:Bacteroides caecimuris	f847395bdc28ae528d868563a7fec33a:uncultured bacterium	f0b02c979fdb31a00810d836451e156e:f__Lachnospiraceae
aa18d61f06ee78e7a054ced7547ae3a7:f__Christensenellaceae	be3aacb83fc46389f1ca8d53ff43f7f2:g__Akkermansia	50a113feca46cbe3f72c7303ea6454f7:g__Parabacteroides	99068accc1bda03b9110ef5f2a324bd9:uncultured bacterium		eabab3cd2fbfce2b6175307cb80fb85e:uncultured bacterium	7ec31cf044d57e7f236d82deb2534b98:gut metagenome	93042235f3aea3c97980d421f59da8d2:g__Helicobacter	3d39d51a799a36d96ac317b63a7d1625:g__Bacteroides	3d4d670c1e8eb4da5103573b35351073:f__Enterobacteriaceae	07a90c7b31d23cd43cff7e600d08b799:f__Lachnospiraceae	1123314790d97a79abd5c813a6b904c6:g__Anaerotruncus	260f4f69c8c072f80ac40092adc11a37:g__Ruminiclostridium 5
62cb71d32402d27db8c062aec93424ad:f__Lachnospiraceae	97f46e4a71b505c286ddfb602b1437d9:g__[Eubacterium] ventriosum group	81c2c55c9b494e01772d87ce64669fb5:f__Ruminococcaceae	a41e58f5b3ef8fa75f16203ea5b4d4ff:g__Ruminococcaceae UCG-014		42bfce12e368578e11ffc875a6233509:g__Enterococcus	28a0248a46185fc2b35cea23aa2198ab:uncultured bacterium	ce8c3db01815770a0049202b9505ffc3:uncultured bacterium	56745f854585cffb809bf6af2ae6723a:Clostridiales bacterium CIEAF 012	07a90c7b31d23cd43cff7e600d08b799:f__Lachnospiraceae	1f18dab925141df8c17de485781b52ab:gut metagenome	23a208ca2f4ccea0ed36e85b2dd6c264:f__Ruminococcaceae	ebb8d61f3b642430e04081776ff21ad9:g__Faecalibaculum
e98f07e736ee03b963135f3db97c3273:g__Ruminococcaceae UCG-014	79c368c456bd13b1aa0028e53f971844:f__Lachnospiraceae	d75e3cb1f5e7aeacb391d2e7e594c09f:g__Helicobacter	3a499b7ebfdc3d5f7cea6dc53f853375:g__Parabacteroides		b3bf04dc093a9b8014a543b886ce9f42:g__Angelakisella	086a00d7728128e8c4774ce7756dbad5:uncultured bacterium	4a67012ac1b77b8523d0df4f61a89c0b:uncultured organism	b37bbb83b5ad31ab1429518722be9eba:f__Ruminococcaceae	0b5f1b9428f59cadb48bc982c9276e8c:Christensenella timonensis	5e486c13d7b9a26d00b95e655ccc4852:f__Lachnospiraceae	424747cbf257d8ab523fdc09898fefa8:uncultured bacterium	4b77967df930cf8e8c3a477b509ac340:Ruminiclostridium sp. KB18
25cbba5d92b59f0b31d39776089d5007:uncultured bacterium adhufec395	5a905db9f8f62e9ccd60921d27a81ad8:f__Ruminococcaceae	a77c25eddced9a147d1ce276081217a7:uncultured bacterium	eb2a10e4b919daa1e87f2818658e44e0:uncultured bacterium		de2c95b3edb315d2a6c68f3107fcf979:g__Odoribacter	ece1c8aed964df3f6d48035ce0df2d21:g__Ruminococcaceae NK4A214 group	ee1a6954b5c6e84c005dd70de8d94f47:o__Gastranaerophilales	f24898da81e42d0304b5b2bbfc2ad406:g__Bacteroides	4c9be176030f238521156a439101bfbe:g__Ruminiclostridium 5	66ac637d01f77ad8759445314018c782:g__Bacteroides	58f9da9a3830e37e2711dd67b6900c47:Enterorhabdus mucosicola	9241d0789e2e4d6e92bc5118b33f9846:g__Streptococcus
b14b7933674df9b880d230b52059834d:uncultured bacterium	aeebe8d499cb4e6be170f95be153f736:Firmicutes bacterium CAG:345	a768b08e39c662520e6fe67cc47c5564:g__Paraprevotella	0516fdfd94935a8c54356917b277aafb:g__Parabacteroides		574fe12ffa5ae951161cf82cfd2c27a2:f__Ruminococcaceae	93525666e92b8fb68509d9b3838b3aec:uncultured bacterium	41616c8758972986b0b4d67ee83b81ec:unidentified	608c13e5ef24af6a808f41cdc2cda03e:uncultured bacterium	c315e7f764f59351a9976a7753e2f806:uncultured Eubacteriaceae bacterium	39ee806f57eb98f50c55b98ba7626a02:uncultured bacterium	7338babd6f744e9ba85d893437289db6:gut metagenome	0d7e8a06ce8aa9f5f8a831b13164cd7e:f__Clostridiales vadinBB60 group
bfe8dc7c4ca6676e68ebf9dec42abb7f:uncultured bacterium	bbd7288e2ceaaa8585455b3fff7c314f:g__Ruminiclostridium 6	1c9d2ad335ef755fb2e47dcdb7eae38d:f__Lachnospiraceae	fcd8a43e040c6f5ceca6fe109b3cc3cd:f__Lachnospiraceae		caa7e54e11f4c70b7993be82cc08eb50:g__Ruminiclostridium 5	dc8fa243d246d93d8455520e9b42d51a:g__uncultured	be7cefa723d1cc87fb39e97bb0e7e594:g__Blautia	0411d09caa911ba2cc1e77dd2ee47df3:g__Lactobacillus	39ee806f57eb98f50c55b98ba7626a02:uncultured bacterium	552c50cebac3eea927013eca3d4e25db:f__Ruminococcaceae	47619cb77eb91df5ede5f463633db44d:f__Ruminococcaceae	c29858241f902befeff6c1857ad0ec33:uncultured bacterium
c2f89f6f4e1ab7a62db8420dbbb1a946:f__Ruminococcaceae	8d11ca7ec99806fdde599f9d0333430f:f__Lachnospiraceae	973dd4a013936f82bee4ed191c639f36:Angelakisella massiliensis	54843f5c69f19ebc9e30d4dc92ac6c42:g__Alistipes		0bb85c7eeb9e8fda6563594af5450d1b:f__Lachnospiraceae	3ab76869fb2f55369292102d2b60c91a:uncultured bacterium	704ffa64251cb9ba86087b5e47cedfba:f__Ruminococcaceae	93042235f3aea3c97980d421f59da8d2:g__Helicobacter	552c50cebac3eea927013eca3d4e25db:f__Ruminococcaceae	a6bcce81c4e3bda14b1acfa01a788830:g__Parabacteroides	ab09cae33f25c6a89ae58c941d3cd7f0:f__Lachnospiraceae	b7d51edf5070aabb06c6b2a6e804c7fb:g__Enterococcus
580810b59728fa640f2495e092c56a6c:uncultured bacterium	858220cb6fa2e77cb8a8ccebfdf00702:g__Anaerostipes	d07b0a494bea7c08bff716ade359f01e:g__Bacteroides	6856b9c7400ef5c99e41e003a4129c8c:f__Lachnospiraceae		bd16c6991c02366c1ad9001fa9665594:uncultured bacterium	dcaee4eaaf316a5ba1503528df04f5e7:o__Clostridiales	e6746968f0466f2284fcf6ea1d1ac219:o__Gastranaerophilales	ee1a6954b5c6e84c005dd70de8d94f47:o__Gastranaerophilales	0d9ed5e594e72a803b14b19a594e8817:f__Lachnospiraceae	6c49358a4fccabbdcc5db376a5f23a39:f__Lachnospiraceae	704e7c4d7782b3ee09d9f132ed0c5acf:Bacteroides stercorirosoris	ee6eec542cc8dee0774e130627d5f846:f__Lachnospiraceae
2d87b33a19c1c7eddb2e98c2364626c2:Bacteroidaceae bacterium DJF_B220	5e6049dc55a7ea95abd661653f5d618a:g__Christensenellaceae R-7 group	573a407272b858cbe7953d528c555331:f__Clostridiales vadinBB60 group	c3d54f7dfd7ed35d4a5ecd27662ba7d9:Ruminiclostridium sp. KB18		6eb7476e0326806c9ac1ff4c4f27902b:f__Lachnospiraceae	7094511bb4c3a4cb1c3bc937bf821485:g__Ruminococcaceae UCG-004	49e8ff2b0638911ab629b873949435fe:uncultured Clostridiales bacterium	7ed77d7b836c89c196c9fb150468d5fc:f__Lachnospiraceae	b9d3ff27947e61bbacfacdb1f6cc1ff0:g__Escherichia-Shigella	4bd56c69694c266c5a27aeb6be279317:Parabacteroides johnsonii CL02T12C29	b9308e148b5e4e1871d8e9c5721f88b8:f__Lachnospiraceae	303df56d12f196cbea9fce454067754c:f__Family XIII
25f4064863d3f73cc41453813ef38860:g__Holdemanella	184f216aa07971cf55a204e4df2e79e3:gut metagenome	32c008fc37aca989d35ff42c9796b644:g__Ruminiclostridium 9	f0b02c979fdb31a00810d836451e156e:f__Lachnospiraceae		0f8403c4da44292fa99fb60b98f44fd7:g__Streptococcus	da30dbc07cbbad9b727ecf9a4eae2ee0:f__Lachnospiraceae	232ac35125037cff4bfa4d24115f6357:uncultured bacterium	be7cefa723d1cc87fb39e97bb0e7e594:g__Blautia	775d6cf38381f5487c4d9528b50eefdd:g__Escherichia-Shigella	673cd49009267934514ae5316b93dd32:Alistipes finegoldii	77ade595c32a47c771bf8e927dfddea6:f__Lachnospiraceae	bebadf400ee9928fff59ea818b10db22:f__Lachnospiraceae
778e05cabdb041583e0ab97f63a572ad:g__Blautia	8f43f2076647d0c21472393c3c73bf6c:g__Akkermansia	fdfbb7777d408a623cad2a80676fd057:uncultured bacterium	92ba47930d06ceddbc5deed205b7a644:Bacteroides stercorirosoris		96a223a968635414d34eccb3d6725f0c:f__Ruminococcaceae	2a00d4701dabbf7ff83a1e73f9b03abf:k__Bacteria	9fe60120701e74a19b93c449c21d82ee:g__Butyricimonas	704ffa64251cb9ba86087b5e47cedfba:f__Ruminococcaceae	ea3d23fb4601be926d4a95bcf7d93af7:f__Lachnospiraceae	b245b97b6c3aede50054c19a269aa491:g__Parabacteroides	464f6c490b942d77ad47ab8dc1262fa5:g__Anaerotruncus	f3fe6f1cf4a1de7dcc5f971b6dca647f:g__Lactococcus
2914ccada0a97a5c4e3a8a78abe29586:uncultured bacterium	66672c8ea150e9d7ebd14f0c50647715:gut metagenome	d496a8b9f9093a2410a888e0bfde041e:f__Lachnospiraceae	1e519b3c930152232611b19f3388cd0a:f__Lachnospiraceae		f269124bb58bf03a1bb316d47ef3b757:uncultured Eubacteriaceae bacterium	2bba671838e44f0664333168e2fbef05:f__Lachnospiraceae	ab7c819da7856182a6ef5c550e3fb2dc:f__Lachnospiraceae	80f0d485b29ba5c288235a685082f9eb:g__Blautia	6c49358a4fccabbdcc5db376a5f23a39:f__Lachnospiraceae	9eac436ffa6c58ded5e25b408e22bd02:uncultured bacterium	da902ad82f2000598d7ed83496c3a94f:g__Candidatus Saccharimonas	6793ec5fc498bcc096bb4f3c7f898e48:f__Lachnospiraceae
c06b869ff0434007d242791866c7e0f5:g__Alloprevotella	092b52dfaa78a3eea9f9427873cd3e9a:g__Candidatus Stoquefichus	f922e6ee32daea4c681effb47d11c353:f__Lachnospiraceae	ebb8d61f3b642430e04081776ff21ad9:g__Faecalibaculum		9dd9d3505566cd35be3aba62677a8833:g__Ruminococcus 1	0753ddd413c4ec18a2f43d0025af905b:f__Lachnospiraceae	b23381aefd2a160393e165ba1b92ae8c:g__[Clostridium] innocuum group	033e211e437505a2638a02ad79200c81:g__Alistipes	977992ce4870287b1a5de227fe597686:f__Enterobacteriaceae	d3d7d85e63fd6760859a8dd0613352be:f__Ruminococcaceae	2c8562d4c07b58a34c01eb5f78da68a7:g__Alloprevotella	751d62aabd7326ce00e401f24c2eb7de:f__Lachnospiraceae
13be46ff21928f22f73dd726f829d8bf:uncultured organism	461e1e73ad82115613ab454814d593db:g__Bacteroides	f798032a03e2c6af2440a5ec4a7da701:gut metagenome	e92a18df86ede51e1fc79f0c789101e9:uncultured Desulfovibrionales bacterium		0e05246fa50c8731d167da58d7af7127:f__Ruminococcaceae	bb4c6afefd7d3c24ff7affe47c26a172:k__Unassigned	5ee5102ae81a69248403011018536264:uncultured organism	0a5f655f38b09a7b391e0c7ab0f7af89:g__Enterococcus	b245b97b6c3aede50054c19a269aa491:g__Parabacteroides	7b9817dfd98263c355842fa08b69ac29:Holdemania massiliensis AP2	14ca79f3417c908b1dfb5f1e8619508b:uncultured bacterium	f7f51aae2b04c5df3567d8952be3f833:g__Bacteroides
7bc6d760f7b5a388c33c3eb8975b2ea3:g__Catenibacterium	89a4c92110a6a9047389824196fe0a65:g__Parabacteroides	b15c693bfb97cdbbdbe10fdc4eb32c1b:f__Muribaculaceae	4b77967df930cf8e8c3a477b509ac340:Ruminiclostridium sp. KB18		9194c15bb202b35ba7300c5e560fdb21:f__Lachnospiraceae	4c3053c06b3c3c2c9e56c6f28716c2a0:f__Ruminococcaceae	8074729d31a37474b7fae0e4d6fa2519:Enterorhabdus mucosicola	a0acbd9750f1e45abe6f49a790593d93:f__Lachnospiraceae	9eac436ffa6c58ded5e25b408e22bd02:uncultured bacterium	62cb71d32402d27db8c062aec93424ad:f__Lachnospiraceae	273324fb28ad42f95ab2b85548ef8b2f:uncultured Clostridiales bacterium	603f0693812e2198db31637a29c0a938:uncultured organism
4201200792082ea10e67f271b887b659:g__Barnesiella	9ddd40cdf4ae17757ad52af75a75cf96:f__Ruminococcaceae	c898d48a299a29dbf08c322d26cb9aa8:g__Helicobacter	9241d0789e2e4d6e92bc5118b33f9846:g__Streptococcus		14619b6a070075f0a1faf95ed6ae3bce:uncultured bacterium	cd71023259e8f805c879b1dd320a96ae:Bacteroides massiliensis dnLKV3	cdbc16df06597402f255011865b726b6:g__Alloprevotella	ed3af34793119282764ff93d1d0f8d9f:Rodentibacter pneumotropicus	cabafd37ccdbfce2a32a690f3a44dc7c:uncultured bacterium	45ea2673e67ac619cd0828166e435505:gut metagenome	88663145576d18fb9aad1a0aa0854446:f__Lachnospiraceae	699aecbc76ec4522b4c0d532ea084c5f:f__Lachnospiraceae
9d2ca4000adb371427851c7d9680bee3:f__Lachnospiraceae	3d76fd4e33a1c4f2d1fe1148170f8645:f__Ruminococcaceae	3bae628ff40ba8f7df6896a0fdf3da57:f__Ruminococcaceae	92f61397c4bb432baef55adab670c35e:g__Staphylococcus		1c93a4a12447960acacf9d18a40c1b00:f__uncultured	7f5800e6c5914f727d4d7113d69482f7:f__Lachnospiraceae	cce0cad6bb51cacffbc329e97575759a:g__Parabacteroides	232ac35125037cff4bfa4d24115f6357:uncultured bacterium	d3d7d85e63fd6760859a8dd0613352be:f__Ruminococcaceae	34b96b2917091e03003ea615fbcdb42a:f__Family XIII	05b335a756c28977358dae586ec79588:uncultured bacterium	fd49d4d299a61dd8230f3d34968a94fa:f__Lachnospiraceae
8169009a391b26b9673b5211e69a95f6:g__Faecalibacterium	d3a645638a8a6770bcdb6cfb7c0df662:unidentified	9baade5ff325d188bebaa2439c8ae72c:g__Akkermansia	ee1833f5859a8fce6a1aa778faea91f7:Burkholderiales bacterium YL45		12e9cc87d1b786d818400a34bf7647c2:uncultured bacterium	791ed722062519936709a1f3f5243f3e:g__uncultured	a51f892747040e4702c1d6da73810c32:f__Lachnospiraceae	87e153dd7b5c31169b1f57dfc99acbe1:uncultured bacterium	2d38e67b34590add6ee5799005c70787:g__Ruminiclostridium 5	e98f07e736ee03b963135f3db97c3273:g__Ruminococcaceae UCG-014	ce07d0bb2659de5fb3e9b5442e2b6688:g__Faecalibaculum	065061b70c08ce6d63508d38a3ad486e:g__Candidatus Saccharimonas
91be4d6763a7b7158359259af4a4f24f:f__Lachnospiraceae	6770d031c11995121be1c9ae271f2c85:g__Ruminococcus 1	ec4e839a9f93d3553aa96ea0c00d5c97:f__Atopobiaceae	b7d51edf5070aabb06c6b2a6e804c7fb:g__Enterococcus		e34166ac9dd4b7f1c9566b3945a01dd1:g__ASF356	1e332d24884684d5afd95bf0da892a9e:gut metagenome	1a58a92f00d6a1c7a658faf847fece4f:g__Phascolarctobacterium	c673b88fa95de83a2f9d26255f58a0ca:uncultured Clostridiales bacterium	34b96b2917091e03003ea615fbcdb42a:f__Family XIII	4f2bc3eac4609de70bf3f761b3d88084:f__Lachnospiraceae	541efeb3ea909f91b7b9a3a226f262bd:uncultured bacterium	9a3adc4b92f280948c02cc2023b1b47d:g__Ruminococcaceae UCG-014
5576d23d784d8cbd5454f4bcf4f4c09f:bacterium YE57	7e095e3bf423d20df93f6bc9ea838dac:Urmitella timonensis	dea30d2918147f17505c5320610d22e7:uncultured bacterium	0f6413400a2f3ef4cafd71ed5bf9e010:g__Helicobacter		e48f37fb31242fa16c999ff4ffb8c5e6:f__Ruminococcaceae	504be80e0075573e13ad5dace8514a91:f__Lachnospiraceae	50a113feca46cbe3f72c7303ea6454f7:g__Parabacteroides	9fe60120701e74a19b93c449c21d82ee:g__Butyricimonas	96afaf6f5910366ec2acc356d089d5b2:f__Lachnospiraceae	899dae53932acd2f17c09586877b363a:g__Alistipes	f11dc7230ce27380df245d2cf9d76e21:uncultured bacterium	f79e7a7f01ed777fcab4a663aaca06fc:f__Lachnospiraceae
25a1f367bc539e4e58421e51d517836e:metagenome	b95d340408d90540dec732b2c5141cdb:g__Prevotella 9	72b89318ccfa8b2b5d8ab635fd4cfcfe:f__Lachnospiraceae	79c48ce601b900b61518d7f5a36112d8:f__Muribaculaceae		ba9c084e4654f063d83e8c91d02c165f:f__Ruminococcaceae	9d8012e0db3caf413da04da5ad45336c:k__Bacteria	710f52cc29f2d3e8c1014e0bc0f9b0b6:g__ASF356	ab7c819da7856182a6ef5c550e3fb2dc:f__Lachnospiraceae	084b89a8965f6be114209a725fc327f3:g__Alistipes	084b89a8965f6be114209a725fc327f3:g__Alistipes	ee821ad35e7447a4ad33db9a98206a45:f__uncultured	02f2f1e7408752479a409984043c737c:f__Ruminococcaceae
ad449b9498425bf226c74ae1273c4e75:g__Clostridium sensu stricto 1	1f08a29e99e7d4776a8bc767d8505fd0:g__Actinomyces	57614c1696ebb88005e938725a66b413:f__Lachnospiraceae	5989f23519f53be5e02e45a532974508:uncultured Eubacteriaceae bacterium		ef1bccbf2887642a38a73ea22fef7fce:g__Ruminiclostridium 9	8dfd7ed21ecfed67bb86c4d2842734b1:Rikenella microfusus DSM 15922	a77c25eddced9a147d1ce276081217a7:uncultured bacterium	cdbc16df06597402f255011865b726b6:g__Alloprevotella	7adefe97decf6a1d1ba7ce2de1d027f2:uncultured bacterium	d93b7a5f3f1e2cc66c3f4dd6e2132c26:uncultured organism	0a45e69b8da757dc1ddf3909c1d8b407:g__Parabacteroides	e8ceaacf32b622c8dc133549bb7816f5:Erysipelotrichaceae bacterium NYU-BL-F16
a533e35c7b4c0392c23d73ac616f1b20:g__Ruminococcaceae UCG-014	75b27cb111b455ad6323c23370821fcd:uncultured organism	2584d4eab518eb6aa5ce09dcb3c6a8c9:g__uncultured	483f2571f9403ea78efef32c3b910ac6:f__Lachnospiraceae		caa15d8002a161f29aa3f2c1569d360f:uncultured bacterium	e6c630afb24d84443f1b7c619527b86f:uncultured bacterium	81a4b54b79608972d0ea4292890154f5:f__Lachnospiraceae	cce0cad6bb51cacffbc329e97575759a:g__Parabacteroides	d93b7a5f3f1e2cc66c3f4dd6e2132c26:uncultured organism	d8c606661d331518b183240fd21d4c28:Burkholderiales bacterium YL45	1939bc3c5e47090b0a18b9da1ab55473:g__Lachnospiraceae NK4A136 group	f6b3ee6d8b9bddfecd616646095b5b52:uncultured bacterium
e849f5bc0d97e523e33acfe8cc716f6a:g__Peptostreptococcus	7ee5b1aa5c8b0710e1beb7d5b133fe02:Alistipes sp. N15.MGS-157	e95fbc1bfb43bb6016ef7406d42fb04c:f__Muribaculaceae	bcda913dff9dc71b84b89c98de91b667:uncultured bacterium		cb6e635a38954503055f403aaaf99585:uncultured bacterium	7e4f4f816973d193802225bfc0719e7d:f__Lachnospiraceae	3ad307f967ed048230e81f8c2fbf358e:g__GCA-900066225	a51f892747040e4702c1d6da73810c32:f__Lachnospiraceae	5a33e83dfc48a83bd881ea5e072c1b3d:f__Lachnospiraceae	b708b390ed24d6cbd486e77cffef2637:[Clostridium] cocleatum	a32b898206d049be6ff4106bb3eedb2d:k__Bacteria	d0f0ecbfc53df7a2de5620538934086c:g__Bifidobacterium
a3ceb1ea0609058068691b21b33a9aac:gut metagenome	94913872d0e06f84e62d020f542b340d:uncultured bacterium	2db2df1868d63d5a511b6566bfbdf5d2:g__Akkermansia	f8295d9ffad9538eb795b3cc856ec7da:g__Ruminiclostridium 9		06851b03539b75eccd4bfc9a36086b4f:g__Ruminiclostridium 9	e3f5fb009c31451b190780c3d24e9760:f__Lachnospiraceae	1c9d2ad335ef755fb2e47dcdb7eae38d:f__Lachnospiraceae	1a58a92f00d6a1c7a658faf847fece4f:g__Phascolarctobacterium	b708b390ed24d6cbd486e77cffef2637:[Clostridium] cocleatum	52d9d57a26fd143585c26af1ef500c92:Rikenella microfusus DSM 15922	552c53feedaa95c296184e5e061cefbd:uncultured bacterium	781c4a52b36309923e67ab0d302a67f0:g__Tyzzerella
ca834dfe845dd32c027dbe566dbb3f10:Lactobacillus ruminis	2104bdab493138b1b6dd07f843fcd006:f__Lachnospiraceae	1bf392c9c85373a17996e1b0aa99762d:f__Lachnospiraceae	bebadf400ee9928fff59ea818b10db22:f__Lachnospiraceae		16482a6903c0b0204abef54e5d70ed4e:f__Lachnospiraceae	7802b782dd616fe777f47f1762dccbbf:f__Ruminococcaceae	973dd4a013936f82bee4ed191c639f36:Angelakisella massiliensis	4abd0d27a6bbd8e486c9058c58061625:g__Alistipes	52d9d57a26fd143585c26af1ef500c92:Rikenella microfusus DSM 15922	606cbcf38cc2d4a0c8813306877ae69d:f__Lachnospiraceae	5497706bc437b88f3b3ca25a32089e68:f__Ruminococcaceae	b23225eb2c66ccb674fc922b9a96c56c:g__Alistipes
a8ddd82a00133fe334d1f6e79eec5200:g__Ruminococcus 2	796d59d736b3dec645ca2c9d9f8cde57:g__Faecalibacterium	c35999132de138a344a23d41cf178775:f__Lachnospiraceae	f3fe6f1cf4a1de7dcc5f971b6dca647f:g__Lactococcus		8e07d0dc5e8a528aa9b0e69a8854253a:uncultured bacterium	5c25b0b3f8f3a35427613dbbdce287aa:uncultured bacterium	d07b0a494bea7c08bff716ade359f01e:g__Bacteroides	50a113feca46cbe3f72c7303ea6454f7:g__Parabacteroides	606cbcf38cc2d4a0c8813306877ae69d:f__Lachnospiraceae	55f79a80ed7e36fb556b9dba7941040d:g__Blautia	90982409d4d91a98473812d6cc06d349:g__Enterorhabdus	92783159cb02539be485e8b92021b16b:g__uncultured
4dbb7fe2ac5b21edfef2c62be28c204b:g__Bacteroides	135268471e8f3d41f722b437e16bec26:uncultured prokaryote	42dcb22d303ab069e8290169f740be61:f__Lachnospiraceae	0b4e0aedd508ddda7cd7dfd2c2ee4e5d:uncultured bacterium		0cb608f3e6423a34afef8a5c60ed1063:g__Lachnospiraceae NK4A136 group	179aee089f65acb333ffacef1316a5b3:uncultured bacterium	1fb9aee95e60d814e6a6404070b9ab4a:g__Helicobacter	710f52cc29f2d3e8c1014e0bc0f9b0b6:g__ASF356	55f79a80ed7e36fb556b9dba7941040d:g__Blautia	c2e399d39656fe246ffdc7d64a77902d:Mucispirillum schaedleri ASF457	a41e58f5b3ef8fa75f16203ea5b4d4ff:g__Ruminococcaceae UCG-014	eba8f0a7f8942b7ef2583da9c4dd4606:g__Streptococcus
ba2fcce50416d57f12b49ab238e5f0e6:uncultured Alistipes sp.	5581bb6716cd600702ea0d1a960b90ce:gut metagenome	c823866347feba189b1c0502dfd92963:f__Muribaculaceae	6793ec5fc498bcc096bb4f3c7f898e48:f__Lachnospiraceae		686af8f1e8df187f6a3e8b022f8adb5d:g__Parabacteroides	f18afc27efbced4c69d5cbb9e0d243e8:g__Alloprevotella	b8a3c8ee2b6b4739d09f7f100c61594f:f__Muribaculaceae	d75e3cb1f5e7aeacb391d2e7e594c09f:g__Helicobacter	c2e399d39656fe246ffdc7d64a77902d:Mucispirillum schaedleri ASF457	778e05cabdb041583e0ab97f63a572ad:g__Blautia	3a499b7ebfdc3d5f7cea6dc53f853375:g__Parabacteroides	3090a1a4ceafa6ad1dc19298077bb798:uncultured bacterium
7df12c173a146ae1d4f52cf5a66312e5:g__Bacteroides	eb4082f62a4f8b467ad96db1124591de:g__Haemophilus	5a9e91b2eff9f78812236f0ac545a44c:uncultured bacterium	3fefe57200613cc106ca5d0f90519438:uncultured bacterium		178c71865d95154bbf7aeb5ce70eda02:f__Ruminococcaceae	eff714df94c064c5f838f1508ce2d54d:uncultured organism	d591e73de7be1322a09488b915fe1631:uncultured bacterium	3ad307f967ed048230e81f8c2fbf358e:g__GCA-900066225	1c3fc060b16404966f0b72bb3006c905:f__Lachnospiraceae	f13720ee59488852181cc1f07790210f:uncultured Bacteroidales bacterium	eb2a10e4b919daa1e87f2818658e44e0:uncultured bacterium	327b30e8d366a0bf3f68017d012ed6ac:g__Ruminococcaceae UCG-014
aa4491ae8b7990682883a250e0f7fc16:gut metagenome	8b1bcf55a4f554bdd66d3ff5439b091a:g__Ruminococcus 1	4348490109d2373693f3b10a3226e9ad:g__Akkermansia	f7f51aae2b04c5df3567d8952be3f833:g__Bacteroides		3d39d51a799a36d96ac317b63a7d1625:g__Bacteroides	faaf66ff9665105f1f77d86cf5a039a7:f__Lachnospiraceae	fdfbb7777d408a623cad2a80676fd057:uncultured bacterium	1c9d2ad335ef755fb2e47dcdb7eae38d:f__Lachnospiraceae	112dfa5a3dc409d5dbe306daab135c45:uncultured organism	112dfa5a3dc409d5dbe306daab135c45:uncultured organism	fcd8a43e040c6f5ceca6fe109b3cc3cd:f__Lachnospiraceae	d4230eda700bf7d825f6799ad5247f86:uncultured Desulfovibrionales bacterium
e4e8588e5be02ac09afb0a78d8c2a2be:g__Ruminococcus 2	61513afd5b086605a4f76216ace59814:Massiliomicrobiota timonensis	f7a1c3d65b5c1da27b7a62cf1a58a638:uncultured bacterium	603f0693812e2198db31637a29c0a938:uncultured organism		56745f854585cffb809bf6af2ae6723a:Clostridiales bacterium CIEAF 012	020445032fa6b245c18dac22a89b7946:g__Bacteroides	0b7fef998f52b8438ea1cef91f132bec:g__Escherichia-Shigella	d07b0a494bea7c08bff716ade359f01e:g__Bacteroides	ce33899395f697fd19b07809abfbf7aa:f__Eggerthellaceae	3c801d724a261c78fd583f972e352733:uncultured bacterium	54843f5c69f19ebc9e30d4dc92ac6c42:g__Alistipes	3b3a033506c417adc40e6b05c5d908cd:uncultured organism
77e4980f0712a80fc60f9765e9e2c7bf:g__Ruminococcaceae UCG-002	c4d02b44c5f85d5f822ded35c492b9d6:g__Erysipelotrichaceae UCG-003	e0195a6e55d0668b95f3d48472b7a2ed:f__Lachnospiraceae	e129f9385abd84a3374785855d6da2f1:f__Lachnospiraceae		b37bbb83b5ad31ab1429518722be9eba:f__Ruminococcaceae	a41e2271d0be8560c6b38692e0fbac38:uncultured bacterium	3742c5ac976fbcf1573453ce17ca62a8:f__Lachnospiraceae	0800061ef72d56fec16cf5643b780afc:f__Ruminococcaceae	05249782042188b7b3e6b55d5fa8287b:g__Caproiciproducens	96e6e3bcd639a52264b7d206e36d93f5:Turicibacter sp. LA61	6856b9c7400ef5c99e41e003a4129c8c:f__Lachnospiraceae	576d13b6c93eaccb09d0ef638eba5e13:f__Lachnospiraceae
8fb7a176e6d2d273ccff2561b0f90b9d:metagenome	1c29b069d3c67fccf00f1654d2fc6312:gut metagenome	96ffcbded0698ddf3317be5197f17aec:f__Muribaculaceae	af28c2307dfff0e49d5af63c39a4e23d:f__Lachnospiraceae		5092e6c53fdbc3b70d2d2307fb43ac25:uncultured bacterium	d4be98a9993153a6adbfe1802701ccfe:f__Lachnospiraceae	b036aa31e4b6a69c0af9cfa75618d541:unidentified	fdfbb7777d408a623cad2a80676fd057:uncultured bacterium	1a2d2ca2c6cd1d9f336a1520b53803d6:g__Blautia	bfe2cfb39a9ab0d9e2884df138d7853d:g__Streptococcus	b27750377a5fa7dee31f6ec8b1c75f7e:uncultured bacterium	1442bc608011d46ff0c2d3a6caac201b:g__Ruminiclostridium 5
df70ef77e43c953adfcf19c9d4ccccea:g__[Eubacterium] coprostanoligenes group	9ec008ede65ae710d821941ebe6104a3:uncultured Alistipes sp.	0cb34757924a7b7a3b51cbeafb2f4ae6:uncultured bacterium	699aecbc76ec4522b4c0d532ea084c5f:f__Lachnospiraceae		f24898da81e42d0304b5b2bbfc2ad406:g__Bacteroides	f78b8e85db71f3ec69e13b462115bb48:uncultured bacterium	47ca7a40c295960b52e77003d5fa02a0:f__Peptostreptococcaceae	47ca7a40c295960b52e77003d5fa02a0:f__Peptostreptococcaceae	13be46ff21928f22f73dd726f829d8bf:uncultured organism	ce33899395f697fd19b07809abfbf7aa:f__Eggerthellaceae	6c45d8d17facd18cc865102bfdff1a45:g__Anaerofilum	c313b70b932233c22f258946f114dd71:f__Lachnospiraceae
f36cece161486c7cf464b3a1d887d0d1:f__Lachnospiraceae	09d11920f0a41d1d9749352cd5c28ff6:g__Clostridium sensu stricto 1	22d29c19a675bcb414083f9b903ccd77:f__Ruminococcaceae	fd49d4d299a61dd8230f3d34968a94fa:f__Lachnospiraceae		608c13e5ef24af6a808f41cdc2cda03e:uncultured bacterium	84128f8fc6105b113d47b6b27fe2676b:mouse gut metagenome	f798032a03e2c6af2440a5ec4a7da701:gut metagenome	d2eff9d4079956eb25fb465d4d657681:g__Desulfovibrio	ad449b9498425bf226c74ae1273c4e75:g__Clostridium sensu stricto 1	591c6ce898b267ce9b0a9e16be635fa0:g__Ruminiclostridium 5	f0b02c979fdb31a00810d836451e156e:f__Lachnospiraceae	d4c61a5610cdd97b264d73fc73c480b1:f__Lachnospiraceae
e36ba1c9a1a935cb186bbbe9c694d6d3:g__Blautia	c34c8ac45ad45fd0d56bccec7d8065e5:f__Lachnospiraceae	124a7cb5b9e390be563107467f84fca2:f__Lachnospiraceae	065061b70c08ce6d63508d38a3ad486e:g__Candidatus Saccharimonas		93042235f3aea3c97980d421f59da8d2:g__Helicobacter	503a7a4daa7a37b61712d294fa5a3b4f:Alistipes timonensis JC136	e724c3d58a4cc4410ddcc56de0266e42:g__Enterorhabdus	762bd88f2e7f8e5937223f137afce80c:f__Ruminococcaceae	f53f189b729861bb9c6d5e47d29fb82e:f__Lachnospiraceae	959356e6be8763fe087e88c03cdd6461:g__Alistipes	92ba47930d06ceddbc5deed205b7a644:Bacteroides stercorirosoris	a3fc0317f04cee9f36d0e6e9a6b8b6e1:uncultured bacterium
bfe15993413c8ad816d965e9049893d2:f__Lachnospiraceae	db76945ec01e59a471aa4e5b2d95bba1:uncultured marine bacterium	11c30246172f25b4240b05c97da2407f:uncultured bacterium	403c54b86b91a785e357e799f1421be4:f__Family XIII		ce8c3db01815770a0049202b9505ffc3:uncultured bacterium	3a67caca40f1bc7847fae9bc187b6783:g__Ruminiclostridium 9	b9601020f774f13b9fd6b631e66213e3:f__Lachnospiraceae	f922e6ee32daea4c681effb47d11c353:f__Lachnospiraceae	f00cf08c2228d4ee5a326192fb5733e9:g__Enterorhabdus	412c51e29bdb227aaea81ae4d2bbf979:gut metagenome	4b77967df930cf8e8c3a477b509ac340:Ruminiclostridium sp. KB18	e232f059ce3326bf35f7d0ab33a9d33a:uncultured bacterium
94c268ae9819b0953c082e217a948aaa:g__Bacteroides	d552fbcb203fcd0de75512ba6b79d1ae:g__UBA1819	d3caec9537ece028743651aee32a6f10:f__Lachnospiraceae	d0f0ecbfc53df7a2de5620538934086c:g__Bifidobacterium		ee1a6954b5c6e84c005dd70de8d94f47:o__Gastranaerophilales	0da429b009ab22c4092b7e95e31227be:g__Lactobacillus	9baade5ff325d188bebaa2439c8ae72c:g__Akkermansia	f4e6f5015441f19d2d5e75bc2a53ecbf:f__Desulfovibrionaceae	ea7dce59c5497c88934979f2370b26ea:gut metagenome	3104662ba8655f9a9489b5fe0fd7e8d2:f__Lachnospiraceae	9241d0789e2e4d6e92bc5118b33f9846:g__Streptococcus	1ad8fd0235e8505eafab87177914e2bb:g__Bifidobacterium
41131a22d4b9cab89107c0718f51336f:g__Megasphaera	cfdc4d888f29da522b225eaccd26f3c4:Lactobacillus ruminis	19db5f54271645884910e6efc4c3c55b:uncultured bacterium	781c4a52b36309923e67ab0d302a67f0:g__Tyzzerella		ad4c09ccdb7a05bbb0b51666ee1c9944:o__Bacteroidales	dc7b8a02676de88eb5dd81d8e56da14a:g__Oscillibacter	53f81dc355658d14afb5774763ad72ee:Bacteroides stercorirosoris	b9601020f774f13b9fd6b631e66213e3:f__Lachnospiraceae	84b5a216ec586a8505f360467cbca8d0:f__Lachnospiraceae	e332d83d37cccd83da8dd653a04abe9a:Parabacteroides johnsonii CL02T12C29	92f61397c4bb432baef55adab670c35e:g__Staphylococcus	58f4e6b0f45939a0ff6faf2c7714cb97:gut metagenome
e3f7c8c8fe26e8f3413fdcc4d6df3854:g__Ruminiclostridium 5	0745113ab80b8f713db8ad13d220ab23:Alistipes sp. N15.MGS-157	186b48a8e2664754f8f6811e0631bba9:gut metagenome	b23225eb2c66ccb674fc922b9a96c56c:g__Alistipes		be7cefa723d1cc87fb39e97bb0e7e594:g__Blautia	57fbf5dd7a5129d63a2e9bfdc0984fac:g__Ruminococcaceae UCG-014	dea30d2918147f17505c5320610d22e7:uncultured bacterium	c277568d2359d90c95168005277c1bad:f__Ruminococcaceae	41606af4e539a699761b13319ed8894f:g__Candidatus Saccharimonas	109db290c946d2bb7a2c206742afa242:Erysipelotrichaceae bacterium NYU-BL-F16	0d7e8a06ce8aa9f5f8a831b13164cd7e:f__Clostridiales vadinBB60 group	57f86088a37c143422affc2632f31718:uncultured bacterium
e0e783a8735e6c6560ffefb3967879cf:o__Clostridiales	3933466428b928d694d1c0272d07e5a0:g__Parabacteroides	2c920dccc71a79c8d93fd6a53cdf1a99:Trichinella pseudospiralis	92783159cb02539be485e8b92021b16b:g__uncultured		704ffa64251cb9ba86087b5e47cedfba:f__Ruminococcaceae	5ef229b578e34f7b8c94a573187ffd5a:uncultured bacterium	b4f1e02c2b0b54dc218ce918df7e98bb:f__Lachnospiraceae	c916d0d4a213ec8e3337bbee0942c43c:g__Prevotella 9	658a3d2eb08170ac157a8c55ec396a56:uncultured bacterium	ad449b9498425bf226c74ae1273c4e75:g__Clostridium sensu stricto 1	b91a0ff2292722e22613ecc1fd760222:uncultured bacterium	f1baf1e264b5d2f47b841b4f5f1a9559:g__Blautia
[truncated: 843 more rows]

## Sheet: ASVs-Diet
Supplementary file 2. ASVs detected in mice according to diet.
[truncated: 3,605 more rows]
